# Supplementary material for: Screening of the key response component groups and mechanism verification of Huangqi-Guizhi-Wuwu-Decoction in treating rheumatoid arthritis based on a novel computational pharmacological model
Source: BMC Complement Med Ther. 2024 Jan 2;24:4. doi: 10.1186/s12906-023-04315-y (PMC10759359; doi:10.1186/s12906-023-04315-y)
Supplement: Supplementary file 1 — Additional file 1. [file 12906_2023_4315_MOESM1_ESM.xlsx]

## Sheet: RA-related pathogenic genes
844 RA-related pathogenic genes
Gene Symbol	paper number	Relevance score
TNF	1063	72.8223
HLA-DRB1	626	89.9645
IL6	412	92.7876
IL1B	269	42.7318
CRP	208	41.3839
IL17A	202	37.4071
PTPN22	175	98.1076
IL10	145	91.8935
PADI4	126	40.6355
IL1A	126	26.929
CXCL8	97	32.6567
IFNG	87	34.2015
MMP3	81	35.6367
VEGFA	80	23.4348
STAT4	69	68.4485
IL1RN	66	33.8914
TLR4	65	31.9078
CTLA4	64	38.7111
IL18	62	31.5641
TNFSF11	61	29.823
IL4	60	29.5932
MMP1	57	29.753
MTHFR	55	24.8323
CCL2	54	30.1274
ESR1	52	6.482
IL2	51	32.1249
STAT3	51	21.2398
TNFRSF11B	47	27.1116
HLA-DPB1	47	18.8485
IL22	47	16.162
TRAF1	46	23.0222
TP53	46	9.61566
FOXP3	44	22.8032
CSF2	43	22.1698
MAPK1	43	17.2068
IL2RA	42	59.675
PTGS2	42	27.4139
VIM	41	7.03706
PRTN3	40	18.6471
MIR146A	39	60.714
TGFB1	39	24.7107
IL6R	39	24.3585
HLA-DQA1	37	26.1336
IL21	37	21.0637
TNFAIP3	37	20.9968
IL23A	37	18.9963
CD28	37	17.3942
CD14	37	7.64472
CCR5	35	25.5064
MMP9	35	24.6637
MBL2	35	20.0207
IRF5	34	65.6589
MMP13	34	25.7756
TNFRSF1B	33	32.1644
FCGR3A	33	22.0864
CD40	33	22.0465
PIK3CD	33	10.7074
TLR2	32	24.7816
MIR155	31	50.2333
PIK3CG	31	16.5886
MAPK14	30	17.4626
HLA-A	30	13.6964
JAK1	30	4.58846
FCRL3	29	25.5849
VCAM1	29	23.6749
TNFSF13B	29	18.6484
TNFRSF1A	28	37.9657
CCR6	28	25.8016
IL15	28	24.907
CCL5	28	23.4447
NLRP3	28	23.2773
SPP1	28	22.7224
ICAM1	28	22.2939
VDR	28	12.0858
FCGR2A	27	24.7813
MMP2	27	24.0102
MIF	26	65.3703
FCGR3B	26	23.2063
CD40LG	24	21.1982
CXCL10	24	19.5691
ADIPOQ	24	17.6184
IL33	24	10.7462
CXCL12	23	16.7522
BTK	23	10.189
BCL2	23	7.94685
SLC22A4	22	64.1785
IL23R	22	27.2694
MEFV	21	29.1114
PDCD1	21	22.4311
HMGB1	21	19.6914
HLA-C	21	18.4232
CXCR4	21	15.4179
ENO1	21	14.0378
ABCB1	21	13.1138
IGF1	21	7.38934
ALB	20	19.1677
IL32	20	14.1305
HIF1A	20	7.40802
HLA-DQB1	19	31.1293
SLC11A1	19	24.7199
S100A8	19	16.6305
JAK2	19	7.04663
HLA-B	18	56.6942
PTPN2	18	39.8984
TNFRSF11A	18	20.1532
CHI3L1	18	16.8265
NR3C1	18	15.1493
STAT1	18	10.4594
MS4A1	18	7.53812
FN1	18	6.98451
IFNA1	18	6.70574
VIP	18	5.84094
CIITA	17	66.7889
LTA	17	48.2038
SAA1	17	27.0966
GPI	17	18.8976
CXCR3	17	18.1162
SLC19A1	17	17.6568
TYK2	17	7.05787
MIR223	17	4.86411
CCL20	16	15.3145
GSTM1	16	10.8843
LEP	16	7.98935
DKK1	16	7.7267
AKT1	16	5.3859
SIRT1	16	4.01535
ANKRD55	15	37.5135
TIMP1	15	22.0743
HSPD1	15	18.1782
TAP2	15	12.1728
CCL21	15	10.3463
IL17F	15	7.50205
RUNX1	15	6.70901
SERPINA1	15	5.79522
IL34	15	4.37584
IL2RB	14	54.816
PADI2	14	22.4937
IL13	14	21.883
HSPA4	14	17.065
IL37	14	16.926
MAPK8	14	15.7416
NFKB1	14	13.6486
CCN1	14	7.50698
HAVCR2	14	6.21941
IL20	14	5.16861
CD68	14	4.30843
AHR	14	3.56329
SELE	13	20.9969
IL6ST	13	19.9724
MPO	13	17.9795
CAT	13	17.578
ACAN	13	16.2683
TRAF6	13	15.994
CRH	13	15.0382
IL17B	13	11.8222
PRL	13	9.96051
CXCL13	13	8.93386
RELA	13	8.18494
CD226	13	6.68566
TNFSF15	13	6.14912
JAK3	13	6.10371
BSG	13	6.06559
ZFP36	13	5.33601
IL9	13	5.24246
NOD2	12	37.705
FAS	12	29.9113
CD44	12	17.0841
RETN	12	15.8412
CDH11	12	12.9254
PON1	12	8.8036
DPP4	12	7.65675
AFF3	12	6.986
HLA-DRB4	12	6.39297
LGALS3	12	4.60395
NFKBIL1	11	56.8461
COMP	11	28.3051
MMP14	11	19.8371
REL	11	19.2636
MICA	11	18.0929
IL7	11	16.6106
HLA-DMB	11	15.5643
TLR3	11	10.4355
PTPRC	11	9.55223
NAT2	11	7.63073
FGF2	11	7.62161
NOS3	11	7.51847
MMEL1	11	6.13412
GSTT1	11	5.58383
AR	11	5.14436
ATG5	11	4.32402
S100A12	10	24.0789
HLA-DMA	10	16.7445
JUN	10	16.3372
SOCS3	10	14.3459
TNFSF14	10	12.9307
ACE	10	9.407
CCN2	10	9.17547
TYMS	10	8.90429
HLA-G	10	7.49227
AGER	10	6.65854
FOS	10	5.9335
CASP3	10	5.67525
EGFR	10	4.66952
IL27	10	4.53933
MIR499A	10	4.52762
TSBP1	10	4.35271
IL17D	10	4.34701
KDR	10	4.25118
THBS1	10	4.10525
LOC102723407	10	3.803
LACC1	9	49.6598
FCGR2B	9	21.4417
FSTL1	9	18.4692
CCL3	9	17.905
TAGAP	9	17.7567
MMP8	9	17.7442
CCR2	9	17.4735
CARD8	9	16.5512
OSM	9	16.2815
CX3CR1	9	14.8322
CX3CL1	9	14.7558
CXCL9	9	14.2392
BLK	9	11.9889
C5	9	11.4259
GZMB	9	10.8479
IL3	9	9.58633
AIRE	9	8.41879
TREM1	9	8.17265
IL4R	9	7.94004
PRKCQ	9	7.61879
TNFRSF14	9	6.81202
CD274	9	6.39096
PTX3	9	6.33202
SOST	9	5.73255
DHFR	9	4.94123
HAVCR1	9	4.89009
PARP1	9	4.82429
HLA-DPA1	9	3.44571
MACIR	8	24.586
S100A9	8	23.0482
CSF1	8	21.0995
ADAM17	8	19.2163
TNFRSF6B	8	14.7175
IL18R1	8	14.0592
CXCR5	8	13.9233
SYVN1	8	13.4846
IRAK1	8	12.4972
PTGES	8	9.44494
CDK6	8	7.18142
CD19	8	6.70477
C3	8	6.33446
GATA3	8	5.89657
AIF1	8	5.49146
IL7R	8	5.13366
NOTCH4	8	5.03571
MIR21	8	4.47385
TPO	8	4.06665
RFC1	8	3.20134
COL2A1	7	26.2946
NOS2	7	17.1484
CTSK	7	15.8106
C4A	7	15.72
CD69	7	15.0253
SAA2	7	13.3311
IL12B	7	12.7758
C4B	7	11.32
ICOS	7	10.3419
ANGPT2	7	9.81963
ETS1	7	9.40448
CASP1	7	9.02608
TLR5	7	8.94282
PPARG	7	8.4511
SERPINE1	7	7.7676
TNFSF13	7	6.93505
P2RX7	7	6.87324
CALR	7	6.87308
TRIM21	7	5.86712
TLR7	7	5.80711
ANGPT1	7	5.785
SOD2	7	5.49274
ZAP70	7	5.39646
TAC1	7	5.33547
KLRK1	7	5.24932
F2RL1	7	5.2236
SPRED2	7	5.01902
IL21R	7	4.80422
HLA-DOA	7	4.68133
RAD51B	7	4.55697
PHF19	7	4.43199
CFH	7	4.32676
CFB	7	4.197
LPA	7	3.63918
IFNL1	7	3.48065
NFE2L2	7	3.45373
VTCN1	7	3.22916
CD247	6	39.245
NLRP1	6	36.2962
BTNL2	6	19.281
IL17RA	6	18.9362
ATIC	6	16.79
HP	6	16.725
TLR9	6	16.064
NR4A2	6	15.3148
FOLR2	6	15.215
DDX39B	6	15.0909
IL16	6	14.9544
CCR7	6	14.902
ALOX5	6	14.3775
CD86	6	14.2006
PRRC2A	6	14.1885
DEK	6	14.1533
LIF	6	13.9709
CAST	6	13.8237
CCR3	6	11.1994
SFTPD	6	11.1504
MYD88	6	9.79797
ADA	6	9.76426
HAMP	6	9.37034
TAP1	6	9.26999
BANK1	6	8.31454
MECP2	6	8.11597
IRF4	6	7.40967
GSTP1	6	6.29501
CXCL16	6	6.07292
CCR4	6	6.06412
CASP8	6	6.02787
B3GAT1	6	5.95237
CD163	6	5.77641
CNR2	6	5.56364
PRDM1	6	5.46368
TNFRSF25	6	5.45944
SOCS1	6	5.44714
TEK	6	5.3575
FCGR1A	6	5.28344
ESR2	6	5.03817
ITGAV	6	4.98516
UBASH3A	6	4.9845
FLT1	6	4.62879
LGALS9	6	4.58353
KIR2DS2	6	4.51541
BDNF	6	4.00446
IGF1R	6	3.92883
ARID5B	6	3.71322
SUMO1	6	3.65752
ADM	6	3.64644
EGR1	6	3.63742
ADAM15	6	3.51025
CCL7	6	3.49793
XRCC1	6	3.37777
TXNDC5	6	3.30129
FLNB	6	3.23477
NOTCH1	6	3.19313
CD244	5	53.9093
ACP5	5	28.7607
FASLG	5	22.8885
TNIP1	5	22.4241
ITGAM	5	19.997
TNFRSF13C	5	16.6898
ADAMTS4	5	16.2229
DHODH	5	15.5865
CXCL1	5	15.2774
IL19	5	15.1348
TIMP2	5	14.9539
TNFRSF10A	5	14.405
IL12A	5	11.3354
CD80	5	9.26316
PTH	5	8.35637
SMAD3	5	7.94976
ADRB2	5	7.38768
CFLAR	5	7.06447
IRF1	5	6.84782
KIF5A	5	6.83667
NAMPT	5	6.61007
CXCR2	5	6.54262
CXCL11	5	6.43646
SQSTM1	5	6.43368
OLIG3	5	6.30959
CD27	5	6.29298
APOE	5	6.16339
SELP	5	6.14304
CD83	5	6.00076
EGF	5	5.8005
TNFSF10	5	5.77328
ITGB1	5	5.76321
PRKCH	5	5.68862
FPGS	5	5.68795
GGH	5	5.62831
PTEN	5	5.40303
PTPN11	5	5.4006
TNFRSF17	5	5.23831
PLAU	5	5.21893
MTOR	5	5.20722
GC	5	4.97535
TRB	5	4.96619
APOM	5	4.96233
MDM2	5	4.73254
S100A4	5	4.65839
CYP1A2	5	4.62625
IGFBP3	5	4.61278
CDKN1A	5	4.53077
LBP	5	4.47526
NFATC1	5	4.46866
RARRES2	5	4.15482
WDFY4	5	3.98045
CD38	5	3.96689
TSLP	5	3.90816
CLU	5	3.83086
BACH2	5	3.76771
PSORS1C1	5	3.73928
CTSL	5	3.72988
MCL1	5	3.6946
MIR221	5	3.67513
DNMT1	5	3.65763
CREB1	5	3.63719
LGALS1	5	3.63316
GDF15	5	3.5882
KIR2DL2	5	3.57015
LILRB1	5	3.52384
VEGFC	5	3.51446
MAP3K7	5	3.5138
CXCR6	5	3.47968
RAC1	5	3.39296
TSPO	5	3.31257
CCL8	5	3.31254
BGLAP	4	21.6416
IL10RA	4	18.6433
MMP12	4	18.6194
PTGS1	4	18.2328
IFNB1	4	17.6514
NFKBIA	4	17.5963
STEAP4	4	16.7326
MICB	4	16.6739
CSF1R	4	15.578
HFE	4	15.0865
ANXA1	4	14.7882
SELL	4	14.0424
CXCL5	4	13.9108
CR2	4	13.3584
IKBKB	4	13.1316
IL18BP	4	13.0377
HOTAIR	4	12.6429
IL26	4	12.117
MUC1	4	11.6132
CASP10	4	11.2566
RASGRP1	4	11.1659
PSMB9	4	11.0795
TPMT	4	10.2499
MMP19	4	9.63562
VWF	4	9.53514
GPT	4	9.49688
ICOSLG	4	9.39621
DNASE1L3	4	9.31401
PRF1	4	8.61546
UBE2L3	4	8.19259
LCE3C	4	8.13528
LCE3B	4	8.13528
IL5	4	7.66838
CP	4	6.94384
SUMO4	4	6.40321
HMOX1	4	6.33907
HLA-DQA2	4	6.11679
SERPINA3	4	5.88441
BMP4	4	5.83263
ATM	4	5.76054
SLC22A5	4	5.58794
RBPJ	4	5.33982
HTR2A	4	5.29611
F3	4	5.10872
REN	4	4.97684
TNXB	4	4.83563
PECAM1	4	4.50354
HLA-DRB5	4	4.34261
PSMB8	4	4.20172
DPEP1	4	4.15217
PGF	4	3.96487
C5AR1	4	3.89645
UNC13D	4	3.61307
DNASE2	4	3.60078
MAP2K4	4	3.5979
KIR2DL1	4	3.4698
CD276	4	3.36932
FPR2	4	3.33709
MIR145	4	3.30344
FADS1	4	3.26282
SHBG	4	3.25422
TXN	4	3.25036
IL1F10	4	3.23721
GRN	4	3.22087
ANGPTL4	4	3.22052
KLRC1	4	3.20488
PSTPIP1	3	53.4828
IL1R1	3	28.6254
CCR1	3	20.9052
FLG	3	19.9729
ITGB2	3	15.8489
CLEC16A	3	15.4586
CCRL2	3	15.0735
CCN6	3	14.7637
TNFRSF9	3	13.3545
NPSR1	3	13.1052
ITGAL	3	13.086
HTRA1	3	13.0496
PLB1	3	12.3127
CSF3	3	11.7713
CCL18	3	11.0839
MYC	3	9.24266
MMP10	3	8.97393
TNFSF4	3	8.92193
BMP2	3	8.61839
IFIH1	3	8.55007
TRAF3IP2	3	8.52007
HLA-DRA	3	7.70005
DCLRE1C	3	7.64041
COL11A2	3	7.46731
ADAMTS5	3	6.90078
MTRR	3	6.44188
MTR	3	6.33263
KIAA1109	3	6.00887
CCL19	3	5.98847
ASPN	3	5.72249
SH2B3	3	5.65701
ITGA4	3	5.5711
MUC5B	3	5.48978
NFKBIE	3	5.46933
CD55	3	5.27886
LRP5	3	5.24792
TACR1	3	5.07408
CCL13	3	4.99972
NGF	3	4.92498
MIR140	3	4.8775
NOD1	3	4.84102
STAT5B	3	4.81325
TBX21	3	4.75525
GZMA	3	4.5776
LTB	3	4.51298
HLA-DQB2	3	4.47938
PTHLH	3	4.47172
MIR143	3	4.46249
RORC	3	4.30505
DDR2	3	4.29835
COG6	3	4.27629
TLR8	3	4.25676
CCL22	3	4.24845
ALOX15	3	4.18844
ADAM10	3	4.15495
HRH4	3	4.12535
ADAMTS12	3	4.08122
CXCR1	3	4.03737
NT5E	3	4.02082
B3GNT2	3	4.00328
FADD	3	3.91164
TIMP3	3	3.91128
KIR2DL3	3	3.85462
LINC01104	3	3.8509
DUSP1	3	3.84308
IGF2	3	3.82966
FCN2	3	3.80304
ELMO1	3	3.80173
ADORA2A	3	3.73257
CXCL2	3	3.72544
PLD4	3	3.69013
FRZB	3	3.68245
KLRD1	3	3.67066
GTF2I	3	3.60114
TIE1	3	3.57922
CAMP	3	3.57807
MEG3	3	3.5679
PPIA	3	3.54498
GUSB	3	3.50174
BCL6	3	3.47103
APOB	3	3.46561
MSH5	3	3.38712
CARD9	3	3.35958
VTN	3	3.34651
IKZF3	3	3.32362
SUOX	3	3.31803
FAM107A	3	3.31636
PRKCB	3	3.26757
GPSM3	3	3.22387
CYP21A2	3	3.21424
MIR27A	3	3.20891
TLR1	2	53.1192
MIR132	2	45.7044
TTR	2	22.9128
SERPINH1	2	22.3908
SIAE	2	17.6847
CR1	2	16.4101
AP4B1-AS1	2	15.9498
BMP6	2	15.8338
BTLA	2	15.273
IL11	2	14.8111
CCL4	2	14.4466
SH2D1A	2	14.0088
CTSB	2	13.9404
LTBR	2	13.0453
IFNGR1	2	12.8382
JAM3	2	12.7688
TNFRSF4	2	12.1963
IL1RAP	2	11.8765
SUPT20H	2	11.8394
MALAT1	2	11.4508
ZFAS1	2	11.019
DNASE1	2	9.29066
BIRC5	2	9.11442
TNFSF12	2	8.86998
PXK	2	8.83286
ENG	2	8.46815
ERAP2	2	8.38849
HGF	2	8.29263
PLA2G4A	2	8.11236
JAZF1	2	7.95564
PRG4	2	7.78482
CD8A	2	7.57446
FCER2	2	7.27801
IL10RB	2	7.14674
HSPA8	2	6.77011
SOD1	2	6.76956
GDF5	2	6.46929
ICAM3	2	6.1856
TAPBP	2	6.08816
ITGA2	2	5.9643
NOS1	2	5.39904
PLAUR	2	5.39581
EDN1	2	5.35762
CAV1	2	5.34822
ATXN2	2	5.296
THBD	2	5.11815
IGFBP1	2	5.05492
CST3	2	4.88492
STAT6	2	4.88283
IKBKE	2	4.74612
BRD2	2	4.65814
CD2	2	4.50516
CYP19A1	2	4.49165
CCL17	2	4.43528
APRT	2	4.40734
FGF1	2	4.34187
MIR125A	2	4.20691
FOXO1	2	4.19471
CD1D	2	4.18545
IDO1	2	4.18505
CCL26	2	4.09586
TNFRSF8	2	4.08148
CHUK	2	4.06193
LGALS2	2	4.05906
MET	2	3.91762
CD70	2	3.91341
SPARC	2	3.90612
CSK	2	3.89214
HNRNPA2B1	2	3.88565
PGR	2	3.88524
SAAL1	2	3.88328
ADGRE5	2	3.83869
ALPP	2	3.83817
DNTT	2	3.81834
AICDA	2	3.78661
LGALS3BP	2	3.76946
CDK2	2	3.76561
MIR17	2	3.75897
ARL15	2	3.74058
TNPO3	2	3.71322
HDAC1	2	3.66565
KLF12	2	3.64828
NEAT1	2	3.60791
SDC3	2	3.58284
ETS2	2	3.56964
IL18RAP	2	3.55357
FCGRT	2	3.54588
RSBN1	2	3.5194
MIR30A	2	3.50491
TNFRSF12A	2	3.47012
ITGAX	2	3.44872
LGALS8	2	3.42853
PLCL2	2	3.33688
CYP2D6	2	3.33461
CYP17A1	2	3.32628
MAP2K1	2	3.31892
ANPEP	2	3.30579
MPIG6B	2	3.26498
ELAVL1	2	3.26482
CALCRL	2	3.25149
TGFA	2	3.24555
TNFRSF10B	2	3.23403
CASP7	2	3.21976
CD22	2	3.20609
MIR150	1	44.8584
CD79A	1	20.077
RIPK1	1	19.1834
TNFAIP6	1	17.9311
CD36	1	16.894
HSPA5	1	16.57
ANXA5	1	15.2162
PLA2G2A	1	15.1574
ELANE	1	15.1063
CD4	1	14.9937
CILP	1	14.9347
SAA4	1	14.9162
ERAP1	1	14.6246
LRRK2	1	14.6172
ANKH	1	14.3846
GNAQ	1	13.4765
HAS1	1	13.3882
SRF	1	13.127
PRSS2	1	13.0171
LECT2	1	12.9285
H19	1	12.7422
ZNF334	1	12.3855
PLA2G10	1	12.306
SIGLEC1	1	12.2434
HAPLN1	1	11.8054
IL22RA1	1	11.7858
UCA1	1	10.838
INS	1	10.8088
MMP7	1	10.7904
HMGB2	1	10.7292
RAG2	1	10.7141
HPRT1	1	10.0878
TREX1	1	9.92171
GCH1	1	9.83425
FBN1	1	9.50511
CARD14	1	9.36393
SLC26A2	1	8.81949
LBR	1	8.63852
GHRL	1	8.6033
RAG1	1	8.49219
TF	1	8.47774
CD58	1	8.41656
IGKC	1	8.34087
LRBA	1	8.1921
TNFRSF13B	1	8.18112
COL1A1	1	8.16468
POMC	1	7.41372
MMP15	1	7.28046
BPI	1	6.82702
TRPV1	1	6.76821
BCL2L1	1	6.73332
RAB27A	1	6.54702
CCL11	1	6.52662
TGFBR1	1	6.43737
SLC17A5	1	6.42026
ABCG2	1	6.39238
ENPP1	1	6.38885
PPARA	1	6.16216
CD5	1	6.14228
KIT	1	6.11866
EPO	1	6.08463
CALCR	1	5.96187
ACTA2	1	5.91558
MMP17	1	5.90551
XIAP	1	5.86943
IRAK4	1	5.85631
TRPV4	1	5.80968
SRC	1	5.76446
KITLG	1	5.6001
RNASEH2B	1	5.39367
ITPA	1	5.30245
PTGER4	1	5.16304
ASAH1	1	5.15593
CYP2C19	1	5.13546
GAS5	1	5.09658
NPPB	1	5.08673
COL9A2	1	5.06574
LPIN2	1	5.06135
ELN	1	4.95785
IL12RB1	1	4.94521
IRF8	1	4.84347
AMPD1	1	4.79644
APOA1	1	4.72322
RO60	1	4.68806
FGFR1	1	4.66083
ADAR	1	4.65731
NTRK1	1	4.63152
F2	1	4.6288
COX5A	1	4.59501
COL1A2	1	4.56412
CA2	1	4.56152
PLAT	1	4.53321
ADORA3	1	4.52362
ACP1	1	4.4881
EEF1A1	1	4.41793
GSN	1	4.27906
PRDX5	1	4.24723
SERPINC1	1	4.24101
ADAD1	1	4.22618
IL24	1	4.21469
IL15RA	1	4.21267
FAM167A	1	4.15464
POU3F1	1	4.02758
LBH	1	4.0182
ADRB3	1	3.99419
CD209	1	3.97869
TGFB2	1	3.95752
CREM	1	3.95509
MBP	1	3.94815
IRF3	1	3.94802
IFI16	1	3.94234
TCF3	1	3.88945
TYRO3	1	3.84625
TBX1	1	3.83292
TNFRSF18	1	3.82951
TRPS1	1	3.82614
IFNGR2	1	3.80012
SSB	1	3.76597
MAPK10	1	3.75761
VIPR1	1	3.74725
VAV1	1	3.71305
AIM2	1	3.67318
PPBP	1	3.6493
LINC02656	1	3.64134
TGIF1	1	3.63195
ERBB3	1	3.62145
CDK4	1	3.61404
CHRM3	1	3.61354
PHTF1	1	3.60191
LCK	1	3.59925
AHSG	1	3.59481
BAX	1	3.57641
KRT5	1	3.54861
FGFR3	1	3.53392
GP1BB	1	3.53321
TERT	1	3.51788
ANXA2	1	3.49806
HNRNPC	1	3.46951
LERFS	1	3.45632
BMP5	1	3.44265
MSN	1	3.41458
GHSR	1	3.40058
CEBPB	1	3.35079
RNASE3	1	3.34816
CYP1A1	1	3.34279
A2M	1	3.33172
MTNR1B	1	3.32841
ANXA3	1	3.31636
CYP3A4	1	3.31284
ITGA5	1	3.30889
LCN2	1	3.30486
WNT1	1	3.30433
PADI6	1	3.27577
PDE2A	1	3.26757
ADAMTS7	1	3.25537
CD59	1	3.24984
IAPP	1	3.24816
FLNA	1	3.21415
IL20RB	1	3.19386

## Sheet: GeneCards-ave
1012 pathogenic genes with “relevance scores” greater than the average of pathogenic genes form GeneCards
Gene Symbol	Relevance score
PTPN22	98.1076
IL6	92.7876
IL10	91.8935
HLA-DRB1	89.9645
TNF	72.8223
STAT4	68.4485
CIITA	66.7889
IRF5	65.6589
MIF	65.3703
SLC22A4	64.1785
MIR146A	60.714
IL2RA	59.675
NFKBIL1	56.8461
HLA-B	56.6942
IL2RB	54.816
CD244	53.9093
PSTPIP1	53.4828
TLR1	53.1192
MIR155	50.2333
LACC1	49.6598
LTA	48.2038
CHRNG	45.7553
MIR132	45.7044
MIR150	44.8584
IL1B	42.7318
CRP	41.3839
PADI4	40.6355
PTPN2	39.8984
CD247	39.245
CTLA4	38.7111
TNFRSF1A	37.9657
NOD2	37.705
ANKRD55	37.5135
IL17A	37.4071
NLRP1	36.2962
MMP3	35.6367
SYK	34.4938
IFNG	34.2015
IL1RN	33.8914
CXCL8	32.6567
TNFRSF1B	32.1644
IL2	32.1249
TLR4	31.9078
IL18	31.5641
HLA-DQB1	31.1293
CCL2	30.1274
FAS	29.9113
TNFSF11	29.823
MMP1	29.753
IL4	29.5932
MEFV	29.1114
ACP5	28.7607
IL1R1	28.6254
COMP	28.3051
PTGS2	27.4139
IL23R	27.2694
TNFRSF11B	27.1116
SAA1	27.0966
IL1A	26.929
COL2A1	26.2946
HLA-DQA1	26.1336
CCR6	25.8016
MMP13	25.7756
FCRL3	25.5849
CCR5	25.5064
IL15	24.907
MTHFR	24.8323
TLR2	24.7816
FCGR2A	24.7813
SLC11A1	24.7199
TGFB1	24.7107
MMP9	24.6637
MACIR	24.586
IL6R	24.3585
S100A12	24.0789
IL1RAPL2	24.0441
MMP2	24.0102
VCAM1	23.6749
CCL5	23.4447
VEGFA	23.4348
NLRP3	23.2773
FCGR3B	23.2063
S100A9	23.0482
TRAF1	23.0222
TTR	22.9128
FASLG	22.8885
FOXP3	22.8032
SPP1	22.7224
RELN	22.5269
PADI2	22.4937
PDCD1	22.4311
TNIP1	22.4241
SERPINH1	22.3908
ICAM1	22.2939
CSF2	22.1698
FCGR3A	22.0864
TIMP1	22.0743
CD40	22.0465
IL13	21.883
BGLAP	21.6416
FCGR2B	21.4417
STAT3	21.2398
CD40LG	21.1982
CSF1	21.0995
IL21	21.0637
SELE	20.9969
TNFAIP3	20.9968
CCR1	20.9052
TNFRSF11A	20.1532
CD79A	20.077
MBL2	20.0207
ITGAM	19.997
FLG	19.9729
IL6ST	19.9724
MMP14	19.8371
HMGB1	19.6914
CXCL10	19.5691
BTNL2	19.281
REL	19.2636
ADAM17	19.2163
RIPK1	19.1834
ALB	19.1677
IL23A	18.9963
IL17RA	18.9362
GPI	18.8976
HLA-DPB1	18.8485
TNFSF13B	18.6484
PRTN3	18.6471
IL10RA	18.6433
MMP12	18.6194
FSTL1	18.4692
HLA-C	18.4232
PTGS1	18.2328
HSPD1	18.1782
CXCR3	18.1162
MICA	18.0929
MPO	17.9795
TNFAIP6	17.9311
CCL3	17.905
TAGAP	17.7567
MMP8	17.7442
MAFB	17.7412
CPT2	17.7378
SIAE	17.6847
RELB	17.6647
SLC19A1	17.6568
IFNB1	17.6514
ADIPOQ	17.6184
NFKBIA	17.5963
CAT	17.578
CCR2	17.4735
MAPK14	17.4626
OLAH	17.427
CD28	17.3942
MAPK1	17.2068
NOS2	17.1484
CD44	17.0841
HSPA4	17.065
IL37	16.926
CD36	16.894
CHI3L1	16.8265
ATIC	16.79
CXCL12	16.7522
HLA-DMA	16.7445
STEAP4	16.7326
HP	16.725
TNFRSF13C	16.6898
MICB	16.6739
S100A8	16.6305
IL7	16.6106
PIK3CG	16.5886
HSPA5	16.57
CARD8	16.5512
TFRC	16.4898
CR1	16.4101
JUN	16.3372
OSM	16.2815
ACAN	16.2683
ADAMTS4	16.2229
IL22	16.162
TLR9	16.064
TRAF6	15.994
AP4B1-AS1	15.9498
APOH	15.8502
ITGB2	15.8489
RETN	15.8412
BMP6	15.8338
CTSK	15.8106
MAPK8	15.7416
C4A	15.72
DHODH	15.5865
CSF1R	15.578
HLA-DMB	15.5643
CLEC16A	15.4586
CXCR4	15.4179
NR4A2	15.3148
CCL20	15.3145
CXCL1	15.2774
BTLA	15.273
ANXA5	15.2162
FOLR2	15.215
PLA2G2A	15.1574
NR3C1	15.1493
IL19	15.1348
ELANE	15.1063
DDX39B	15.0909
HFE	15.0865
CCRL2	15.0735
CRH	15.0382
CD69	15.0253
CD4	14.9937
PPP1CC	14.9913
IL16	14.9544
TIMP2	14.9539
CILP	14.9347
SAA4	14.9162
CCR7	14.902
BST1	14.854
CX3CR1	14.8322
IL11	14.8111
ANXA1	14.7882
CCN6	14.7637
CX3CL1	14.7558
TNFRSF6B	14.7175
ERAP1	14.6246
MAP3K8	14.6217
LRRK2	14.6172
CCL4	14.4466
TNFRSF10A	14.405
ANKH	14.3846
ALOX5	14.3775
SOCS3	14.3459
CXCL9	14.2392
CD86	14.2006
PRRC2A	14.1885
DEK	14.1533
IL32	14.1305
IL18R1	14.0592
SELL	14.0424
ENO1	14.0378
SH2D1A	14.0088
LIF	13.9709
CTSB	13.9404
CXCR5	13.9233
CXCL5	13.9108
CAST	13.8237
HLA-A	13.6964
NFKB1	13.6486
CTSG	13.6337
SYVN1	13.4846
GNAQ	13.4765
HAS1	13.3882
CR2	13.3584
TNFRSF9	13.3545
SAA2	13.3311
IKBKB	13.1316
SRF	13.127
ABCB1	13.1138
NPSR1	13.1052
ITGAL	13.086
HTRA1	13.0496
LTBR	13.0453
IL18BP	13.0377
PRSS2	13.0171
HGD	12.9508
TNFSF14	12.9307
LECT2	12.9285
CDH11	12.9254
IFNGR1	12.8382
IL12B	12.7758
JAM3	12.7688
H19	12.7422
PRKCD	12.6698
HOTAIR	12.6429
IRAK1	12.4972
COPA	12.4838
ZNF334	12.3855
IL36RN	12.3649
PLB1	12.3127
PLA2G10	12.306
SIGLEC1	12.2434
TNFRSF4	12.1963
TAP2	12.1728
IL26	12.117
VDR	12.0858
BLK	11.9889
IL1RAP	11.8765
SUPT20H	11.8394
IL17B	11.8222
HAPLN1	11.8054
IL22RA1	11.7858
CSF3	11.7713
MUC1	11.6132
MALAT1	11.4508
C5	11.4259
IL12A	11.3354
C4B	11.32
CASP10	11.2566
CCR3	11.1994
ELMO2	11.192
RASGRP1	11.1659
SFTPD	11.1504
CALCA	11.1377
CCL18	11.0839
PSMB9	11.0795
MVK	11.0543
WAS	11.0256
ZFAS1	11.019
SNHG29	11.019
GSTM1	10.8843
GZMB	10.8479
UCA1	10.838
INS	10.8088
MMP7	10.7904
IL33	10.7462
HMGB2	10.7292
RAG2	10.7141
PIK3CD	10.7074
STAT1	10.4594
TLR3	10.4355
CCL21	10.3463
ICOS	10.3419
B2M	10.3331
TPMT	10.2499
BTK	10.189
ZNF627	10.1317
HPRT1	10.0878
PRL	9.96051
TREX1	9.92171
LTF	9.84369
GCH1	9.83425
ANGPT2	9.81963
MYD88	9.79797
ADA	9.76426
SNHG28	9.68785
MMP19	9.63562
TP53	9.61566
IL3	9.58633
PTPRC	9.55223
VWF	9.53514
FBN1	9.50511
GPT	9.49688
PTGES	9.44494
ACE	9.407
ETS1	9.40448
ICOSLG	9.39621
HAMP	9.37034
CARD14	9.36393
DNASE1L3	9.31401
DNASE1	9.29066
TAP1	9.26999
CD80	9.26316
MYC	9.24266
NLRP12	9.18351
CCN2	9.17547
FBXL19-AS1	9.1603
BIRC5	9.11442
CASP1	9.02608
MMP10	8.97393
TLR5	8.94282
CXCL13	8.93386
TNFSF4	8.92193
TYMS	8.90429
TNFSF12	8.86998
PXK	8.83286
SLC26A2	8.81949
PON1	8.8036
LBR	8.63852
BMP2	8.61839
PRF1	8.61546
GHRL	8.6033
IFIH1	8.55007
CFI	8.54913
TRAF3IP2	8.52007
RAG1	8.49219
TF	8.47774
ENG	8.46815
PPARG	8.4511
AIRE	8.41879
CD58	8.41656
ERAP2	8.38849
PTH	8.35637
IGKC	8.34087
BANK1	8.31454
TFR2	8.29627
HGF	8.29263
COL11A1	8.23201
UBE2L3	8.19259
LRBA	8.1921
P4HA2	8.18889
RELA	8.18494
TNFRSF13B	8.18112
TREM1	8.17265
IL6-AS1	8.17064
COL1A1	8.16468
LCE3C	8.13528
LCE3B	8.13528
MECP2	8.11597
PLA2G4A	8.11236
LEP	7.98935
JAZF1	7.95564
SMAD3	7.94976
BCL2	7.94685
IL4R	7.94004
PRG4	7.78482
SERPINE1	7.7676
TH	7.74632
NFKB2	7.7374
HJV	7.73001
DKK1	7.7267
HLA-DRA	7.70005
IL5	7.66838
DPP4	7.65675
CD14	7.64472
DCLRE1C	7.64041
NAT2	7.63073
FGF2	7.62161
PRKCQ	7.61879
CD8A	7.57446
IGHM	7.56262
MS4A1	7.53812
NOS3	7.51847
CCN1	7.50698
IL17F	7.50205
HLA-G	7.49227
COL11A2	7.46731
POMC	7.41372
IRF4	7.40967
HIF1A	7.40802
IGF1	7.38934
ADRB2	7.38768
MMP15	7.28046
FCER2	7.27801
CDK6	7.18142
IL10RB	7.14674
OPRM1	7.0654
CFLAR	7.06447
TYK2	7.05787
JAK2	7.04663
VIM	7.03706
AFF3	6.986
FN1	6.98451
TGFBR2	6.97589
PPP1CA	6.96351
CP	6.94384
TNFSF13	6.93505
XDH	6.92706
ADAMTS5	6.90078
P2RX7	6.87324
CALR	6.87308
IRF1	6.84782
KIF5A	6.83667
BPI	6.82702
TNFRSF14	6.81202
ATRIP	6.78633
ATRIP-TREX1	6.78633
HSPA8	6.77011
SOD1	6.76956
TRPV1	6.76821
BCL2L1	6.73332
RUNX1	6.70901
IFNA1	6.70574
CD19	6.70477
CD226	6.68566
AGER	6.65854
NAMPT	6.61007
TTC7A	6.54825
RAB27A	6.54702
CXCR2	6.54262
CCL11	6.52662
PPP1CB	6.50742
HRH2	6.50386
ESR1	6.482
GDF5	6.46929
MTRR	6.44188
TGFBR1	6.43737
CXCL11	6.43646
SQSTM1	6.43368
SLC17A5	6.42026
WIPF1	6.41443
SUMO4	6.40321
HLA-DRB4	6.39297
ABCG2	6.39238
CD274	6.39096
ENPP1	6.38885
HMOX1	6.33907
C3	6.33446
MTR	6.33263
PTX3	6.33202
OLIG3	6.30959
GSTP1	6.29501
FCAR	6.29444
CD27	6.29298
LOC100287329	6.26183
HAVCR2	6.21941
MTHFD1	6.18753
ICAM3	6.1856
APOE	6.16339
PPARA	6.16216
TNFSF15	6.14912
SELP	6.14304
CD5	6.14228
MMEL1	6.13412
KIT	6.11866
HLA-DQA2	6.11679
JAK3	6.10371
TAPBP	6.08816
EPO	6.08463
CXCL16	6.07292
BSG	6.06559
CCR4	6.06412
PNP	6.0507
CASP8	6.02787
KIAA1109	6.00887
CD83	6.00076
CCL19	5.98847
ITGA2	5.9643
CALCR	5.96187
B3GAT1	5.95237
FOS	5.9335
ACTA2	5.91558
MMP17	5.90551
GATA3	5.89657
SERPINA3	5.88441
XIAP	5.86943
TRIM21	5.86712
IRAK4	5.85631
VIP	5.84094
BMP4	5.83263
TRPV4	5.80968
TLR7	5.80711
EGF	5.8005
SERPINA1	5.79522
ANGPT1	5.785
CD163	5.77641
TNFSF10	5.77328
SRC	5.76446
ITGB1	5.76321
ATM	5.76054
SOST	5.73255
PIK3R1	5.7225
ASPN	5.72249
PRKCH	5.68862
FPGS	5.68795
CASP3	5.67525
SH2B3	5.65701
GGH	5.62831
NPY	5.62536
KITLG	5.6001
SLC22A5	5.58794
GSTT1	5.58383
ITGA4	5.5711
CNR2	5.56364
DEFB4A	5.55727
MATN1	5.50504
SOD2	5.49274
AIF1	5.49146
MUC5B	5.48978
H2AC18	5.47099
NFKBIE	5.46933
PRDM1	5.46368
TNFRSF25	5.45944
SOCS1	5.44714
PTEN	5.40303
PTPN11	5.4006
NOS1	5.39904
ZAP70	5.39646
PLAUR	5.39581
RNASEH2B	5.39367
AKT1	5.3859
EDN1	5.35762
TEK	5.3575
CAV1	5.34822
RBPJ	5.33982
ZFP36	5.33601
TAC1	5.33547
RNPC3	5.31695
ITPA	5.30245
HTR2A	5.29611
ATXN2	5.296
FCGR1A	5.28344
CD55	5.27886
KLRK1	5.24932
LRP5	5.24792
IL9	5.24246
TNFRSF17	5.23831
F2RL1	5.2236
PLAU	5.21893
IBSP	5.20997
MTOR	5.20722
INPP5E	5.19762
LEPQTL1	5.17334
IL20	5.16861
PTGER4	5.16304
ASAH1	5.15593
AR	5.14436
CYP2C19	5.13546
IL7R	5.13366
THBD	5.11815
F3	5.10872
GAS5	5.09658
CYP2C9	5.09597
NPPB	5.08673
TACR1	5.07408
COL9A2	5.06574
LPIN2	5.06135
IGFBP1	5.05492
ESR2	5.03817
NOTCH4	5.03571
SPRED2	5.01902
STING1	5.00554
CCL13	4.99972
ITGAV	4.98516
UBASH3A	4.9845
REN	4.97684
GC	4.97535
TRB	4.96619
APOM	4.96233
ELN	4.95785
IL12RB1	4.94521
DHFR	4.94123
NGF	4.92498
HAVCR1	4.89009
CST3	4.88492
STAT6	4.88283
MIR140	4.8775
MIR223	4.86411
IRF8	4.84347
NOD1	4.84102
TNXB	4.83563
DDX41	4.82444
PARP1	4.82429
STAT5B	4.81325
IL21R	4.80422
AMPD1	4.79644
TBX21	4.75525
IGHG2	4.74807
IKBKE	4.74612
FGFR2	4.73749
MDM2	4.73254
APOA1	4.72322
RO60	4.68806
HLA-DOA	4.68133
CFHR2	4.67733
EGFR	4.66952
FGFR1	4.66083
S100A4	4.65839
BRD2	4.65814
ADAR	4.65731
CNDP2	4.64831
IL1RL2	4.63554
NTRK1	4.63152
F2	4.6288
FLT1	4.62879
CYP1A2	4.62625
H3C14	4.62149
IGFBP3	4.61278
LGALS3	4.60395
PIP4K2C	4.59689
COX5A	4.59501
JAK1	4.58846
LGALS9	4.58353
GZMA	4.5776
CD81	4.5722
COL1A2	4.56412
CA2	4.56152
RAD51B	4.55697
IL27	4.53933
PLAT	4.53321
CDKN1A	4.53077
FTH1	4.52986
MIR499A	4.52762
ADORA3	4.52362
DCN	4.51608
KIR2DS2	4.51541
LTB	4.51298
CD2	4.50516
PECAM1	4.50354
CYP19A1	4.49165
ACP1	4.4881
HLA-DQB2	4.47938
LBP	4.47526
MIR21	4.47385
PTHLH	4.47172
NFATC1	4.46866
MIR143	4.46249
SPTAN1	4.4425
CCL17	4.43528
PHF19	4.43199
EEF1A1	4.41793
APRT	4.40734
IL34	4.37584
CENPB	4.35371
TSBP1	4.35271
IL17D	4.34701
HLA-DRB5	4.34261
FGF1	4.34187
CRLF1	4.33637
IFNA2	4.33595
CFH	4.32676
ATG5	4.32402
CD68	4.30843
RORC	4.30505
DDR2	4.29835
COL10A1	4.29261
GSN	4.27906
GGT1	4.27696
COG6	4.27629
IGHE	4.26484
TLR8	4.25676
KDR	4.25118
CCL22	4.24845
EPCAM	4.24749
PRDX5	4.24723
SERPINC1	4.24101
CSN1S1	4.23684
NAGLU	4.23577
CCR8	4.23448
ADAD1	4.22618
UBA1	4.21477
IL24	4.21469
IL15RA	4.21267
TYR	4.20762
MIR125A	4.20691
PSMB8	4.20172
COL9A1	4.19892
CFB	4.197
FOXO1	4.19471
ALOX15	4.18844
CD1D	4.18545
IDO1	4.18505
LSM2	4.17914
ATOD5	4.17647
ATOD6	4.17647
ATOD1	4.17647
ATOD3	4.17647
ADAM10	4.15495
RARRES2	4.15482
FAM167A	4.15464
DPEP1	4.15217
PVT1	4.15106
HRH4	4.12535
THBS1	4.10525
CCL26	4.09586
PDGFB	4.0929
TNFRSF8	4.08148
ADAMTS12	4.08122
IL1RL1	4.07386
TPO	4.06665
CHUK	4.06193
LGALS2	4.05906
ABCC1	4.05018
CXCR1	4.03737
YDJC	4.03195
POU3F1	4.02758
NT5E	4.02082
LBH	4.0182
SIRT1	4.01535
PTPN12	4.01466
BDNF	4.00446
B3GNT2	4.00328
ADRB3	3.99419
WDFY4	3.98045
RHOA	3.97892
CD209	3.97869
CD38	3.96689
PGF	3.96487
TGFB2	3.95752
CREM	3.95509
PDGFRB	3.95385
MBP	3.94815
IRF3	3.94802
IFI16	3.94234
RPA3	3.92952
TDRKH	3.92952
IGF1R	3.92883
GJB6	3.9265
MET	3.91762
CD70	3.91341
COMT	3.9126
FADD	3.91164
TIMP3	3.91128
TSLP	3.90816
SPARC	3.90612
ZNF354A	3.89945
LIN54	3.89945
MRAP	3.89945
USP50	3.89945
FRG2C	3.89945
C5AR1	3.89645
CSK	3.89214
TCF3	3.88945
HNRNPA2B1	3.88565
PGR	3.88524
SAAL1	3.88328
F13A1	3.87859
AIS2	3.87676
AIS3	3.87676
AIS4	3.87676
ATOD7	3.87676
ATOD8	3.87676
ATOD9	3.87676
ALPL	3.85882
KIR2DL3	3.85462
GNAS	3.85389
LINC01104	3.8509
TYRO3	3.84625
DUSP1	3.84308
ADGRE5	3.83869
ALPP	3.83817
TBX1	3.83292
CLU	3.83086
IGF2	3.82966
TNFRSF18	3.82951
TRPS1	3.82614
DNTT	3.81834
F5	3.80978
FCN2	3.80304
LOC102723407	3.803
ELMO1	3.80173
IFNGR2	3.80012
AICDA	3.78661
PPP3CA	3.77448
LGALS3BP	3.76946
BACH2	3.76771
SSB	3.76597
CDK2	3.76561
GAST	3.76452
MIR17	3.75897
MAPK10	3.75761
BMP7	3.7523
VIPR1	3.74725
ARL15	3.74058
PSORS1C1	3.73928
ADORA2A	3.73257
MAP3K14	3.73123
CTSL	3.72988
CXCL2	3.72544
ARID5B	3.71322
TNPO3	3.71322
VAV1	3.71305
SAMHD1	3.6953
MCL1	3.6946
PLD4	3.69013
FRZB	3.68245
FCN3	3.67758
MIR221	3.67513
AIM2	3.67318
KLRD1	3.67066
HDAC1	3.66565
GSR	3.6589
DNMT1	3.65763
SUMO1	3.65752
THPO	3.65025
PPBP	3.6493
KLF12	3.64828
ADM	3.64644
LINC02656	3.64134
LPA	3.63918
EGR1	3.63742
CREB1	3.63719
LGALS1	3.63316
TGIF1	3.63195
HSPG2	3.62975
IKBKG	3.6265
MAPKAPK2	3.62311
ERBB3	3.62145
CDK4	3.61404
CHRM3	3.61354
UNC13D	3.61307
RIPK2	3.60894
NEAT1	3.60791
PHTF1	3.60191
GTF2I	3.60114
DNASE2	3.60078
LCK	3.59925
CHST11	3.59798
MAP2K4	3.5979
AHSG	3.59481
IREB2	3.58832
GDF15	3.5882
SDC3	3.58284
TIE1	3.57922
CAMP	3.57807
BAX	3.57641
SLCO1B1	3.57256
KIR2DL2	3.57015
ETS2	3.56964
MEG3	3.5679
AHR	3.56329
IL18RAP	3.55357
KRT5	3.54861
FCGRT	3.54588
PPIA	3.54498
MMP11	3.54123
FGFR3	3.53392
GP1BB	3.53321
TRAF2	3.52701
LILRB1	3.52384
RSBN1	3.5194
TERT	3.51788
VEGFC	3.51446
MAP3K7	3.5138
ADAM15	3.51025
MAP3K1	3.50932
MIR30A	3.50491
GUSB	3.50174
ANXA2	3.49806
CCL7	3.49793
PFKM	3.48353
IFNL1	3.48065
CXCR6	3.47968
COL5A1	3.47813
SALL3	3.47803
CYBC1	3.47722
BCL6	3.47103
TNFRSF12A	3.47012
KIR2DL1	3.4698
HNRNPC	3.46951
APOB	3.46561
IFNG-AS1	3.45827
LERFS	3.45632
NFE2L2	3.45373
GOLGB1	3.44984
KRT18	3.44905
ITGAX	3.44872
HLA-DPA1	3.44571
BMP5	3.44265
GBA	3.43644
LGALS8	3.42853
ICAM2	3.42353
MSN	3.41458
GHSR	3.40058
RAC1	3.39296
MAP2K6	3.38851
MSH5	3.38712
ENO2	3.38344
SLAMF7	3.38035
SHMT1	3.37777
XRCC1	3.37777
TLR6	3.37303
ITLN1	3.37116
CD276	3.36932
YWHAH	3.36875
CARD9	3.35958
CEBPB	3.35079
TAC3	3.34884
RNASE3	3.34816
VTN	3.34651
GPX3	3.3455
CYP1A1	3.34279
FPR2	3.33709
PLCL2	3.33688
CYP2D6	3.33461
A2M	3.33172
MTNR1B	3.32841
CYP17A1	3.32628
IKZF3	3.32362
MAP2K1	3.31892
SUOX	3.31803
ANXA3	3.31636
FAM107A	3.31636
CYP3A4	3.31284
TSPO	3.31257
CCL8	3.31254
MB	3.31175
PROCR	3.30975
ITGA5	3.30889
ANPEP	3.30579
LCN2	3.30486
WNT1	3.30433
MIR145	3.30344
TXNDC5	3.30129
GLA	3.29142
SULT1A3	3.29024
NLRC4	3.28169
PADI6	3.27577
LEPR	3.2722
PDE2A	3.26757
PRKCB	3.26757
ZNF774	3.26757
MPIG6B	3.26498
ELAVL1	3.26482
FADS1	3.26282
ADAMTS7	3.25537
SHBG	3.25422
CALCRL	3.25149
TXN	3.25036
CD59	3.24984
IAPP	3.24816
HAS2	3.2479
TGFA	3.24555
TMSB4X	3.24381
IL1F10	3.23721
FLNB	3.23477
TNFRSF10B	3.23403
VTCN1	3.22916
GPSM3	3.22387
GRN	3.22087
ANGPTL4	3.22052
CASP7	3.21976
CYP21A2	3.21424
FLNA	3.21415
COL9A3	3.20976
MIR27A	3.20891
ARHGEF3	3.20695
CD22	3.20609
KLRC1	3.20488
CYP21A1P	3.20479
RFC1	3.20134
IL20RB	3.19386
NOTCH1	3.19313

## Sheet: DisGeNET 
2899 pathogenic genes were collected from DisGeNET
Gene Symbol	Paper numbers
TNF	1063
HLA-DRB1	626
IL6	412
IL1B	269
RBM45	225
CRP	208
IL17A	202
PTPN22	175
IL10	145
CRYGD	130
IL1A	126
PADI4	126
CXCL8	97
IFNG	87
MMP3	81
VEGFA	80
STAT4	69
IL1RN	66
TLR4	65
CTLA4	64
IL18	62
TNFSF11	61
IL4	60
MMP1	57
MTHFR	55
CCL2	54
ACR	53
ESR1	52
IL2	51
STAT3	51
HLA-DPB1	47
TNFRSF11B	47
IL22	47
TP53	46
TRAF1	46
FOXP3	44
CSF2	43
MAPK1	43
IL2RA	42
PTGS2	42
VIM	41
PRTN3	40
IL6R	39
TGFB1	39
MIR146A	39
MTX1	38
CD14	37
CD28	37
HLA-DQA1	37
TNFAIP3	37
IL23A	37
IL21	37
CCR5	35
MBL2	35
MMP9	35
IRF5	34
MMP13	34
CD40	33
FCGR3A	33
PIK3CD	33
TNFRSF1B	33
TLR2	32
PIK3CG	31
MIR155	31
MAPK14	30
HLA-A	30
JAK1	30
PIK3CA	30
PIK3CB	29
TRBV20OR9-2	29
VCAM1	29
TNFSF13B	29
FCRL3	29
CCR6	28
ICAM1	28
IL15	28
COX2	28
CCL5	28
SPP1	28
TNFRSF1A	28
VDR	28
NLRP3	28
FCGR2A	27
MMP2	27
AGBL2	27
FCGR3B	26
MIF	26
MTCO2P12	26
CD40LG	24
CXCL10	24
ADIPOQ	24
IL33	24
BCL2	23
BTK	23
CRK	23
CXCL12	23
AIMP2	23
GRAP2	23
AHSA1	23
RNF19A	23
POLDIP2	23
SLC22A4	22
IL23R	22
ENO1	21
HLA-C	21
HMGB1	21
IGF1	21
MEFV	21
PDCD1	21
ABCB1	21
CXCR4	21
ALB	20
HIF1A	20
ISG20	20
IL32	20
HLA-DQB1	19
JAK2	19
S100A8	19
SLC11A1	19
BTF3P11	18
MS4A1	18
CHI3L1	18
FN1	18
NR3C1	18
HLA-B	18
IFNA1	18
IFNA13	18
PTPN2	18
STAT1	18
VIP	18
CDR3	18
TNFRSF11A	18
KRT20	18
GPI	17
CXCR3	17
LTA	17
CIITA	17
SAA1	17
SLC19A1	17
TYK2	17
MIR223	17
AKT1	16
GSTM1	16
LEP	16
CCL20	16
DKK1	16
SIRT1	16
RUNX1	15
HSPD1	15
SERPINA1	15
CCL21	15
TAP2	15
TIMP1	15
ANKRD55	15
IL17F	15
IL34	15
AHR	14
CD68	14
HSPA4	14
CCN1	14
IL2RB	14
IL13	14
NFKB1	14
MAPK8	14
PADI2	14
IL37	14
IL20	14
HAVCR2	14
ACAN	13
BSG	13
CAT	13
CRH	13
EPHB2	13
IL6ST	13
IL9	13
JAK3	13
MPO	13
NM	13
PLG	13
PRL	13
RELA	13
SELE	13
TRAF6	13
ZFP36	13
TNFSF15	13
CXCL13	13
CD226	13
IL17B	13
ACTB	12
FAS	12
CD44	12
CDH11	12
DPP4	12
HLA-DRB4	12
KIR3DL1	12
AFF3	12
LGALS3	12
PON1	12
SYT1	12
RETN	12
NOD2	12
GORASP1	12
WNK1	12
NAT2	11
AR	11
COMP	11
FGF2	11
GEM	11
GSTT1	11
HLA-DMB	11
IL7	11
MMP14	11
NFKBIL1	11
NOS3	11
PTPRC	11
REL	11
RPS19	11
SOAT1	11
TLR3	11
ATG5	11
NCOA5	11
MMEL1	11
MICA	11
AGER	10
CASP3	10
CCN2	10
ACE	10
EGFR	10
FOS	10
HLA-DMA	10
HLA-G	10
JUN	10
KDR	10
RARA	10
S100A12	10
THBS1	10
TYMS	10
TNFSF14	10
SOCS3	10
CLOCK	10
TSBP1	10
ASF1A	10
HPGDS	10
IL17D	10
IL27	10
MIR499A	10
LOC102723407	10
LOC102724971	10
PARP1	9
AIRE	9
BLK	9
C5	9
CDKN2A	9
CX3CR1	9
DHFR	9
FCGR2B	9
FOXO3	9
GZMB	9
HLA-DPA1	9
IL3	9
IL4R	9
CXCL9	9
MMP8	9
OSM	9
PRKCQ	9
PTX3	9
CCL3	9
CX3CL1	9
TNFRSF14	9
EBI3	9
BTG3	9
CNTRL	9
CDC42EP1	9
FSTL1	9
CARD8	9
HAVCR1	9
CD274	9
SOST	9
TREM1	9
TAGAP	9
LACC1	9
CCR2	9
AIF1	8
CXCR5	8
C3	8
CD19	8
CDK6	8
CSF1	8
GATA3	8
HLA-DRB3	8
IL7R	8
IRAK1	8
KIR2DS1	8
NOTCH4	8
PRKN	8
MAPK3	8
RFC1	8
S100A1	8
S100A9	8
S100B	8
ADAM17	8
TPO	8
ARHGEF5	8
TNFRSF6B	8
IL18R1	8
TIMELESS	8
PTGES	8
LRPPRC	8
MBL3P	8
MYDGF	8
SYVN1	8
MACIR	8
MIR21	8
WG	8
LINC02605	8
ANGPT1	7
ANGPT2	7
CFB	7
C4A	7
C4B	7
CALR	7
CASP1	7
CD34	7
CD69	7
COL2A1	7
CTSK	7
ETS1	7
F2RL1	7
CFH	7
HLA-DOA	7
IL12B	7
KIR3DL2	7
LPA	7
NFE2L2	7
NOS2	7
P2RX7	7
SERPINE1	7
PML	7
PPARG	7
RAD51B	7
SAA2	7
SOD2	7
TRIM21	7
TAC1	7
TLR5	7
ZAP70	7
TNFSF13	7
SEMA3A	7
ANP32B	7
KLRK1	7
PHF19	7
ICOS	7
IL21R	7
HSPA14	7
TLR7	7
MUL1	7
VTCN1	7
HT	7
CDAN1	7
CBLL2	7
SPRED2	7
IFNL1	7
LINC01193	7
NCF1	7
KLRC4-KLRK1	7
TSBP1-AS1	7
ADA	6
ADM	6
ALOX5	6
ATIC	6
BDNF	6
PRDM1	6
BRAF	6
CAST	6
CASP8	6
CD247	6
CD86	6
CCR3	6
CCR4	6
CCR7	6
CNR2	6
DMD	6
EGR1	6
ESR2	6
FCGR1A	6
FLNB	6
FLT1	6
FOLR2	6
FOSB	6
GABPA	6
GCG	6
GH1	6
GLP1R	6
GSTP1	6
HLA-DRB9	6
HOXD13	6
HP	6
IGF1R	6
IGHG3	6
IL16	6
IRF4	6
ITGAV	6
LAIR1	6
LGALS9	6
LIF	6
MDK	6
MECP2	6
MYD88	6
NOTCH1	6
NR4A2	6
MAP2K7	6
CCL7	6
SFTPD	6
TAP1	6
TEK	6
SUMO1	6
BEST1	6
WNT5A	6
XRCC1	6
ZBTB16	6
DEK	6
PRRC2A	6
DDX39B	6
LST1	6
USO1	6
SOCS1	6
TNFRSF25	6
ADAM15	6
NR1I2	6
CD163	6
NXF1	6
NLRP1	6
TBC1D9	6
SEC14L2	6
IL17RA	6
ACAD8	6
B3GAT1	6
IGHV3-69-1	6
CLEC4A	6
GDE1	6
UBASH3A	6
TLR9	6
BANK1	6
BTNL2	6
HAMP	6
CXCL16	6
TXNDC5	6
ARID5B	6
AGBL3	6
KIR2DS2	6
C4B_2	6
ACACA	5
ACP5	5
ADRB2	5
APOE	5
FASLG	5
TNFRSF17	5
TSPO	5
C2	5
VPS51	5
CD27	5
CD80	5
CD38	5
CDKN1A	5
CISH	5
CLU	5
CREB1	5
CTNNB1	5
CTSL	5
CYP1A2	5
DHODH	5
DNMT1	5
EGF	5
FOXC1	5
FPGS	5
MTOR	5
GC	5
CXCL1	5
GSTM2	5
TNC	5
IGFBP3	5
CXCR2	5
IL12A	5
IRF1	5
ITGAM	5
ITGB1	5
JUNB	5
JUND	5
KIF5A	5
KIR2DL2	5
KLRB1	5
RPSA	5
LBP	5
LGALS1	5
SMAD3	5
MCL1	5
MDM2	5
NFATC1	5
PLA2G1B	5
PLAU	5
PRKCH	5
PTEN	5
PTH	5
PTPN11	5
RAC1	5
RARRES2	5
ROS1	5
S100A4	5
CCL8	5
CXCL11	5
SELP	5
SP1	5
MAP3K7	5
TRB	5
TIMP2	5
TM7SF2	5
VEGFC	5
VIL1	5
TNFSF10	5
TNFRSF10A	5
GGH	5
CFLAR	5
SQSTM1	5
SYNGR1	5
CD83	5
ADAMTS4	5
GDF15	5
HDAC9	5
NAMPT	5
TNIP1	5
CXCR6	5
NFAT5	5
CCL27	5
LILRB1	5
RPP14	5
IL19	5
CD244	5
APOM	5
WDFY4	5
BACH2	5
DHX40	5
NDEL1	5
TSLP	5
TNFRSF13C	5
LRG1	5
SLCO6A1	5
OLIG3	5
PSORS1C1	5
GSTK1	5
LINC02649	5
MIR126	5
MIR22	5
MIR221	5
MIR34A	5
SERPINA3	4
GRK2	4
ANXA1	4
APC	4
ABCC6	4
ATM	4
CCND1	4
BGLAP	4
BMP4	4
C5AR1	4
CASP10	4
CD1C	4
ENTPD1	4
CDKN2D	4
CP	4
CR2	4
CRABP2	4
CSF1R	4
CYBB	4
GADD45A	4
DECR1	4
DNASE1L3	4
DNASE2	4
DPEP1	4
ATN1	4
S1PR1	4
LPAR1	4
EDNRA	4
F3	4
F9	4
FPR2	4
MSTN	4
GLB1	4
GPT	4
GRN	4
HFE	4
HLA-DOB	4
HLA-DQA2	4
HLA-DRB5	4
HMOX1	4
HOXD9	4
HSPA1L	4
HTR2A	4
IFNB1	4
IGFBP5	4
RBPJ	4
IKBKB	4
IL5	4
IL10RA	4
ITGA1	4
KIR2DL1	4
KLRC1	4
FADS1	4
LOX	4
CD46	4
MICB	4
MIP	4
MMP12	4
MMP19	4
MUC1	4
NCAM1	4
NFKBIA	4
OLR1	4
PAEP	4
PAK3	4
PECAM1	4
PGF	4
PRF1	4
PRKCA	4
PSMB8	4
PSMB9	4
PSMD7	4
PTGS1	4
REG1A	4
REN	4
CCL3L1	4
CXCL5	4
SELL	4
MAP2K4	4
SFRP1	4
SHBG	4
SLC22A5	4
FSCN1	4
SOX5	4
TBCA	4
TBX5	4
TNXB	4
TPMT	4
TXN	4
UBE2L3	4
VWF	4
TP63	4
ARHGEF2	4
MSC	4
BMS1	4
IL18BP	4
RASGRP1	4
RABEPK	4
LANCL1	4
KHDRBS1	4
MALT1	4
EBNA1BP2	4
MMRN1	4
ICOSLG	4
ERAL1	4
BBC3	4
IGHV3OR16-7	4
IGHV3-52	4
TRBV16	4
TRBV7-9	4
TRBC1	4
RMC1	4
ANGPTL4	4
GP6	4
IL26	4
ACKR3	4
STEAP4	4
EHMT1	4
CD276	4
TLR10	4
IL1F10	4
TIMD4	4
DRAIC	4
SIK1	4
UNC13D	4
ARMH1	4
LCE3B	4
LCE3C	4
SUMO4	4
LOC390714	4
MIR10A	4
MIR145	4
MIR451A	4
HOTAIR	4
ZGLP1	4
LOC105379528	4
H3P13	4
H3P28	4
AOC1	3
ACTG1	3
ACTG2	3
ADAM10	3
ADORA2A	3
ALOX15	3
APOB	3
AQP1	3
AQP9	3
AREG	3
ARNTL	3
STS	3
ATP6V1G2	3
BCL6	3
BCR	3
BGN	3
BMP2	3
CAMP	3
CCK	3
CD6	3
CDC42	3
CDSN	3
CCR1	3
COL11A2	3
ATF6B	3
CSF3	3
CYP21A2	3
CD55	3
DBP	3
DHCR7	3
DNMT3B	3
DUSP1	3
E2F2	3
TYMP	3
ELAVL2	3
ELK3	3
EPHB1	3
ERBB2	3
ERG	3
EZH2	3
FCGR1B	3
FCN1	3
FCN2	3
FHL1	3
FKBP5	3
FLG	3
FLT3LG	3
FRZB	3
GAS6	3
GDNF	3
GLS	3
CXCL2	3
GTF2H1	3
GTF2I	3
GUSB	3
GZMA	3
HLA-DQB2	3
HLA-DRA	3
HOXC6	3
HSD11B1	3
HSP90AA1	3
IDDM8	3
IGF2	3
IL1R1	3
CXCR1	3
TNFRSF9	3
INSRR	3
IRS1	3
ITGA4	3
ITGAL	3
ITGB2	3
ITPR3	3
KIR2DL3	3
KLRC2	3
KLRD1	3
LIG4	3
LPP	3
LRP5	3
LTB	3
MAP3K5	3
FOXO4	3
MMP10	3
MPG	3
MPP1	3
MSH5	3
MSRA	3
COX1	3
MTR	3
MTRR	3
MYC	3
GADD45B	3
NCF2	3
NFKBIE	3
NGF	3
NT5E	3
DDR2	3
OGG1	3
P4HB	3
PCSK6	3
PDE3A	3
SERPINF1	3
PF4	3
PFKFB3	3
PIK3R2	3
PPIA	3
PRKCB	3
PROC	3
HTRA1	3
PSMD12	3
PTCH1	3
PTHLH	3
RHO	3
RNF5	3
RORC	3
RPS6KA3	3
CCL13	3
CCL18	3
CCL19	3
CCL22	3
SDC1	3
ST6GAL1	3
SKIV2L	3
SLC2A3	3
SLC22A1	3
SLPI	3
SMS	3
SST	3
STAT5B	3
SUOX	3
SULT2A1	3
ABCC8	3
TACR1	3
TRA	3
TFF3	3
TGM2	3
TIE1	3
TIMP3	3
TPD52	3
TPI1	3
CRISP2	3
TNFSF4	3
TXNRD1	3
VTN	3
YY1	3
BAG6	3
GPANK1	3
NELFE	3
NR4A3	3
SLC7A5	3
H4C9	3
H4C1	3
H4C4	3
H4C6	3
H4C12	3
H4C11	3
H4C3	3
H4C8	3
H4C2	3
H4C5	3
H4C13	3
H4C14	3
PIK3R3	3
BECN1	3
ABCC3	3
FADD	3
CD84	3
CCN6	3
HDAC3	3
STK19	3
APLN	3
PER2	3
CCRL2	3
PSTPIP1	3
FCGR2C	3
LPAR2	3
XPR1	3
ASIC3	3
KLF4	3
KL	3
PPT2	3
FADS2	3
FHL5	3
ELMO1	3
SCO2	3
SH2B3	3
DDX39A	3
SPRY2	3
KLF2	3
NOD1	3
PDPN	3
B3GNT2	3
TRAF3IP2	3
HPSE	3
EHMT2	3
OS9	3
LILRA3	3
ADRM1	3
ADAMTS5	3
CD160	3
SLC7A9	3
FAM107A	3
POLG2	3
ACOT7	3
IKZF3	3
ACSBG1	3
CLEC16A	3
DICER1	3
SMUG1	3
NUP62	3
SH3BP4	3
SGSM3	3
PYCARD	3
TBX21	3
DCTN4	3
TLR8	3
NCKIPSD	3
SIRT6	3
PADI3	3
ADA2	3
SLCO1C1	3
ASPN	3
ATG16L1	3
SLC52A1	3
ADI1	3
MEG3	3
GSDMB	3
ZMIZ1	3
COG6	3
SEMA6A	3
C6orf47	3
LY6G6D	3
SIGIRR	3
HRH4	3
GPSM3	3
IFIH1	3
CARD9	3
DCLRE1C	3
RAPH1	3
SCD5	3
PDCD1LG2	3
SLC44A4	3
EGFL8	3
ADAMTS12	3
PRAM1	3
KIAA1109	3
UQCC2	3
SPZ1	3
FCRLA	3
ORAI1	3
ABCC11	3
PRRT2	3
CTHRC1	3
PHACTR3	3
IP6K3	3
H4-16	3
PLD4	3
OSCAR	3
LINC01104	3
PLB1	3
CLEC12A	3
PRSS55	3
HCG27	3
COPD	3
HLA-S	3
ACTBL2	3
H3P44	3
NPSR1	3
COL11A2P1	3
MIR140	3
MIR143	3
MIR20A	3
MIR23B	3
MIR27A	3
MIR17HG	3
POTEKP	3
MIR323A	3
MIR338	3
H4C15	3
POTEM	3
HLA-DPA2	3
MUC5B	3
MSH5-SAPCD1	3
ATP6V1G2-DDX39B	3
PPT2-EGFL8	3
LINC00824	3
C2-AS1	3
SIK1B	3
LINC02357	3
EHMT2-AS1	3
HTD2	3
ABCF1	2
ABO	2
ADAM8	2
ADCY7	2
ADRA1A	2
ADRA2B	2
AFP	2
JAG1	2
ALDH1A1	2
ALOX12	2
ALPP	2
AMH	2
ANPEP	2
ANXA6	2
BIRC5	2
APP	2
APRT	2
KLK3	2
ARG1	2
ASIP	2
ASPA	2
ATHS	2
BAK1	2
BCHE	2
BCL2A1	2
BMP6	2
BRS3	2
CA1	2
DDR1	2
CALD1	2
CAPG	2
CASP5	2
CASP7	2
CASR	2
CAV1	2
SERPINH1	2
CD1D	2
CD2	2
CD8A	2
CD22	2
TNFRSF8	2
CD48	2
CD70	2
CD74	2
ADGRE5	2
CDK2	2
CEBPD	2
CTSC	2
CFTR	2
CHAT	2
CHUK	2
LTB4R	2
CNR1	2
COL4A1	2
COX8A	2
CPB1	2
CR1	2
ATF2	2
CREBBP	2
CRHR1	2
CSK	2
CST3	2
CTSB	2
CTSD	2
CYP2D6	2
CYP3A5	2
CYP17A1	2
CYP19A1	2
CYP26A1	2
DAXX	2
DDX6	2
DNASE1	2
DNTT	2
DR1	2
DRD2	2
RCAN1	2
TSC22D3	2
DUSP2	2
EDN1	2
EFNB1	2
EIF4EBP1	2
ELAVL1	2
ELF3	2
ENG	2
EPAS1	2
FBL	2
ETFA	2
ETS2	2
F2R	2
PTK2B	2
FCER2	2
FCGRT	2
FGB	2
FGF1	2
FGF13	2
FOXO1	2
FLT4	2
GAPDH	2
CBLIF	2
GNL1	2
CCR10	2
GPR15	2
GPR42	2
GPX1	2
GRP	2
GSK3B	2
MSH6	2
HCLS1	2
HDAC1	2
HDGF	2
HGF	2
HIP1	2
NR4A1	2
HNRNPA2B1	2
HOXD10	2
HRAS	2
HSD11B2	2
HSPA8	2
DNAJB1	2
ICA1	2
ICAM3	2
ID1	2
IFNGR1	2
IGFBP1	2
IGHA1	2
IL1RAP	2
IL5RA	2
IL9R	2
IL10RB	2
IL11	2
IL12RB2	2
IDO1	2
INHBA	2
INSR	2
ITGA2	2
ITGA2B	2
ITGAE	2
ITGAX	2
KCNMA1	2
KIR2DS4	2
KIR2DS5	2
KIR3DS1	2
KLK1	2
KNG1	2
KPNA1	2
LDLR	2
LGALS2	2
LGALS3BP	2
LGALS8	2
LNPEP	2
LRPAP1	2
LTBR	2
SH2D1A	2
LYZ	2
SMAD7	2
MCAM	2
MET	2
MFAP1	2
MFAP4	2
MKI67	2
MOG	2
MRC1	2
MRE11	2
MST1	2
MTF1	2
MUTYH	2
MYO9B	2
NHS	2
NME1	2
NOS1	2
NOTCH3	2
NPPA	2
NUP88	2
OAP	2
ODC1	2
OXA1L	2
PAK1	2
PAM	2
PAX5	2
PBX2	2
PCNA	2
PDC	2
PDE4A	2
PDE7A	2
PDGFRA	2
ENPP2	2
PGR	2
PITX2	2
PLA2G4A	2
PLAUR	2
POU2AF1	2
PRELP	2
MAP2K1	2
PSMA6	2
PTN	2
RAC2	2
MOK	2
RAF1	2
PLAAT4	2
RB1	2
RBP2	2
RDX	2
RNASE2	2
RNF2	2
BRD2	2
RPL17	2
SAA3P	2
VPS52	2
SAT1	2
ATXN2	2
CCL4	2
CCL17	2
CCL25	2
CXCL6	2
SDC2	2
SLC6A2	2
SUMO3	2
SUMO2	2
SNAI1	2
SNCA	2
SOD1	2
SOD3	2
SPARC	2
SSRP1	2
SSTR4	2
STAT5A	2
STAT6	2
STIM1	2
TAPBP	2
CNTN2	2
TCF7L2	2
GCFC2	2
PRDX2	2
TEC	2
TFDP1	2
TG	2
TGFA	2
THBD	2
THOP1	2
THY1	2
TIA1	2
TLR1	2
TTN	2
TTR	2
TNFRSF4	2
TYROBP	2
UQCRFS1	2
VPREB1	2
WARS1	2
WNT3	2
WNT10B	2
YWHAZ	2
TRIM26	2
IL1R2	2
HSD17B8	2
TFPI2	2
GDF5	2
TAM	2
TMEM187	2
LOH19CR1	2
DHX16	2
CUL1	2
SEMA7A	2
TNFSF12	2
TNFRSF10B	2
IL18RAP	2
NRP1	2
SPHK1	2
MBD4	2
MBD2	2
PGLYRP1	2
RABEP1	2
PDCD5	2
NTN1	2
ADAMTS3	2
TBPL1	2
CCL4L2	2
IKBKE	2
SH3PXD2A	2
SDC3	2
FAM53B	2
PRORP	2
PIEZO1	2
KEAP1	2
SPATA2	2
SMG7	2
NR1I3	2
TRIM10	2
CALCRL	2
PRG4	2
SPRY1	2
HCG9	2
ABCC4	2
RAMP2	2
STAG1	2
CCL26	2
WARS2	2
SEMA4D	2
KAT5	2
IVNS1ABP	2
POSTN	2
EBP	2
CCR9	2
HCP5	2
TRIM31	2
PSIP1	2
IRAK3	2
KLF12	2
CASC3	2
COG2	2
KDM6B	2
PLCL2	2
BRD4	2
TNPO3	2
TMEM158	2
ATRNL1	2
HSPB8	2
LAMP3	2
HPLH1	2
PDLIM3	2
DLL1	2
TRAV29DV5	2
TRAJ60	2
TRAC	2
SETD2	2
SENP1	2
A1CF	2
SLC40A1	2
ADGRE2	2
G0S2	2
NOX4	2
ASCC1	2
ADIPOR1	2
PLEKHO1	2
TIMMDC1	2
TNFRSF12A	2
TRPV2	2
EMCN	2
TREM2	2
SIAE	2
CCHCR1	2
ARL15	2
RSBN1	2
AHI1	2
PXK	2
NAT10	2
SUPT20H	2
CHD7	2
WDR11	2
CCL28	2
SLC12A9	2
VARS2	2
CEMIP	2
AICDA	2
KIDINS220	2
MIB1	2
CIP2A	2
PHRF1	2
UBL5	2
IGAN1	2
TINAGL1	2
ERAP2	2
SEMA4A	2
CLEC7A	2
AGXT2	2
IRX1	2
ADIPOR2	2
RHBDF2	2
ATAT1	2
ASRGL1	2
MPIG6B	2
LY6G5C	2
ZNRD1ASP	2
ST6GALNAC5	2
FCRL4	2
JAM3	2
ROPN1L	2
NLRC5	2
MINDY4	2
MYO18B	2
IL17RC	2
UBASH3B	2
PPIL4	2
TRIM15	2
INTS4	2
DNER	2
SAAL1	2
TIRAP	2
MIR155HG	2
C1QTNF3	2
C1QTNF6	2
TADA1	2
FLACC1	2
PPARGC1B	2
TRIM40	2
MUCL3	2
BTLA	2
DNAJB1P1	2
NLRP6	2
C9orf72	2
REEP3	2
JMJD1C	2
JAZF1	2
LY6G6F	2
ASPM	2
NEAT1	2
VSTM1	2
HCG22	2
MALAT1	2
CCL4L1	2
SFTA2	2
LINC01185	2
LINC00243	2
MIR125A	2
MIR132	2
MIR152	2
MIR17	2
MIR192	2
MIR196A2	2
MIR204	2
MIR210	2
MIR214	2
MIR222	2
MIR29A	2
MIR30A	2
MIR98	2
MIR99B	2
DDR1-DT	2
HCG18	2
HCG17	2
IRF1-AS1	2
ZFAS1	2
MIR346	2
MIR410	2
POTEF	2
MIR760	2
TMPOP1	2
AP4B1-AS1	2
LINC01672	2
MUC22	2
RPL17-C18orf32	2
LINC-ROR	2
LINC02210-CRHR1	2
LINC02356	2
LINC02571	2
ETV7-AS1	2
A2M	1
AAVS1	1
ABCA4	1
ASIC1	1
ACP1	1
ACP3	1
ACTA2	1
ACTN1	1
ADAR	1
ADCYAP1R1	1
ADORA3	1
ADRB3	1
AGT	1
AGTR1	1
AGTR2	1
AHSG	1
AKT2	1
ALCAM	1
ALDH2	1
ALDH1A3	1
ALOX5AP	1
AMD1	1
AMD1P2	1
AMPD1	1
ANG	1
ANXA2	1
ANXA3	1
ANXA4	1
ANXA5	1
ANXA11	1
APAF1	1
APCS	1
BIRC2	1
BIRC3	1
XIAP	1
APOA1	1
APOA2	1
ARG2	1
ARR3	1
ARRB1	1
ARRB2	1
ASAH1	1
SERPINC1	1
ATF3	1
RERE	1
ATOH1	1
ATP1A1	1
ATR	1
AZGP1	1
BAX	1
BCL2L1	1
BCL3	1
BCS1L	1
BDKRB2	1
BMP5	1
BMX	1
DST	1
BPI	1
ZFP36L1	1
BTG1	1
BTN1A1	1
C3AR1	1
C4BPA	1
C8B	1
CA2	1
CA3	1
CACNA1S	1
CALCR	1
CALM1	1
CALM2	1
CALM3	1
CAPS	1
CAV2	1
RUNX2	1
KRIT1	1
CCNB1	1
CCNG2	1
CCT	1
CD3E	1
CD4	1
CD5	1
CD8B	1
CD9	1
CD36	1
CD47	1
CD58	1
CD59	1
CD63	1
CD79A	1
CDA	1
CDK1	1
LRBA	1
CDK4	1
CDK7	1
CDKN1B	1
CDKN2C	1
CDKN3	1
CEBPB	1
CECR	1
CENPE	1
CEACAM8	1
CHGA	1
CHIT1	1
CHN2	1
CHRM3	1
CHRNA7	1
CIRBP	1
CLIC1	1
TPP1	1
CLTA	1
CMKLR1	1
ABCC2	1
PLK3	1
CNN2	1
CNTFR	1
COL1A1	1
COL1A2	1
COL4A5	1
COL9A2	1
COL12A1	1
KLF6	1
CPA1	1
CPB2	1
CLDN7	1
CPOX	1
CRABP1	1
CREM	1
CRHR2	1
CRKL	1
HAPLN1	1
CSE1L	1
CSF2RA	1
CSF3R	1
CSNK1E	1
CSNK2B	1
CSTF3	1
CTH	1
CTRB1	1
CTSS	1
CUX1	1
CXADR	1
CYB5A	1
CYBA	1
CYLD	1
CYP1A1	1
CYP2B6	1
CYP2C19	1
CYP2E1	1
CYP3A4	1
DAG1	1
DGKQ	1
DAPK1	1
DCC	1
DCK	1
DDIT3	1
DEFA1	1
DEFA3	1
GSDME	1
NQO1	1
DLG2	1
SARDH	1
DNAH8	1
DOCK2	1
DSPP	1
SLC26A2	1
HBEGF	1
DUSP4	1
DUSP8	1
DVL2	1
DYRK1A	1
S1PR3	1
EDNRB	1
EEF1A1	1
EFNB2	1
EGR2	1
EIF4E	1
EIF4G1	1
ELANE	1
ELF2	1
ELN	1
EMD	1
MARK2	1
CTTN	1
EPHA1	1
EPHA3	1
CLN8	1
EPO	1
ERBB3	1
ERCC2	1
EREG	1
ERV3-1	1
ESRRB	1
ETV6	1
MECOM	1
EXT1	1
F2	1
F10	1
FABP5	1
FAP	1
FAT1	1
FBN1	1
EFEMP1	1
FGD1	1
FGF4	1
FGF7	1
FGF9	1
FGFR1	1
FGFR3	1
GPC5	1
FHL2	1
VEGFD	1
FOXJ1	1
FLNA	1
FLT3	1
FOLR1	1
FOSL2	1
FPR1	1
FTL	1
FUT2	1
FUT4	1
GABBR1	1
GARS1	1
GART	1
GATA1	1
GATA2	1
GATA4	1
GCH1	1
GCHFR	1
GCK	1
KAT2A	1
GCY	1
GDF2	1
GFRA1	1
B4GALT1	1
GHR	1
GHSR	1
GJA1	1
GCLC	1
GLI1	1
GMPR	1
GNA12	1
GNAQ	1
GNB3	1
GNG11	1
GNS	1
GP1BB	1
GPC1	1
GPLD1	1
GPR3	1
UTS2R	1
GPER1	1
GPR35	1
GPR39	1
GRK5	1
GRK6	1
GRB2	1
GRIA1	1
GRIK4	1
CXCL3	1
PDIA3	1
GRPR	1
GSN	1
GTS	1
GUCY1B2	1
GYS1	1
GZMK	1
GZMM	1
H2AC8	1
HAGH	1
HARS1	1
HAS1	1
HAS3	1
HCRTR1	1
HDC	1
HEXA	1
HEXB	1
NRG1	1
HK1	1
HK2	1
HLA-DPB2	1
HLA-DQB3	1
HLA-DRB2	1
HLA-DRB6	1
HLA-E	1
HMGB2	1
HMGN2	1
HMGCR	1
HMMR	1
HNF4A	1
HNRNPC	1
HOXB2	1
HOXD4	1
HOXD11	1
HPRT1	1
HRG	1
PRMT1	1
HES1	1
HSPA1A	1
HSPA1B	1
HSPA5	1
HSPA6	1
HSPB1	1
HSPB2	1
NDST1	1
HYAL1	1
IAPP	1
IRF8	1
IDDM7	1
IDDM13	1
IFI16	1
IFI27	1
IFI35	1
IFIT2	1
IFIT1	1
IFN1@	1
IFNGR2	1
IGFBP4	1
IGFBP6	1
IGFBP7	1
IGH	1
IGKC	1
IL2RG	1
IL11RA	1
IL12RB1	1
IL15RA	1
ILF3	1
INS	1
INPP5D	1
ITGA6	1
IRAK2	1
IRF3	1
ISL1	1
ITGA5	1
ITGA9	1
ITGB5	1
ITIH1	1
ITIH4	1
ITPA	1
ITPR2	1
CD82	1
KCNA4	1
KCNJ15	1
KCNQ1	1
KIR2DS3	1
KIT	1
KPNA2	1
KRAS	1
KRTAP5-9	1
KRT5	1
KRT7	1
KRT8	1
KRT13	1
KRT16	1
LAG3	1
LAIR2	1
LAMA3	1
LBR	1
LCAT	1
LCK	1
LCN2	1
LECT2	1
LIFR	1
LMNA	1
LOXL2	1
LRP1	1
LRP2	1
LRP6	1
LSP1	1
CAPRIN1	1
MAA	1
MARCKS	1
SMAD1	1
MAL	1
MAP2	1
MAPT	1
MARK1	1
MAS1	1
MBNL1	1
MBP	1
ADAM11	1
MDM4	1
MAP3K3	1
MAP3K4	1
RAB8A	1
MGAT5	1
KITLG	1
MITF	1
MAP3K11	1
KMT2A	1
AFF1	1
MME	1
MMP7	1
MMP15	1
MMP16	1
MMP17	1
MNAT1	1
MOBP	1
MOS	1
MS	1
MSD	1
MSH2	1
MSH3	1
MSI1	1
MSMB	1
MSN	1
ND1	1
MTNR1B	1
MUC2	1
MUC3A	1
MUC4	1
MUC5AC	1
MX1	1
MYCN	1
NBN	1
NCF4	1
NDUFA7	1
NDUFS3	1
NEDD9	1
NELL1	1
NEU1	1
NFATC2	1
NFIA	1
NFIL3	1
NFKBIB	1
NFYA	1
NNAT	1
NMT1	1
NONO	1
NPAS2	1
NPPB	1
NTRK1	1
NUCB2	1
OAZ1	1
ODF1	1
OPRK1	1
P2RX1	1
P2RX3	1
P2RX4	1
P2RX5	1
P2RY1	1
P2RY2	1
P2RY11	1
PEBP1	1
FURIN	1
SERPINB2	1
PCBP1	1
PCSK1	1
PCYT1A	1
PDE2A	1
PDE4D	1
PDK1	1
ENPP1	1
PDPK1	1
PER1	1
PGK1	1
PGM1	1
PGM5	1
PHEX	1
PI3	1
PIGR	1
PIM1	1
PIN1	1
PKD1	1
PLA2G2A	1
PLAT	1
PLCL1	1
PLCG2	1
PLD1	1
PLEK	1
SERPINF2	1
PLK1	1
PLOD2	1
PLTP	1
POLD1	1
POMC	1
PON2	1
POU2F1	1
POU2F2	1
POU3F1	1
POU5F1	1
PPARA	1
PPBP	1
PPIAP9	1
PPM1A	1
PPP1R1A	1
PPP1R10	1
PRCP	1
PRKAR1A	1
PKN1	1
PRKCZ	1
MAPK9	1
MAPK10	1
MAPK13	1
EIF2AK2	1
PRNP	1
PROP1	1
PROS1	1
PRSS2	1
MASP1	1
PSEN1	1
PSG5	1
PSMA3	1
PSMA4	1
PSMB5	1
PSMB6	1
PSMC6	1
PSMD9	1
PTBP1	1
PTGER2	1
PTGER4	1
PTK2	1
PTMA	1
PTMAP4	1
PTPN14	1
PTPRJ	1
PTPRK	1
RAB27A	1
RAG1	1
RAG2	1
RAP1A	1
RAP2A	1
RARB	1
RARG	1
RBP3	1
RBP4	1
OPN1LW	1
RET	1
REV3L	1
RGS1	1
RGS12	1
RHCE	1
GRK1	1
RIT2	1
RMRP	1
RNASE1	1
RNASE3	1
ROBO1	1
RORA	1
RPL37A	1
RPS4X	1
RPS18	1
RRAS	1
RRM2	1
RXRA	1
RYR1	1
S100A10	1
S100A11	1
SAA4	1
SAG	1
SCD	1
SRL	1
CCL1	1
CCL11	1
CCL14	1
CCL23	1
CCL24	1
XCL1	1
SDC4	1
SETMAR	1
SFRP2	1
SFRP4	1
SFRP5	1
SGCA	1
SGCG	1
SH3BP2	1
ITSN1	1
SHH	1
SLAMF1	1
SLC2A1	1
SLC3A2	1
[truncated: 901 more rows]
