# Supplementary material for: Screening of the key response component groups and mechanism verification of Huangqi-Guizhi-Wuwu-Decoction in treating rheumatoid arthritis based on a novel computational pharmacological model
Source: BMC Complement Med Ther. 2024 Jan 2;24:4. doi: 10.1186/s12906-023-04315-y (PMC10759359; doi:10.1186/s12906-023-04315-y)
Supplement: Supplementary file 2 — Additional file 2. [file 12906_2023_4315_MOESM2_ESM.xlsx]

## Sheet: Post-selection
349 potentially active components
Herb_chr_name	Herb_eng_name	Orignal_id	New_id	Component name	SMILES	Formula	MW	#Rotatable bonds	#H-bond acceptors	#H-bond donors	TPSA	XLOGP3	WLOGP	MLOGP	ESOL Log S	Ali Log S	Silicos-IT LogSw	GI absorption	hERG_inhibition
HQ		2082	MID001960	Cycloastragenol	C12([C@@](CC(C1[C@]1(CCC(O1)C(C)(O)C)C)O)(C1C3(CC2)C2(C([C@H](C1)O)C(C(CC2)O)(C)C)C3)C)C	C30H50O5	490.72	2	5	4	90.15	4.38	4.44	3.58	-5.51	-5.99	-4.33	High	low_risk
HQ	Astragalus membranaceus	4772	MID004452	L-3-Hydroxy-9-methoxypterocarpan	c12c(cc(cc1)OC)O[C@@H]1[C@H]2COc2c1ccc(c2)O	C16H14O4	270.28	1	4	1	47.92	2.77	2.69	1.87	-3.64	-3.43	-4.31	High	medium_risk
HQ	Astragalus membranaceus	5529	MID005174	Kumatakenin	c1cc(ccc1O)c1c(OC)c(=O)c2c(o1)cc(cc2O)OC	C17H14O6	314.29	3	6	2	89.13	2.55	2.89	0.47	-3.71	-4.07	-5.22	High	medium_risk
HQ	Hedysarum Multijugum Maxim.	MOL000114	MID009964	vanillic acid	c1(cc(c(cc1)O)OC)C(=O)O	C8H8O4	168.15	2	4	2	66.76	1.43	1.1	0.74	-2.02	-2.44	-1.32	High	low_risk
HQ	Hedysarum Multijugum Maxim.	MOL000239	MID010081	Jaranol	c1(c(c(=O)c2c(o1)cc(cc2O)OC)OC)c1ccc(cc1)O	C17H14O6	314.29	3	6	2	89.13	2.55	2.89	0.47	-3.71	-4.07	-5.22	High	medium_risk
HQ	Hedysarum Multijugum Maxim.	MOL000251	MID010093	Rhamnocitrin	c1(c(c(=O)c2c(cc(cc2o1)OC)O)O)c1ccc(cc1)O	C16H12O6	300.26	2	6	3	100.13	2.22	2.59	0.22	-3.51	-3.96	-4.52	High	medium_risk
HQ	Hedysarum Multijugum Maxim.	MOL000354	MID010193	isorhamnetin	c1(c(c(=O)c2c(o1)cc(cc2O)O)O)c1cc(c(cc1)O)OC	C16H12O7	316.26	2	7	4	120.36	1.87	2.29	-0.31	-3.36	-4.02	-3.94	High	medium_risk
HQ	Hedysarum Multijugum Maxim.	MOL000371	MID010210	3,9-di-O-methylnissolin	C1[C@@H]2[C@H](c3ccc(cc3O1)OC)Oc1c2ccc(c1OC)OC	C18H18O5	314.33	3	5	0	46.15	2.91	3	1.79	-3.81	-3.54	-5.12	High	medium_risk
HQ	Hedysarum Multijugum Maxim.	MOL000372	MID010211	3-Hydroxy-2-picoline	c1(c(cccn1)O)C	C6H7NO	109.13	0	2	1	33.12	0.9	1.1	0.13	-1.64	-1.18	-1.77	High	low_risk
HQ	Hedysarum Multijugum Maxim.	MOL000377	MID010216	7-hydroxy-3-(2-hydroxy-3,4-dimethoxy-phenyl)chromone	c1c(c(=O)c2c(o1)cc(cc2)O)c1c(c(c(cc1)OC)OC)O	C17H14O6	314.29	3	6	2	89.13	2.41	2.89	0.47	-3.62	-3.92	-5.22	High	medium_risk
HQ	Hedysarum Multijugum Maxim.	MOL000378	MID010217	7-O-methylisomucronulatol	c1(c(c(ccc1[C@@H]1COc2c(C1)ccc(c2)OC)OC)OC)O	C18H20O5	316.35	4	5	1	57.15	3.23	3.14	1.79	-3.96	-4.1	-5.04	High	medium_risk
HQ	Hedysarum Multijugum Maxim.	MOL000380	MID010219	(6aR,11aR)-9,10-dimethoxy-6a,11a-dihydro-6H-benzofurano[3,2-c]chromen-3-ol	Oc1cc2c([C@H]3[C@@H](CO2)c2c(O3)c(c(cc2)OC)OC)cc1	C17H16O5	300.31	2	5	1	57.15	2.58	2.69	1.55	-3.6	-3.43	-4.43	High	medium_risk
HQ	Hedysarum Multijugum Maxim.	MOL000387	MID010225	Bifendate	O1COc2c1c(cc(c2c1c2OCOc2c(cc1C(=O)OC)OC)C(=O)OC)OC	C20H18O10	418.35	7	10	0	107.98	2.82	2.4	1.11	-4.04	-4.75	-4.74	High	low_risk
HQ	Hedysarum Multijugum Maxim.	MOL000389	MID010227	cis-Ferulic acid	C(=O)(/C=C\c1cc(c(cc1)O)OC)O	C10H10O4	194.18	3	4	2	66.76	1.51	1.39	1	-2.11	-2.52	-1.42	High	medium_risk
HQ	Hedysarum Multijugum Maxim.	MOL000390	MID010228	daidzein	c1c(c(=O)c2ccc(O)cc2o1)c1ccc(O)cc1	C15H10O4	254.24	1	4	2	70.67	2.47	2.87	1.08	-3.53	-3.6	-4.98	High	medium_risk
HQ	Hedysarum Multijugum Maxim.	MOL000392	MID010230	formononetin	c1c(c(=O)c2c(o1)cc(cc2)O)c1ccc(cc1)OC	C16H12O4	268.26	2	4	1	59.67	2.8	3.17	1.33	-3.73	-3.71	-5.68	High	medium_risk
HQ	Hedysarum Multijugum Maxim.	MOL000396	MID010234	(+)-Syringaresinol	O1[C@@H]([C@@H]2[C@H](C1)[C@H](OC2)c1cc(c(c(c1)OC)O)OC)c1cc(c(c(c1)OC)O)OC	C22H26O8	418.44	6	8	2	95.84	2.23	2.56	0.56	-3.74	-3.88	-4.4	High	low_risk
HQ	Hedysarum Multijugum Maxim.	MOL000397	MID010235	cis-p-Coumarate	C(=O)(/C=C\c1ccc(cc1)O)O	C9H8O3	164.16	2	3	2	57.53	1.46	1.38	1.28	-2.02	-2.27	-1.28	High	medium_risk
HQ	Hedysarum Multijugum Maxim.	MOL000398	MID010236	isoflavanone	C1[C@@H](C(=O)c2c(O1)ccc(c2OC)OC)c1ccc(O)cc1O	C17H16O6	316.31	3	6	2	85.22	2.3	2.47	0.66	-3.44	-3.73	-4.23	High	medium_risk
HQ	Hedysarum Multijugum Maxim.	MOL000412	MID010250	Mucronulatol	Oc1cc2c(C[C@H](CO2)c2c(c(c(cc2)OC)O)OC)cc1	C17H18O5	302.32	3	5	2	68.15	2.91	2.83	1.55	-3.75	-4	-4.35	High	medium_risk
HQ	Hedysarum Multijugum Maxim.	MOL000414	MID010252	Caffeate	C(=O)(/C=C\c1cc(c(cc1)O)O)O	C9H8O4	180.16	2	4	3	77.76	1.15	1.09	0.7	-1.89	-2.38	-0.71	High	medium_risk
HQ	Hedysarum Multijugum Maxim.	MOL000416	MID010254	Lariciresinol	O1[C@@H]([C@H]([C@H](C1)Cc1cc(c(cc1)O)OC)CO)c1cc(c(cc1)O)OC	C20H24O6	360.4	6	6	3	88.38	2.4	2.33	1.17	-3.53	-3.9	-4.37	High	medium_risk
HQ	Hedysarum Multijugum Maxim.	MOL000417	MID010255	Calycosin	c1(c2cc(c(cc2)OC)O)c(=O)c2c(oc1)cc(cc2)O	C16H12O5	284.26	2	5	2	79.9	2.44	2.88	0.77	-3.57	-3.76	-5.1	High	medium_risk
HQ	Hedysarum Multijugum Maxim.	MOL000421	MID010259	nicotinic acid	C(=O)(c1cccnc1)O	C6H5NO2	123.11	1	3	1	50.19	0.36	0.78	-1.13	-1.26	-0.98	-1.35	High	medium_risk
HQ	Hedysarum Multijugum Maxim.	MOL000422	MID010260	kaempferol	c1(c(c(=O)c2c(o1)cc(cc2O)O)O)c1ccc(cc1)O	C15H10O6	286.24	1	6	4	111.13	1.9	2.28	-0.03	-3.31	-3.86	-3.82	High	medium_risk
HQ	Hedysarum Multijugum Maxim.	MOL000431	MID010269	coumarin	c1(=O)ccc2c(o1)cccc2	C9H6O2	146.14	0	2	0	30.21	1.39	1.79	1.65	-2.29	-1.63	-3.59	High	medium_risk
HQ	Hedysarum Multijugum Maxim.	MOL000436	MID010274	(Z)-1-(2,4-dihydroxyphenyl)-3-(4-hydroxyphenyl)prop-2-en-1-one	C(=O)(/C=C\c1ccc(cc1)O)c1c(cc(cc1)O)O	C15H12O4	256.25	3	4	3	77.76	3.18	2.59	1.58	-3.7	-4.48	-3.23	High	medium_risk
HQ	Hedysarum Multijugum Maxim.	MOL000438	MID010276	(3R)-3-(2-hydroxy-3,4-dimethoxyphenyl)chroman-7-ol	C1[C@H](Cc2c(O1)cc(cc2)O)c1c(c(c(cc1)OC)OC)O	C17H18O5	302.32	3	5	2	68.15	2.91	2.83	1.55	-3.75	-4	-4.35	High	medium_risk
HQ	Hedysarum Multijugum Maxim.	MOL000442	MID010280	1,7-Dihydroxy-3,9-dimethoxy pterocarpene	o1c2c(c3c1cc(cc3O)OC)COc1c2c(cc(c1)OC)O	C17H14O6	314.29	2	6	2	81.29	2.76	3.27	0.85	-3.88	-4.12	-4.9	High	low_risk
HQ	Hedysarum Multijugum Maxim.	MOL005928	MID015631	isoferulic acid	c1(cc(c(cc1)OC)O)/C=C/C(=O)O	C10H10O4	194.18	3	4	2	66.76	1.51	1.39	1	-2.11	-2.52	-1.42	High	medium_risk
GZ	Cinnamomum cassia[Syninnamomum aromaticum]	4642	MID004326	2''-Hydroxycinnamaldehyde	c1ccc(c(c1)/C=C/C=O)O	C9H8O2	148.16	2	2	1	37.3	1.97	1.5	1.35	-2.27	-2.38	-1.84	High	medium_risk
GZ	Cinnamomum cassia[Syninnamomum aromaticum]	4825	MID004504	3-(2-Hydroxyphenyl)propanoic acid	c1cccc(c1O)CCC(=O)O	C9H10O3	166.17	3	3	2	57.53	1.43	1.41	1.37	-1.94	-2.24	-2	High	low_risk
GZ	Cinnamomum cassia[SynCinnamomum aromaticum]	6138	MID005737	Melilotic acid	c1cc(c(cc1)CCC(=O)O)O	C9H10O3	166.17	3	3	2	57.53	1.43	1.41	1.37	-1.94	-2.24	-2	High	low_risk
GZ	Cinnamomum cassia[SynCinnamomum aromaticum]	8090	MID007590	Protocatechuic acid	c1(C(=O)O)ccc(c(c1)O)O	C7H6O4	154.12	1	4	3	77.76	1.15	0.8	0.4	-1.86	-2.38	-0.6	High	low_risk
GZ	Cinmomi Ramulus	MOL000018	MID009870	(+/-)-Isoborneol	[C@]12([C@@H](C[C@@H](CC1)C2(C)C)O)C	C10H18O	154.25	0	1	1	20.23	2.72	2.19	2.45	-2.51	-2.8	-1.91	High	low_risk
GZ	Cinmomi Ramulus	MOL000057	MID009909	DIBP	c1(c(cccc1)C(=O)OCC(C)C)C(=O)OCC(C)C	C16H22O4	278.34	8	4	0	52.6	4.11	3.31	3.43	-3.85	-4.92	-4.23	High	low_risk
GZ	Cinmomi Ramulus	MOL000073	MID009925	ent-Epicatechin	c1(cc(c2c(c1)O[C@H]([C@H](C2)O)c1ccc(c(c1)O)O)O)O	C15H14O6	290.27	1	6	5	110.38	0.36	1.22	0.24	-2.22	-2.24	-2.14	High	medium_risk
GZ	Cinmomi Ramulus	MOL000103	MID009953	4-Hydroxybenzoic acid	c1c(ccc(c1)C(=O)O)O	C7H6O3	138.12	1	3	2	57.53	1.58	1.09	0.99	-2.07	-2.4	-1.17	High	low_risk
GZ	Cinmomi Ramulus	MOL000105	MID009955	protocatechuic acid	C(=O)(c1cc(O)c(O)cc1)O	C7H6O4	154.12	1	4	3	77.76	1.15	0.8	0.4	-1.86	-2.38	-0.6	High	low_risk
GZ	Cinmomi Ramulus	MOL000118	MID009968	(L)-alpha-Terpineol	CC(C)(O)[C@@H]1CC=C(CC1)C	C10H18O	154.25	1	1	1	20.23	3.39	2.5	2.3	-2.87	-3.49	-1.69	High	low_risk
GZ	Cinmomi Ramulus	MOL000123	MID009973	geraniol	C(=C\CO)(/CCC=C(C)C)\C	C10H18O	154.25	4	1	1	20.23	3.56	2.67	2.59	-2.78	-3.67	-1.84	High	low_risk
GZ	Cinmomi Ramulus	MOL000128	MID009978	NERYLACETATE	C(=C\COC(=O)C)(/CCC=C(C)C)\C	C12H20O2	196.29	6	2	0	26.3	4.04	3.24	2.95	-3.21	-4.3	-2.52	High	low_risk
GZ	Cinmomi Ramulus	MOL000166	MID010011	ZINC01609418	[C@@H]1([C@](CCC=C(C)C)(C)O)CCC(=CC1)C	C15H26O	222.37	4	1	1	20.23	3.79	4.23	3.56	-3.34	-3.91	-3	High	low_risk
GZ	Cinmomi Ramulus	MOL000171	MID010016	Guaiol	C([C@H]1CC2=C([C@H](CC1)C)CC[C@@H]2C)(C)(C)O	C15H26O	222.37	1	1	1	20.23	3.07	3.92	3.67	-3.09	-3.16	-2.96	High	low_risk
GZ	Cinmomi Ramulus	MOL000196	MID010039	L-Bornyl acetate	C(=O)(C)O[C@@H]1C[C@@H]2CC[C@]1(C2(C)C)C	C12H20O2	196.29	2	2	0	26.3	4.3	2.76	2.76	-3.63	-4.57	-2.58	High	low_risk
GZ	Cinmomi Ramulus	MOL000198	MID010041	(R)-lilool	[C@@](CCC=C(C)C)(C=C)(C)O	C10H18O	154.25	4	1	1	20.23	2.97	2.67	2.59	-2.4	-3.06	-1.84	High	low_risk
GZ	Cinmomi Ramulus	MOL000219	MID010062	BOX	c1(ccccc1)C(=O)O	C7H6O2	122.12	1	2	1	37.3	1.87	1.38	1.6	-2.2	-2.27	-1.72	High	medium_risk
GZ	Cinmomi Ramulus	MOL000244	MID010086	()-Borneol	[C@]12(C([C@@H](C[C@@H]1O)CC2)(C)C)C	C10H18O	154.25	0	1	1	20.23	2.72	2.19	2.45	-2.51	-2.8	-1.91	High	low_risk
GZ	Cinmomi Ramulus	MOL000249	MID010091	Methylcinmate	c1(/C=C/C(=O)OC)ccccc1	C10H10O2	162.19	3	2	0	26.3	2.62	1.76	2.2	-2.67	-2.82	-2.55	High	medium_risk
GZ	Cinmomi Ramulus	MOL000254	MID010096	eugenol	c1(cc(ccc1O)CC=C)OC	C10H12O2	164.2	3	2	1	29.46	2.27	2.13	2.01	-2.46	-2.53	-2.79	High	medium_risk
GZ	Cinmomi Ramulus	MOL000259	MID010101	o-Thymol	c1(c(ccc(c1)C(C)C)C)O	C10H14O	150.22	1	1	1	20.23	3.49	2.82	2.76	-3.31	-3.6	-3.01	High	low_risk
GZ	Cinmomi Ramulus	MOL000303	MID010144	caprylic acid	C(=O)(CCCCCCC)O	C8H16O2	144.21	6	2	1	37.3	3.05	2.43	1.96	-2.26	-3.5	-2.05	High	low_risk
GZ	Cinmomi Ramulus	MOL000340	MID010180	hydrocinnamic acid	c1cccc(c1)CCC(=O)O	C9H10O2	150.17	3	2	1	37.3	1.84	1.7	1.98	-2.14	-2.24	-2.56	High	medium_risk
GZ	Cinmomi Ramulus	MOL000431	MID010269	coumarin	c1(=O)ccc2c(o1)cccc2	C9H6O2	146.14	0	2	0	30.21	1.39	1.79	1.65	-2.29	-1.63	-3.59	High	medium_risk
GZ	Cinmomi Ramulus	MOL000492	MID010331	(+)-catechin	[C@H]1([C@H](Cc2c(O1)cc(cc2O)O)O)c1cc(c(cc1)O)O	C15H14O6	290.27	1	6	5	110.38	0.36	1.22	0.24	-2.22	-2.24	-2.14	High	medium_risk
GZ	Cinmomi Ramulus	MOL000597	MID010431	Neryl acetate	C(=C\COC(=O)C)(\CCC=C(C)C)/C	C12H20O2	196.29	6	2	0	26.3	4.04	3.24	2.95	-3.21	-4.3	-2.52	High	low_risk
GZ	Cinmomi Ramulus	MOL000608	MID010442	()-Terpinen-4-ol	[C@]1(C(C)C)(CCC(=CC1)C)O	C10H18O	154.25	1	1	1	20.23	3.26	2.5	2.3	-2.78	-3.36	-1.91	High	low_risk
GZ	Cinmomi Ramulus	MOL000671	MID010502	()-Menthol	[C@H]1([C@H](C[C@H](CC1)C)O)C(C)C	C10H20O	156.27	1	1	1	20.23	3.4	2.44	2.45	-2.88	-3.5	-1.48	High	low_risk
GZ	Cinmomi Ramulus	MOL000676	MID010507	DBP	c1(c(C(=O)OCCCC)cccc1)C(=O)OCCCC	C16H22O4	278.34	10	4	0	52.6	4.5	3.6	3.43	-3.96	-5.33	-4.98	High	low_risk
GZ	Cinmomi Ramulus	MOL000771	MID010600	p-coumaric acid	C(=O)(/C=C/c1ccc(cc1)O)O	C9H8O3	164.16	2	3	2	57.53	1.46	1.38	1.28	-2.02	-2.27	-1.28	High	medium_risk
GZ	Cinmomi Ramulus	MOL000875	MID010700	Cedrol	C1C[C@H]([C@@]23CC[C@]([C@@H](C([C@H]12)(C)C)C3)(O)C)C	C15H26O	222.37	0	1	1	20.23	3.88	3.61	3.81	-3.66	-4	-3.18	High	low_risk
GZ	Cinmomi Ramulus	MOL000922	MID010747	(R)-p-Menth-1-en-4-ol	[C@]1(CC=C(CC1)C)(O)C(C)C	C10H18O	154.25	1	1	1	20.23	3.26	2.5	2.3	-2.78	-3.36	-1.91	High	low_risk
GZ	Cinmomi Ramulus	MOL000942	MID010766	(1R,4S,4aR,8aR)-4-isopropyl-1,6-dimethyl-3,4,4a,7,8,8a-hexahydro-2H-phthalen-1-ol	[C@@]1(CC[C@H]([C@@H]2C=C(CC[C@@H]12)C)C(C)C)(O)C	C15H26O	222.37	1	1	1	20.23	3.34	3.78	3.67	-3.26	-3.44	-2.73	High	low_risk
GZ	Cinmomi Ramulus	MOL000943	MID010767	epi-10- .gamma.-Eudesmol	C1CC(=C2[C@@](C1)(CC[C@H](C2)C(C)(O)C)C)C	C15H26O	222.37	1	1	1	20.23	3.39	4.06	3.67	-3.29	-3.49	-3.41	High	low_risk
GZ	Cinmomi Ramulus	MOL001121	MID010944	19894-97-4	[C@H]12C[C@H](CC=C1CO)C2(C)C	C10H16O	152.23	1	1	1	20.23	3.22	1.97	2.3	-2.75	-3.32	-1.69	High	low_risk
GZ	Cinmomi Ramulus	MOL001217	MID011038	()-Bornyl acetate	[C@]12([C@H](C[C@@H](CC1)C2(C)C)OC(=O)C)C	C12H20O2	196.29	2	2	0	26.3	4.3	2.76	2.76	-3.63	-4.57	-2.58	High	low_risk
GZ	Cinmomi Ramulus	MOL001300	MID011121	PEL	C(Cc1ccccc1)O	C8H10O	122.16	2	1	1	20.23	1.36	1.22	1.87	-1.82	-1.39	-2.58	High	medium_risk
GZ	Cinmomi Ramulus	MOL001301	MID011122	cis-Zimtsaeure	C(=O)(/C=C\c1ccccc1)O	C9H8O2	148.16	2	2	1	37.3	2.13	1.68	1.9	-2.37	-2.54	-1.84	High	medium_risk
GZ	Cinmomi Ramulus	MOL001452	MID011265	protocatechualdehyde	C(=O)c1cc(c(cc1)O)O	C7H6O3	138.12	1	3	2	57.53	1.09	0.91	0.18	-1.76	-1.89	-1.17	High	low_risk
GZ	Cinmomi Ramulus	MOL001599	MID011411	α-cubebol	[C@@]1(CCC([C@@H]2C=C(CC[C@H]12)C)(C)C)(O)C	C14H24O	208.34	0	1	1	20.23	2.95	3.53	3.41	-2.99	-3.04	-2.9	High	low_risk
GZ	Cinmomi Ramulus	MOL001640	MID011451	NON	C(CCCCCC)CCC(=O)O	C10H20O2	172.26	8	2	1	37.3	4.09	3.21	2.58	-2.96	-4.58	-2.87	High	low_risk
GZ	Cinmomi Ramulus	MOL001736	MID011544	(-)-taxifolin	c1(cc(c2c(c1)O[C@H]([C@@H](C2=O)O)c1ccc(c(c1)O)O)O)O	C15H12O7	304.25	1	7	5	127.45	0.95	0.86	-0.64	-2.66	-3.21	-2.03	High	medium_risk
GZ	Cinmomi Ramulus	MOL002042	MID011844	thymol	c1(c(ccc(c1)C)C(C)C)O	C10H14O	150.22	1	1	1	20.23	3.3	2.82	2.76	-3.19	-3.4	-3.01	High	low_risk
GZ	Cinmomi Ramulus	MOL002046	MID011848	hexanoic acid	CCCCCC(=O)O	C6H12O2	116.16	4	2	1	37.3	1.92	1.65	1.27	-1.51	-2.33	-1.21	High	low_risk
GZ	Cinmomi Ramulus	MOL002062	MID011864	Ethyl methoxycinmate	C(=O)(/C=C/c1ccc(cc1)OC)OCC	C12H14O3	206.24	5	3	0	35.53	3.15	2.16	2.16	-3.07	-3.57	-3.1	High	medium_risk
GZ	Cinmomi Ramulus	MOL002095	MID011896	Diethyl phthalate	c1(c(C(=O)OCC)cccc1)C(=O)OCC	C12H14O4	222.24	6	4	0	52.6	2.42	2.04	2.39	-2.62	-3.17	-3.37	High	low_risk
GZ	Cinmomi Ramulus	MOL002124	MID011925	beta-asarone	c1(c(cc(c(c1)OC)OC)OC)/C=C\C	C12H16O3	208.25	4	3	0	27.69	3	2.64	1.97	-3.05	-3.25	-3.26	High	low_risk
GZ	Cinmomi Ramulus	MOL002153	MID011954	1H-Cycloprop(e)azulen-7-ol, decahydro-1,1,7-trimethyl-4-methylene-, (1aR-(1aalpha,4aalpha,7beta,7abeta,7balpha))-	C1C[C@@]([C@@H]2[C@@H]1C(=C)CC[C@@H]1[C@H]2C1(C)C)(O)C	C15H24O	220.35	0	1	1	20.23	3.11	3.39	3.67	-3.17	-3.2	-2.96	High	low_risk
GZ	Cinmomi Ramulus	MOL002193	MID011993	Cerulignol	c1(cc(ccc1O)CCC)OC	C10H14O2	166.22	3	2	1	29.46	2.54	2.35	2.1	-2.64	-2.81	-3.14	High	low_risk
GZ	Cinmomi Ramulus	MOL002225	MID012024	Styrone	c1cccc(c1)/C=C/CO	C9H10O	134.18	2	1	1	20.23	1.95	1.58	2.1	-2.21	-2	-2.28	High	medium_risk
GZ	Cinmomi Ramulus	MOL002295	MID012090	cinmic acid	c1c(cccc1)/C=C/C(=O)O	C9H8O2	148.16	2	2	1	37.3	2.13	1.68	1.9	-2.37	-2.54	-1.84	High	medium_risk
GZ	Cinmomi Ramulus	MOL002334	MID012129	Homocresol	c1(cc(ccc1O)CC)OC	C9H12O2	152.19	2	2	1	29.46	2	1.96	1.8	-2.32	-2.25	-2.73	High	low_risk
GZ	Cinmomi Ramulus	MOL002504	MID012296	Peruviol	[C@@](C)(C=C)(CC/C=C(/C)\CCC=C(C)C)O	C15H26O	222.37	7	1	1	20.23	4.83	4.4	3.86	-3.8	-4.99	-3.15	High	medium_risk
GZ	Cinmomi Ramulus	MOL002691	MID012478	Iva	C(CC(=O)O)(C)C	C5H10O2	102.13	2	2	1	37.3	1.16	1.12	0.89	-1.07	-1.54	-0.41	High	low_risk
GZ	Cinmomi Ramulus	MOL002744	MID012532	(R)-2-methylbutyric acid	[C@H](C(=O)O)(CC)C	C5H10O2	102.13	2	2	1	37.3	1.18	1.12	0.89	-1.08	-1.56	-0.41	High	low_risk
GZ	Cinmomi Ramulus	MOL002834	MID012619	Ethylcinmate	c1(/C=C/C(=O)OCC)ccccc1	C11H12O2	176.21	4	2	0	26.3	2.99	2.15	2.49	-2.89	-3.21	-2.96	High	medium_risk
GZ	Cinmomi Ramulus	MOL002836	MID012621	anisaldehyde	c1(ccc(cc1)OC)C=O	C8H8O2	136.15	2	2	0	26.3	1.76	1.51	1.12	-2.1	-1.93	-2.44	High	medium_risk
GZ	Cinmomi Ramulus	MOL002839	MID012624	chavicol	c1c(ccc(c1)O)CC=C	C9H10O	134.18	2	1	1	20.23	2.85	2.12	2.37	-2.78	-2.93	-2.64	High	medium_risk
GZ	Cinmomi Ramulus	MOL002888	MID012672	o-Anisaldehyde	C(=O)c1c(cccc1)OC	C8H8O2	136.15	2	2	0	26.3	1.72	1.51	1.12	-2.08	-1.89	-2.44	High	medium_risk
GZ	Cinmomi Ramulus	MOL002983	MID012764	Guasol	c1(c(cccc1)O)OC	C7H8O2	124.14	1	2	1	29.46	1.32	1.4	1.15	-1.87	-1.54	-1.91	High	low_risk
GZ	Cinmomi Ramulus	MOL002998	MID012778	IPH	c1(ccccc1)O	C6H6O	94.11	0	1	1	20.23	1.46	1.39	1.45	-1.98	-1.49	-1.73	High	medium_risk
GZ	Cinmomi Ramulus	MOL003032	MID012811	Benzyl benzoate	c1(C(=O)OCc2ccccc2)ccccc1	C14H12O2	212.24	4	2	0	26.3	3.97	2.89	3.41	-3.95	-4.22	-5.01	High	medium_risk
GZ	Cinmomi Ramulus	MOL003047	MID012823	[(1S)-endo]-(-)-Borneol	[C@]12(CC[C@@H](C[C@H]1O)C2(C)C)C	C10H18O	154.25	0	1	1	20.23	2.72	2.19	2.45	-2.51	-2.8	-1.91	High	low_risk
GZ	Cinmomi Ramulus	MOL003050	MID012826	nonoic acid	C(CCCCC)CCC(=O)O	C9H18O2	158.24	7	2	1	37.3	3.42	2.82	2.28	-2.51	-3.88	-2.46	High	low_risk
GZ	Cinmomi Ramulus	MOL003177	MID012946	Syringaldehyde	c1(c(c(cc(c1)C=O)OC)O)OC	C9H10O4	182.17	3	4	1	55.76	-0.01	1.22	0.24	-1.11	-0.71	-2.03	High	low_risk
GZ	Cinmomi Ramulus	MOL003524	MID013284	Benzenepropanol	c1(ccccc1)CCCO	C9H12O	136.19	3	1	1	20.23	1.88	1.61	2.19	-2.11	-1.93	-3	High	medium_risk
GZ	Cinmomi Ramulus	MOL003525	MID013285	Pyruvophenone	c1(C(=O)C(=O)C)ccccc1	C9H8O2	148.16	2	2	0	34.14	1.72	1.46	1.08	-2.11	-2.05	-2.66	High	medium_risk
GZ	Cinmomi Ramulus	MOL003526	MID013286	Cinmyl acetate	c1(/C=C/COC(=O)C)ccccc1	C11H12O2	176.21	4	2	0	26.3	2.25	2.15	2.49	-2.43	-2.44	-2.96	High	medium_risk
GZ	Cinmomi Ramulus	MOL003530	MID013290	O-METHOXYCINMALDEHYDE	c1(c(cccc1)OC)/C=C/C=O	C10H10O2	162.19	3	2	0	26.3	2.2	1.8	1.66	-2.4	-2.39	-2.55	High	medium_risk
GZ	Cinmomi Ramulus	MOL003536	MID013296	T-Cadinol	[C@]1(CC[C@H]([C@@H]2C=C(CC[C@@H]12)C)C(C)C)(O)C	C15H26O	222.37	1	1	1	20.23	3.34	3.78	3.67	-3.26	-3.44	-2.73	High	low_risk
GZ	Cinmomi Ramulus	MOL003537	MID013297	T-Muurolol	[C@]1(CC[C@H]([C@@H]2C=C(CC[C@H]12)C)C(C)C)(O)C	C15H26O	222.37	1	1	1	20.23	3.34	3.78	3.67	-3.26	-3.44	-2.73	High	low_risk
GZ	Cinmomi Ramulus	MOL003785	MID013540	Benzyl acetate	c1(COC(=O)C)ccccc1	C9H10O2	150.17	3	2	0	26.3	1.96	1.6	1.98	-2.21	-2.14	-2.86	High	medium_risk
GZ	Cinmomi Ramulus	MOL004102	MID013850	2-Coumarate	Oc1ccccc1/C=C/C(=O)O	C9H8O3	164.16	2	3	2	57.53	2.03	1.38	1.28	-2.37	-2.87	-1.28	High	medium_risk
GZ	Cinmomi Ramulus	MOL004479	MID014217	o-cresol	c1(c(cccc1)C)O	C7H8O	108.14	0	1	1	20.23	1.95	1.7	1.81	-2.29	-2	-2.14	High	low_risk
GZ	Cinmomi Ramulus	MOL004480	MID014218	acetic acid	C(=O)(C)O	C2H4O2	60.05	0	2	1	37.3	-0.21	0.09	-0.49	-0.08	-0.12	0.53	High	low_risk
GZ	Cinmomi Ramulus	MOL004576	MID014305	taxifolin	O[C@@H]1[C@H](Oc2c(C1=O)c(O)cc(O)c2)c1cc(O)c(O)cc1	C15H12O7	304.25	1	7	5	127.45	0.95	0.86	-0.64	-2.66	-3.21	-2.03	High	medium_risk
GZ	Cinmomi Ramulus	MOL004664	MID014390	heptanoic acid	CCCCCCC(=O)O	C7H14O2	130.18	5	2	1	37.3	2.42	2.04	1.63	-1.84	-2.85	-1.63	High	low_risk
GZ	Cinmomi Ramulus	MOL004707	MID014429	tau-cadinol	O[C@@]1([C@H]2[C@@H]([C@@H](CC1)C(C)C)C=C(CC2)C)C	C15H26O	222.37	1	1	1	20.23	3.34	3.78	3.67	-3.26	-3.44	-2.73	High	low_risk
GZ	Cinmomi Ramulus	MOL005472	MID015179	1,2-Benzenedicarboxylicacid, mono(2-ethyl) hexylester	c1(c(cccc1)C(=O)O)C(=O)OC[C@@H](CCCC)CC	C16H22O4	278.34	9	4	1	63.6	4	3.76	3.43	-3.71	-5.04	-4.3	High	low_risk
GZ	Cinmomi Ramulus	MOL005610	MID015314	2'-Hydroxyacetophenone	c1cccc(c1O)C(=O)C	C8H8O2	136.15	1	2	1	37.3	1.92	1.59	1.12	-2.27	-2.33	-2.13	High	low_risk
GZ	Cinmomi Ramulus	MOL006219	MID015919	Clorius	c1(C(=O)OC)ccccc1	C8H8O2	136.15	2	2	0	26.3	2.12	1.47	1.93	-2.33	-2.3	-2.44	High	medium_risk
GZ	Cinmomi Ramulus	MOL007946	MID017593	19435-97-3	O[C@]1([C@@H]2[C@H]([C@@H](CC1)C(C)C)C=C(CC2)C)C	C15H26O	222.37	1	1	1	20.23	3.34	3.78	3.67	-3.26	-3.44	-2.73	High	low_risk
GZ	Cinmomi Ramulus	MOL008656	MID018285	(1R,3R,4S)-3,4-dimethylcyclohexan-1-ol	[C@@H]1([C@H](CC[C@H](C1)O)C)C	C8H16O	128.21	0	1	1	20.23	2.04	1.8	1.83	-1.92	-2.09	-1.01	High	low_risk
GZ	Cinmomi Ramulus	MOL008668	MID018296	2-ethoxypropanol	C([C@@H](C)OCC)O	C5H12O2	104.15	3	2	1	29.46	0.19	0.4	0.23	-0.41	-0.37	-0.61	High	low_risk
GZ	Cinmomi Ramulus	MOL010120	MID019725	(1S,4R,4aR,8aR)-1-isopropyl-4,7-dimethyl-2,3,4,5,6,8a-hexahydro-1H-phthalen-4a-ol	O[C@@]12[C@H]([C@@H](CC[C@H]1C)C(C)C)C=C(CC2)C	C15H26O	222.37	1	1	1	20.23	3.7	3.78	3.67	-3.48	-3.82	-2.73	High	low_risk
GZ	Cinmomi Ramulus	MOL010257	MID019861	Isoamyl benzoate	O(CCC(C)C)C(=O)c1ccccc1	C12H16O2	192.25	5	2	0	26.3	4.15	2.89	3.13	-3.63	-4.41	-3.72	High	medium_risk
GZ	Cinmomi Ramulus	MOL010259	MID019863	Apple oil	O(CCC(C)C)C(=O)CC(C)C	C10H20O2	172.26	6	2	0	26.3	3.07	2.62	2.58	-2.45	-3.29	-2.42	High	low_risk
GZ	Cinmomi Ramulus	MOL010545	MID020144	2-Methoxycinmic Acid	C(=O)(/C=C/c1c(cccc1)OC)O	C10H10O3	178.18	3	3	1	46.53	1.81	1.68	1.59	-2.23	-2.41	-1.99	High	medium_risk
GZ	Cinmomi Ramulus	MOL010546	MID020145	ST069309	c12c3c4c(cc1CCCN2CCC3)cc(c(=O)o4)C(=O)O	C16H15NO4	285.29	1	4	1	70.75	3.1	1.81	2.28	-3.85	-4.25	-3.98	High	low_risk
GZ	Cinmomi Ramulus	MOL010549	MID020148	m-Formylphenol	c1(cc(ccc1)O)C=O	C7H6O2	122.12	1	2	1	37.3	1.29	1.2	0.79	-1.84	-1.67	-1.72	High	medium_risk
GZ	Cinmomi Ramulus	MOL010550	MID020149	4-Methyl-2-(1,5-dimethyl-4-hexenyl)-3-cyclohexen-1-ol	[C@H]1([C@@H](C=C(CC1)C)[C@H](CCC=C(C)C)C)O	C15H26O	222.37	4	1	1	20.23	4.12	4.09	3.56	-3.55	-4.25	-2.77	High	low_risk
GZ	Cinmomi Ramulus	MOL010551	MID020150	DMEP	c1(c(cccc1)C(=O)OCCOC)C(=O)OCCOC	C14H18O6	282.29	10	6	0	71.06	1.39	1.29	1.28	-2.03	-2.49	-3.65	High	low_risk
GZ	Cinmomi Ramulus	MOL010552	MID020151	2-Methyl-N-phenylmaleimide	N1(c2ccccc2)C(=O)C(=CC1=O)C	C11H9NO2	187.19	1	2	0	37.38	1.41	1.13	1.4	-2.14	-1.8	-2.76	High	medium_risk
GZ	Cinmomi Ramulus	MOL010555	MID020154	1,2-Dibenzoylethane	c1(C(=O)CCC(=O)c2ccccc2)ccccc1	C16H14O2	238.28	5	2	0	34.14	2.85	3.53	2.76	-3.28	-3.23	-5.63	High	medium_risk
GZ	Cinmomi Ramulus	MOL010556	MID020155	Phenethyl benzoate	C(=O)(c1ccccc1)OCCc1ccccc1	C15H14O2	226.27	5	2	0	26.3	4.01	3.09	3.67	-3.96	-4.26	-5.42	High	medium_risk
GZ	Cinmomi Ramulus	MOL010557	MID020156	Ethyl benzoate	C(=O)(c1ccccc1)OCC	C9H10O2	150.17	3	2	0	26.3	2.64	1.86	2.25	-2.64	-2.84	-2.86	High	medium_risk
GZ	Cinmomi Ramulus	MOL010558	MID020157	Substance H 36	C(=O)(/C=C\c1c(cccc1)OC)O	C10H10O3	178.18	3	3	1	46.53	1.81	1.68	1.59	-2.23	-2.41	-1.99	High	medium_risk
GZ	Cinmomi Ramulus	MOL010559	MID020158	2-Coumarite	C(=O)(/C=C\c1c(cccc1)O)O	C9H8O3	164.16	2	3	2	57.53	2.03	1.38	1.28	-2.37	-2.87	-1.28	High	medium_risk
GZ	Cinmomi Ramulus	MOL010560	MID020159	WLN: VHO2R	c1(CCOC=O)ccccc1	C9H10O2	150.17	4	2	0	26.3	2.09	1.4	1.98	-2.23	-2.27	-2.88	High	medium_risk
GZ	Cinmomi Ramulus	MOL010561	MID020160	2-Methoxyphenylacetone	c1(c(cccc1)OC)CC(=O)C	C10H12O2	164.2	3	2	0	26.3	1.64	1.83	1.74	-2.06	-1.81	-3.26	High	low_risk
GZ	Cinmomi Ramulus	MOL010562	MID020161	Hydro Cinmicacid	C(=O)(/C=C/[C@@H]1C=CC=CC1)O	C9H10O2	150.17	2	2	1	37.3	1.95	1.76	1.59	-1.87	-2.36	0.17	High	low_risk
GZ	Cinmomi Ramulus	MOL010563	MID020162	Methyl (Z)-cinmate	C(=O)(/C=C\c1ccccc1)OC	C10H10O2	162.19	3	2	0	26.3	2.62	1.76	2.2	-2.67	-2.82	-2.55	High	medium_risk
GZ	Cinmomi Ramulus	MOL010564	MID020163	NK	c1(c(cccc1)O)C=O	C7H6O2	122.12	1	2	1	37.3	1.81	1.2	0.79	-2.16	-2.21	-1.72	High	medium_risk
GZ	Cinmomi Ramulus	MOL010957	MID020553	(Z)-Ethyl cinmate	O(CC)C(=O)/C=C\c1ccccc1	C11H12O2	176.21	4	2	0	26.3	2.99	2.15	2.49	-2.89	-3.21	-2.96	High	medium_risk
GZ	Cinmomi Ramulus	MOL011428	MID021019	Phenethyl acetate	c1cccc(c1)CCOC(=O)C	C10H12O2	164.2	4	2	0	26.3	2.3	1.79	2.29	-2.41	-2.49	-3.27	High	medium_risk
GZ	Cinmomi Ramulus	MOL011432	MID021023	(1R,3R,5R)-6,6-dimethyl-2-methylene-3-norpinol	O[C@@H]1C[C@@H]2C([C@@H](C2)C1=C)(C)C	C10H16O	152.23	0	1	1	20.23	1.79	1.97	2.3	-1.91	-1.83	-1.69	High	low_risk
GZ	Cinmomi Ramulus	MOL012174	MID021748	o-Anisic acid	c1(c(cccc1)OC)C(=O)O	C8H8O3	152.15	2	3	1	46.53	1.59	1.39	1.32	-2.06	-2.18	-1.88	High	low_risk
GZ	Cinmomi Ramulus	MOL013023	MID022580	Biosol	c1(c(cc(cc1)O)C)C(C)C	C10H14O	150.22	1	1	1	20.23	2.99	2.82	2.76	-2.99	-3.08	-3.01	High	low_risk
GZ	Cinmomi Ramulus	MOL013205	MID022758	p-Methoxycinmaldehyde	c1(ccc(cc1)OC)/C=C/C=O	C10H10O2	162.19	3	2	0	26.3	1.83	1.8	1.66	-2.17	-2	-2.55	High	medium_risk
SY	Paeonia albiflora[SynPaeonia	7570	MID007099	Paeonilactone A	[C@@H]1(C(=O)O[C@H]2[C@@H]1CC(=O)[C@](C2)(O)C)C	C10H14O4	198.22	0	4	1	63.6	0.17	0.28	0.35	-1.18	-1.06	-1.12	High	low_risk
SY	Paeonia albiflora[SynPaeonia lactiflora]	8202	MID007702	Pyrethrin Ⅱ	C/C(=C/[C@@H]1C(C)(C1C(=O)OC1CC(=O)C(=C1C)C/C=C/C=C)C)/C(=O)OC	C22H28O5	372.45	9	5	0	69.67	4.3	3.71	2.89	-4.26	-5.48	-3.54	High	medium_risk
SY	Paeoniae Radix Alba	MOL000106	MID009956	PYG	c1cc(c(c(c1)O)O)O	C6H6O3	126.11	0	3	3	60.69	0.52	0.8	0.18	-1.44	-1.37	-0.63	High	low_risk
SY	Paeoniae Radix Alba	MOL000219	MID010062	BOX	c1(ccccc1)C(=O)O	C7H6O2	122.12	1	2	1	37.3	1.87	1.38	1.6	-2.2	-2.27	-1.72	High	medium_risk
SY	Paeoniae Radix Alba	MOL000422	MID010260	kaempferol	c1(c(c(=O)c2c(o1)cc(cc2O)O)O)c1ccc(cc1)O	C15H10O6	286.24	1	6	4	111.13	1.9	2.28	-0.03	-3.31	-3.86	-3.82	High	medium_risk
SY	Paeoniae Radix Alba	MOL000492	MID010331	(+)-catechin	[C@H]1([C@H](Cc2c(O1)cc(cc2O)O)O)c1cc(c(cc1)O)O	C15H14O6	290.27	1	6	5	110.38	0.36	1.22	0.24	-2.22	-2.24	-2.14	High	medium_risk
SY	Paeoniae Radix Alba	MOL000513	MID010351	3,4,5-trihydroxybenzoic acid	C(=O)(c1cc(O)c(O)c(O)c1)O	C7H6O5	170.12	1	5	4	97.99	0.7	0.5	-0.16	-1.64	-2.34	-0.04	High	low_risk
SY	Paeoniae Radix Alba	MOL000676	MID010507	DBP	c1(c(C(=O)OCCCC)cccc1)C(=O)OCCCC	C16H22O4	278.34	10	4	0	52.6	4.5	3.6	3.43	-3.96	-5.33	-4.98	High	low_risk
SY	Paeoniae Radix Alba	MOL000775	MID010603	EEE	O(C(=O)C)CC	C4H8O2	88.11	2	2	0	26.3	0.73	0.57	0.49	-0.71	-0.86	-0.65	High	low_risk
SY	Paeoniae Radix Alba	MOL000874	MID010699	paeonol	C(=O)(C)c1c(cc(cc1)OC)O	C9H10O3	166.17	2	3	1	46.53	1.98	1.6	0.83	-2.36	-2.58	-2.28	High	low_risk
SY	Paeoniae Radix Alba	MOL000875	MID010700	Cedrol	C1C[C@H]([C@@]23CC[C@]([C@@H](C([C@H]12)(C)C)C3)(O)C)C	C15H26O	222.37	0	1	1	20.23	3.88	3.61	3.81	-3.66	-4	-3.18	High	low_risk
SY	Paeoniae Radix Alba	MOL001801	MID011609	salicylic acid	C(=O)(c1c(O)cccc1)O	C7H6O3	138.12	1	3	2	57.53	2.26	1.09	0.99	-2.5	-3.1	-1.17	High	low_risk
SY	Paeoniae Radix Alba	MOL001888	MID011695	2,2-dimethylcyclohexanol	[C@H]1(C(CCCC1)(C)C)O	C8H16O	128.21	0	1	1	20.23	2.18	1.95	1.83	-2.01	-2.24	-1.47	High	low_risk
SY	Paeoniae Radix Alba	MOL001892	MID011699	Dipropyl phthalate	c1(c(C(=O)OCCC)cccc1)C(=O)OCCC	C14H18O4	250.29	8	4	0	52.6	3.27	2.82	2.92	-3.17	-4.05	-4.17	High	low_risk
SY	Paeoniae Radix Alba	MOL001895	MID011702	Dibutylphenol	c1(c(c(C(C)(C)C)ccc1)O)C(C)(C)C	C14H22O	206.32	2	1	1	20.23	4.92	3.99	3.87	-4.38	-5.08	-4.25	High	low_risk
SY	Paeoniae Radix Alba	MOL001896	MID011703	bicyclo[3.1.1]hept-2-ene-2-methanol, 6,6-dimethyl-	OCC1=CC[C@H]2C([C@@H]1C2)(C)C	C10H16O	152.23	1	1	1	20.23	3.22	1.97	2.3	-2.75	-3.32	-1.69	High	low_risk
SY	Paeoniae Radix Alba	MOL001897	MID011704	()-trans-Myrtanol	OC[C@H]1[C@@H]2C([C@@H](C2)CC1)(C)C	C10H18O	154.25	1	1	1	20.23	3.41	2.05	2.45	-2.88	-3.51	-1.71	High	low_risk
SY	Paeoniae Radix Alba	MOL001898	MID011705	Acetyl oxide	C(=O)(OC(=O)C)C	C4H6O3	102.09	2	3	0	43.37	-0.1	0.1	0.31	-0.28	-0.36	-0.22	High	low_risk
SY	Paeoniae Radix Alba	MOL001904	MID011711	2 - methyl - 3 - (2 - propenyl) - phenol	c1(c(c(ccc1)CC=C)C)O	C10H12O	148.2	2	1	1	20.23	3.19	2.43	2.67	-3.04	-3.29	-3.04	High	medium_risk
SY	Paeoniae Radix Alba	MOL001906	MID011713	Methylgallate	Oc1cc(cc(O)c1O)C(=O)OC	C8H8O5	184.15	2	5	3	86.99	0.86	0.59	0.18	-1.73	-2.27	-0.75	High	low_risk
SY	Paeoniae Radix Alba	MOL001907	MID011714	Progallin A	O(C(=O)c1cc(O)c(O)c(O)c1)CC	C9H10O5	198.17	3	5	3	86.99	1.3	0.98	0.49	-2.01	-2.73	-1.16	High	low_risk
SY	Paeoniae Radix Alba	MOL001909	MID011716	(Z)-(1S,5R)-beta-pinen-10-yl-beta-vicianoside_qt	O/C=C/1\[C@@H]2C([C@@H](C2)CC1)(C)C	C10H16O	152.23	0	1	1	20.23	3.45	2.88	2.3	-2.96	-3.56	-1.56	High	low_risk
SY	Paeoniae Radix Alba	MOL001912	MID011719	albiflorin R1_qt	O1[C@H]2[C@]3([C@](O)(C[C@H]3C(=O)C2)[C@]1(O)C)COC(=O)c1ccccc1	C17H18O6	318.32	4	6	2	93.06	0.07	0.66	0.96	-1.79	-1.58	-3.05	High	medium_risk
SY	Paeoniae Radix Alba	MOL001913	MID011720	propyl (2R)-2-hydroxypropanoate	C(=O)([C@@H](C)O)OCCC	C6H12O3	132.16	4	3	1	46.53	0.76	0.32	0.39	-0.87	-1.32	-0.59	High	low_risk
SY	Paeoniae Radix Alba	MOL001917	MID011723	(3S,3aR,5S,6S,7aR)-5,6-dihydroxy-3,6-dimethyl-3,3a,4,5,7,7a-hexahydrobenzofuran-2-one	O1[C@H]2[C@H](C[C@@H]([C@](C2)(O)C)O)[C@@H](C1=O)C	C10H16O4	200.23	0	4	2	66.76	0.16	0.07	0.46	-1.18	-1.12	-0.42	High	low_risk
SY	Paeoniae Radix Alba	MOL001918	MID011724	paeoniflorgenone	O1[C@]2([C@]3(O[C@@H]1[C@@H]([C@H](C3)C(=O)C2)COC(=O)c1ccccc1)O)C	C17H18O6	318.32	4	6	1	82.06	0.84	1.27	1.37	-2.27	-2.15	-3.15	High	medium_risk
SY	Paeoniae Radix Alba	MOL001919	MID011725	(3S,5R,8R,9R,10S,14S)-3,17-dihydroxy-4,4,8,10,14-pentamethyl-2,3,5,6,7,9-hexahydro-1H-cyclopenta[a]phenthrene-15,16-dione	O[C@@H]1C([C@H]2[C@@]([C@@H]3[C@@](CC2)([C@]2(C(=C(O)C(=O)C2=O)C=C3)C)C)(CC1)C)(C)C	C22H30O4	358.47	0	4	2	74.6	3.69	3.75	2.35	-4.39	-4.95	-3.88	High	low_risk
SY	Paeoniae Radix Alba	MOL001923	MID011728	[(3S,3aR,6S,7aR)-6-hydroxy-6-methyl-2,5-dioxo-3a,4,7,7a-tetrahydro-3H-benzofuran-3-yl]methyl benzoate	O1[C@H]2[C@@H]([C@H](C1=O)COC(=O)c1ccccc1)CC(=O)[C@@](O)(C2)C	C17H18O6	318.32	4	6	1	89.9	1.18	1.12	1.29	-2.49	-2.66	-3.32	High	medium_risk
SY	Paeoniae Radix Alba	MOL001925	MID011730	paeoniflorin_qt	O1[C@@]2([C@]3(O)[C@]4([C@@H](C3)[C@@](O[C@@H]14)(O)C2)COC(=O)c1ccccc1)C	C17H18O6	318.32	4	6	2	85.22	0.57	0.82	1.46	-2.1	-1.93	-2.89	High	medium_risk
SY	Paeoniae Radix Alba	MOL001928	MID011733	albiflorin_qt	O1[C@]2([C@@]3(O)[C@]([C@H](C3)[C@H](O)C2)(C1=O)COC(=O)c1ccccc1)C	C17H18O6	318.32	4	6	2	93.06	0.58	0.66	1.37	-2.11	-2.11	-3.05	High	medium_risk
SY	Paeoniae Radix Alba	MOL001931	MID011736	4-Chlorobutyric acid	C(C(=O)O)CCCl	C4H7ClO2	122.55	3	2	1	37.3	0.64	1.09	0.89	-0.81	-1	-1.04	High	low_risk
SY	Paeoniae Radix Alba	MOL001934	MID011739	(3R,3aR,6S,7aR)-6-hydroxy-3,6-dimethyl-3a,4,7,7a-tetrahydro-3H-benzofuran-2,5-dione	O1[C@H]2[C@@H]([C@H](C1=O)C)CC(=O)[C@@](O)(C2)C	C10H14O4	198.22	0	4	1	63.6	0.17	0.28	0.35	-1.18	-1.06	-1.12	High	low_risk
SY	Paeoniae Radix Alba	MOL001935	MID011740	(3aR,6S,7aR)-6-hydroxy-6-methyl-3-methylene-3a,4,7,7a-tetrahydrobenzofuran-2,5-dione	O1[C@H]2[C@H](CC(=O)[C@@](O)(C2)C)C(=C)C1=O	C10H12O4	196.2	0	4	1	63.6	0.06	0.2	0.25	-1.09	-0.95	-1.35	High	low_risk
SY	Paeoniae Radix Alba	MOL001936	MID011741	cis-5-Octen-1-ol	C(/C=C\CC)CCCO	C8H16O	128.21	5	1	1	20.23	2.03	2.12	2.07	-1.58	-2.08	-1.77	High	low_risk
SY	Paeoniae Radix Alba	MOL004480	MID014218	acetic acid	C(=O)(C)O	C2H4O2	60.05	0	2	1	37.3	-0.21	0.09	-0.49	-0.08	-0.12	0.53	High	low_risk
SY	Paeoniae Radix Alba	MOL008707	MID018333	Ethylisobutyrate	C(=O)(OCC)C(C)C	C6H12O2	116.16	3	2	0	26.3	1.52	1.21	1.27	-1.32	-1.68	-1.13	High	low_risk
SJ	Zingiber officinale	119	MID000105	Acetylborneol	C1CC2C[C@H](C1(C2(C)C)C)OC(=O)C	C12H20O2	196.29	2	2	0	26.3	4.3	2.76	2.76	-3.63	-4.57	-2.58	High	low_risk
SJ	Zingiber officinale.	258	MID000242	Aframodial	C1CC(C2[C@](C1)([C@H]([C@]1(CC2)OC1)C/C=C(\CC=O)/C=O)C)(C)C	C20H30O3	318.45	5	3	0	46.67	3.61	4.1	2.85	-3.76	-4.28	-4.11	High	low_risk
SJ	Zingiber officinale	1087	MID001030	Borneol	C12(CCC(C[C@H]1O)C2(C)C)C	C10H18O	154.25	0	1	1	20.23	2.72	2.19	2.45	-2.51	-2.8	-1.91	High	low_risk
SJ	Zingiber officinale	1358	MID001282	2-Caraneol	C1(CCC2C(C1)C2(C)C)(O)C	C10H18O	154.25	0	1	1	20.23	2.12	2.19	2.45	-2.13	-2.18	-1.91	High	low_risk
SJ	Zingiber officinale	1695	MID001603	Citronellol	CC(=CCCC(CCO)C)C	C10H20O	156.27	5	1	1	20.23	3.91	2.75	2.7	-2.94	-4.03	-2.21	High	low_risk
SJ	Zingiber officinale	1696	MID001604	Citronellyl acetate	CC(=CCCC(CCOC(=O)C)C)C	C12H22O2	198.3	7	2	0	26.3	4.48	3.32	3.04	-3.43	-4.75	-2.88	High	low_risk
SJ		2615	MID002462	Diethyl sulfide	CCSCC	C4H10S	90.19	2	0	0	25.3	1.95	1.76	1.82	-1.5	-2.11	-1.48	High	medium_risk
SJ	Zingiber officinale.	3251	MID003080	(E)-8β,17-Epoxylabd-12-ene-15,16-dial	C1(C2[C@](CCC1)([C@H]([C@@]1(CC2)CO1)C/C=C(\CC=O)/C=O)C)(C)C	C20H30O3	318.45	5	3	0	46.67	3.61	4.1	2.85	-3.76	-4.28	-4.11	High	low_risk
SJ	Zingiber officinale.	3359	MID003184	4-Ethenyl-2,2,4-trimethyl-3-(1- methylethenyl)-cyclohexane-methanol	C1(CCC(C(C1C(=C)C)(C)C)CO)(C=C)C	C15H26O	222.37	3	1	1	20.23	4.63	3.8	3.56	-3.94	-4.78	-3.34	High	low_risk
SJ	Zingiber officinale.	3373	MID003197	Ethyl acetate,Ethyl ethanoate [141-78-6]	CC(=O)OCC	C4H8O2	88.11	2	2	0	26.3	0.73	0.57	0.49	-0.71	-0.86	-0.65	High	low_risk
SJ	Zingiber officinale	3417	MID003240	Ethylpropionate [105-37-3]	C(C(=O)OCC)C	C5H10O2	102.13	3	2	0	26.3	1.21	0.96	0.89	-1.04	-1.36	-1.08	High	low_risk
SJ	Zingiber officinale.	3433	MID003253	β-Eudesmol	C1CC(=C)[C@H]2[C@](C1)(CC[C@H](C2)C(C)(C)O)C	C15H26O	222.37	1	1	1	20.23	3.74	3.92	3.67	-3.51	-3.86	-3.21	High	low_risk
SJ	Zingiber officinale	3538	MID003351	Fenchyl alcohol	C1CC2C(C(C1(C)C2)O)(C)C	C10H18O	154.25	0	1	1	20.23	3.17	2.19	2.45	-2.79	-3.27	-1.91	High	low_risk
SJ	Zingiber officinale.	3710	MID003516	Galanolactone	C\1(=C/C[C@@H]2C3(CCCC([C@@H]3CC[C@]32CO3)(C)C)C)/CCOC1=O	C20H30O3	318.45	2	3	0	38.83	4.63	4.26	3.75	-4.6	-5.17	-4.49	High	medium_risk
SJ	Zingiber officinale	3856	MID003645	Geraniol	CC(=CCC/C(=C/CO)/C)C	C10H18O	154.25	4	1	1	20.23	3.56	2.67	2.59	-2.78	-3.67	-1.84	High	low_risk
SJ	Zingiber officinale	3857	MID003646	Geranyl acetate	CC(=CCC/C(=C/COC(=O)C)/C)C	C12H20O2	196.29	6	2	0	26.3	4.04	3.24	2.95	-3.21	-4.3	-2.52	High	low_risk
SJ	Zingiber officinale	3893	MID003679	6- Gingerdione	c1cc(c(cc1CCC(=O)/C=C(\O)/CCCCC)OC)O	C17H24O4	292.37	9	4	2	66.76	3.8	3.92	2.05	-3.66	-4.9	-4.22	High	low_risk
SJ	Zingiber officinale	3895	MID003680	Gingerenone B	COc1c(O)ccc(c1)CCC(=O)/C=C/CCc1cc(c(c(c1)OC)O)OC	C22H26O6	386.44	10	6	2	85.22	3.72	3.81	2.11	-4.24	-5.2	-5.74	High	medium_risk
SJ	Zingiber officinale	3896	MID003681	Gingerenone C	COc1c(O)ccc(c1)CCC(=O)/C=C/CCc1ccc(cc1)O	C20H22O4	326.39	8	4	2	66.76	3.77	3.8	2.77	-4.08	-4.87	-5.53	High	medium_risk
SJ	Zingiber officinale	3899	MID003684	4-Gingerol	c1cc(c(cc1CCC(=O)CC(O)CCC)OC)O	C15H22O4	266.33	8	4	2	66.76	1.68	2.45	1.64	-2.26	-2.7	-3.79	High	low_risk
SJ	Zingiber officinale	3900	MID003685	Gingerol	COc1c(O)ccc(c1)CCC(=O)CC(CCCCC)O	C17H26O4	294.39	10	4	2	66.76	2.76	3.23	2.14	-2.96	-3.82	-4.58	High	low_risk
SJ	Zingiber officinale	4404	MID004094	2-Heptanol	CC(CCCCC)O	C7H16O	116.2	4	1	1	20.23	2.31	1.95	1.89	-1.75	-2.37	-1.69	High	low_risk
SJ	Zingiber officinale	4768	MID004448	1-(4-Hydroxy-3-methoxyphenyl)-3,5-octane-diol	c1(c(cc(cc1)CCC(CC(CCC)O)O)OC)O	C15H24O4	268.35	8	4	3	69.92	2.19	2.25	1.73	-2.59	-3.29	-3.31	High	low_risk
SJ	Zingiber ofricinale	5074	MID004744	D-Isoborneol	C1CC2C[C@@H](C1(C2(C)C)C)O	C10H18O	154.25	0	1	1	20.23	2.72	2.19	2.45	-2.51	-2.8	-1.91	High	low_risk
SJ	Zingiber offcinale	5075	MID004745	L-lsoborneol	C12CCC([C@@H](C1)O)(C2(C)C)C	C10H18O	154.25	0	1	1	20.23	2.72	2.19	2.45	-2.51	-2.8	-1.91	High	low_risk
SJ	Zingiber officinale	5155	MID004823	Isogingerenone-B	c1(c(O)ccc(c1)CC/C=C/C(=O)CCc1cc(c(O)c(OC)c1)OC)OC	C22H26O6	386.44	10	6	2	85.22	3.72	3.81	2.11	-4.24	-5.2	-5.74	High	medium_risk
SJ	Zingiber officinale	6354	MID005945	Methyl acetate	CC(=O)OC	C3H6O2	74.08	1	2	0	26.3	0.18	0.18	0.03	-0.35	-0.29	-0.21	High	low_risk
SJ	Zingiber officinale	6363	MID005954	Methyl allyl sulfide	C=CCSC	C4H8S	88.17	2	0	0	25.3	1.52	1.54	1.67	-1.21	-1.66	-1.13	High	medium_risk
SJ	Zingiber officinale	6601	MID006182	Methylglyoxal	CC(=O)C=O	C3H4O2	72.06	1	2	0	34.14	-0.39	-0.23	-0.89	0.02	0.14	-0.03	High	low_risk
SJ	Zingiber officinale	6680	MID006259	4-Methyl-1-(1-methylethyl)-3-cyclohexen-1-ol-acetate	C1C(=CCC(C1)(C(C)C)OC(=O)C)C	C12H20O2	196.29	3	2	0	26.3	2.76	3.07	2.65	-2.6	-2.97	-2.58	High	low_risk
SJ	Zingiber officinale	7208	MID006751	E-Nerolidol	CC(=CCC/C(=C/CCC(O)(C=C)C)/C)C	C15H26O	222.37	7	1	1	20.23	4.83	4.4	3.86	-3.8	-4.99	-3.15	High	medium_risk
SJ	Zingiber officinale	7295	MID006836	n-Nonanol	CCCCCCCCCO	C9H20O	144.25	7	1	1	20.23	3.77	2.73	2.54	-2.65	-3.89	-2.91	High	low_risk
SJ	Zingiber officinale	7622	MID007150	Parasorbic acid	C1[C@@H](OC(=O)C=C1)C	C6H8O2	112.13	0	2	0	26.3	1.11	0.88	0.77	-1.23	-1.26	-0.53	High	medium_risk
SJ	Zingiber officinale	8071	MID007571	n-Propanol；1-Propanol；n-Propyl alcohol；Propyl alcohol；Propan-1-ol	CCCO	C3H8O	60.1	1	1	1	20.23	0.25	0.39	0.29	-0.3	-0.24	-0.33	High	low_risk
SJ	Zingiber officinale	8599	MID008087	β-Santalol	C1(C(=C)C2CC1CC2)(CC/C=C(\CO)/C)C	C15H24O	220.35	4	1	1	20.23	4.94	3.7	3.56	-4.05	-5.1	-3.24	High	low_risk
SJ	Zingiber o	9463	MID008923	Terpinen-4-ol	C1(=CCC(CC1)(C(C)C)O)C	C10H18O	154.25	1	1	1	20.23	3.26	2.5	2.3	-2.78	-3.36	-1.91	High	low_risk
SJ	Zingiber Officile Roscoe	MOL000018	MID009870	(+/-)-Isoborneol	[C@]12([C@@H](C[C@@H](CC1)C2(C)C)O)C	C10H18O	154.25	0	1	1	20.23	2.72	2.19	2.45	-2.51	-2.8	-1.91	High	low_risk
SJ	Zingiber Officile Roscoe	MOL000032	MID009884	beta-Eudesmol	C1[C@@H](CC[C@]2(CCCC(=C)[C@H]12)C)C(C)(C)O	C15H26O	222.37	1	1	1	20.23	3.74	3.92	3.67	-3.51	-3.86	-3.21	High	low_risk
SJ	Zingiber Officile Roscoe	MOL000034	MID009886	2-[(1R,3S,4S)-3-isopropenyl-4-methyl-4-vinylcyclohexyl]propan-2-ol	CC(C)(O)[C@H]1C[C@H]([C@](CC1)(C)C=C)C(=C)C	C15H26O	222.37	3	1	1	20.23	4.41	3.94	3.56	-3.8	-4.55	-3	High	low_risk
SJ	Zingiber Officile Roscoe	MOL000114	MID009964	vanillic acid	c1(cc(c(cc1)O)OC)C(=O)O	C8H8O4	168.15	2	4	2	66.76	1.43	1.1	0.74	-2.02	-2.44	-1.32	High	low_risk
SJ	Zingiber Officile Roscoe	MOL000118	MID009968	(L)-alpha-Terpineol	CC(C)(O)[C@@H]1CC=C(CC1)C	C10H18O	154.25	1	1	1	20.23	3.39	2.5	2.3	-2.87	-3.49	-1.69	High	low_risk
SJ	Zingiber Officile Roscoe	MOL000119	MID009969	ZINC02040970	[C@@](CC/C=C(/CCC=C(C)C)\C)(C=C)(C)O	C15H26O	222.37	7	1	1	20.23	4.83	4.4	3.86	-3.8	-4.99	-3.15	High	medium_risk
SJ	Zingiber Officile Roscoe	MOL000123	MID009973	geraniol	C(=C\CO)(/CCC=C(C)C)\C	C10H18O	154.25	4	1	1	20.23	3.56	2.67	2.59	-2.78	-3.67	-1.84	High	low_risk
SJ	Zingiber Officile Roscoe	MOL000128	MID009978	NERYLACETATE	C(=C\COC(=O)C)(/CCC=C(C)C)\C	C12H20O2	196.29	6	2	0	26.3	4.04	3.24	2.95	-3.21	-4.3	-2.52	High	low_risk
SJ	Zingiber Officile Roscoe	MOL000166	MID010011	ZINC01609418	[C@@H]1([C@](CCC=C(C)C)(C)O)CCC(=CC1)C	C15H26O	222.37	4	1	1	20.23	3.79	4.23	3.56	-3.34	-3.91	-3	High	low_risk
SJ	Zingiber Officile Roscoe	MOL000171	MID010016	Guaiol	C([C@H]1CC2=C([C@H](CC1)C)CC[C@@H]2C)(C)(C)O	C15H26O	222.37	1	1	1	20.23	3.07	3.92	3.67	-3.09	-3.16	-2.96	High	low_risk
SJ	Zingiber Officile Roscoe	MOL000196	MID010039	L-Bornyl acetate	C(=O)(C)O[C@@H]1C[C@@H]2CC[C@]1(C2(C)C)C	C12H20O2	196.29	2	2	0	26.3	4.3	2.76	2.76	-3.63	-4.57	-2.58	High	low_risk
SJ	Zingiber Officile Roscoe	MOL000198	MID010041	(R)-lilool	[C@@](CCC=C(C)C)(C=C)(C)O	C10H18O	154.25	4	1	1	20.23	2.97	2.67	2.59	-2.4	-3.06	-1.84	High	low_risk
SJ	Zingiber Officile Roscoe	MOL000206	MID010049	isoeugenol	c1(cc(ccc1O)/C=C/C)OC	C10H12O2	164.2	2	2	1	29.46	3.04	2.33	2.01	-3.01	-3.32	-2.42	High	medium_risk
SJ	Zingiber Officile Roscoe	MOL000244	MID010086	()-Borneol	[C@]12(C([C@@H](C[C@@H]1O)CC2)(C)C)C	C10H18O	154.25	0	1	1	20.23	2.72	2.19	2.45	-2.51	-2.8	-1.91	High	low_risk
SJ	Zingiber Officile Roscoe	MOL000249	MID010091	Methylcinmate	c1(/C=C/C(=O)OC)ccccc1	C10H10O2	162.19	3	2	0	26.3	2.62	1.76	2.2	-2.67	-2.82	-2.55	High	medium_risk
SJ	Zingiber Officile Roscoe	MOL000254	MID010096	eugenol	c1(cc(ccc1O)CC=C)OC	C10H12O2	164.2	3	2	1	29.46	2.27	2.13	2.01	-2.46	-2.53	-2.79	High	medium_risk
SJ	Zingiber Officile Roscoe	MOL000259	MID010101	o-Thymol	c1(c(ccc(c1)C(C)C)C)O	C10H14O	150.22	1	1	1	20.23	3.49	2.82	2.76	-3.31	-3.6	-3.01	High	low_risk
SJ	Zingiber Officile Roscoe	MOL000267	MID010109	beta-Citronellol	[C@@H](CCC=C(C)C)(CCO)C	C10H20O	156.27	5	1	1	20.23	3.91	2.75	2.7	-2.94	-4.03	-2.21	High	low_risk
SJ	Zingiber Officile Roscoe	MOL000303	MID010144	caprylic acid	C(=O)(CCCCCCC)O	C8H16O2	144.21	6	2	1	37.3	3.05	2.43	1.96	-2.26	-3.5	-2.05	High	low_risk
SJ	Zingiber Officile Roscoe	MOL000305	MID010146	lauric acid	C(=O)(CCCCCCCCCCC)O	C12H24O2	200.32	10	2	1	37.3	4.2	3.99	3.15	-3.07	-4.69	-3.69	High	low_risk
SJ	Zingiber Officile Roscoe	MOL000597	MID010431	Neryl acetate	C(=C\COC(=O)C)(\CCC=C(C)C)/C	C12H20O2	196.29	6	2	0	26.3	4.04	3.24	2.95	-3.21	-4.3	-2.52	High	low_risk
SJ	Zingiber Officile Roscoe	MOL000608	MID010442	()-Terpinen-4-ol	[C@]1(C(C)C)(CCC(=CC1)C)O	C10H18O	154.25	1	1	1	20.23	3.26	2.5	2.3	-2.78	-3.36	-1.91	High	low_risk
SJ	Zingiber Officile Roscoe	MOL000635	MID010467	vanillin	C(=O)c1cc(c(cc1)O)OC	C8H8O3	152.15	2	3	1	46.53	1.21	1.21	0.51	-1.82	-1.78	-1.88	High	low_risk
SJ	Zingiber Officile Roscoe	MOL000676	MID010507	DBP	c1(c(C(=O)OCCCC)cccc1)C(=O)OCCCC	C16H22O4	278.34	10	4	0	52.6	4.5	3.6	3.43	-3.96	-5.33	-4.98	High	low_risk
SJ	Zingiber Officile Roscoe	MOL000700	MID010531	Nerol	C(=C\CO)(\CCC=C(C)C)/C	C10H18O	154.25	4	1	1	20.23	3.56	2.67	2.59	-2.78	-3.67	-1.84	High	low_risk
SJ	Zingiber Officile Roscoe	MOL000875	MID010700	Cedrol	C1C[C@H]([C@@]23CC[C@]([C@@H](C([C@H]12)(C)C)C3)(O)C)C	C15H26O	222.37	0	1	1	20.23	3.88	3.61	3.81	-3.66	-4	-3.18	High	low_risk
SJ	Zingiber Officile Roscoe	MOL000912	MID010737	(2S)-heptan-2-ol	C[C@@H](CCCCC)O	C7H16O	116.2	4	1	1	20.23	2.31	1.95	1.89	-1.75	-2.37	-1.69	High	low_risk
SJ	Zingiber Officile Roscoe	MOL000920	MID010745	LILOOL (D)	CC(=CCC[C@@](C=C)(O)C)C	C10H18O	154.25	4	1	1	20.23	2.97	2.67	2.59	-2.4	-3.06	-1.84	High	low_risk
SJ	Zingiber Officile Roscoe	MOL000922	MID010747	(R)-p-Menth-1-en-4-ol	[C@]1(CC=C(CC1)C)(O)C(C)C	C10H18O	154.25	1	1	1	20.23	3.26	2.5	2.3	-2.78	-3.36	-1.91	High	low_risk
SJ	Zingiber Officile Roscoe	MOL000942	MID010766	(1R,4S,4aR,8aR)-4-isopropyl-1,6-dimethyl-3,4,4a,7,8,8a-hexahydro-2H-phthalen-1-ol	[C@@]1(CC[C@H]([C@@H]2C=C(CC[C@@H]12)C)C(C)C)(O)C	C15H26O	222.37	1	1	1	20.23	3.34	3.78	3.67	-3.26	-3.44	-2.73	High	low_risk
SJ	Zingiber Officile Roscoe	MOL000943	MID010767	epi-10- .gamma.-Eudesmol	C1CC(=C2[C@@](C1)(CC[C@H](C2)C(C)(O)C)C)C	C15H26O	222.37	1	1	1	20.23	3.39	4.06	3.67	-3.29	-3.49	-3.41	High	low_risk
SJ	Zingiber Officile Roscoe	MOL001015	MID010839	ZINC00388662	C1[C@@]2([C@H](C[C@H](C1)C2(C)C)OC(=O)C)C	C12H20O2	196.29	2	2	0	26.3	4.3	2.76	2.76	-3.63	-4.57	-2.58	High	low_risk
SJ	Zingiber Officile Roscoe	MOL001211	MID011032	cis-lanceol	C(/C(=C\CCC(=C)[C@@H]1CC=C(CC1)C)/C)O	C15H24O	220.35	5	1	1	20.23	3.96	4.01	3.46	-3.37	-4.09	-3.02	High	low_risk
SJ	Zingiber Officile Roscoe	MOL001217	MID011038	()-Bornyl acetate	[C@]12([C@H](C[C@@H](CC1)C2(C)C)OC(=O)C)C	C12H20O2	196.29	2	2	0	26.3	4.3	2.76	2.76	-3.63	-4.57	-2.58	High	low_risk
SJ	Zingiber Officile Roscoe	MOL001285	MID011106	octanol	C(CCCCCCC)O	C8H18O	130.23	6	1	1	20.23	3	2.34	2.22	-2.14	-3.09	-2.49	High	low_risk
SJ	Zingiber Officile Roscoe	MOL001304	MID011125	2-ACETYLPYRROLE	[nH]1c(ccc1)C(=O)C	C6H7NO	109.13	1	1	1	32.86	0.73	1.22	-0.18	-1.37	-1	-1.88	High	medium_risk
SJ	Zingiber Officile Roscoe	MOL001390	MID011208	49070_FLUKA	C1C[C@H]([C@H]2[C@H]3[C@@H](CC[C@]([C@H]12)(O)C)C3(C)C)C	C15H26O	222.37	0	1	1	20.23	3.74	3.47	3.81	-3.57	-3.86	-2.73	High	low_risk
SJ	Zingiber Officile Roscoe	MOL001788	MID011596	adenine	[nH]1cnc2c(N)ncnc12	C5H5N5	135.13	0	3	2	80.48	0.13	-0.06	-1.23	-1.43	-1.38	-1.77	High	medium_risk
SJ	Zingiber Officile Roscoe	MOL001843	MID011650	HBA	c1(ccc(cc1)O)C=O	C7H6O2	122.12	1	2	1	37.3	1.35	1.2	0.79	-1.87	-1.74	-1.72	High	medium_risk
SJ	Zingiber Officile Roscoe	MOL001867	MID011674	Isovanillin	Oc1cc(C=O)ccc1OC	C8H8O3	152.15	2	3	1	46.53	0.97	1.21	0.51	-1.67	-1.53	-1.88	High	low_risk
SJ	Zingiber Officile Roscoe	MOL001945	MID011750	Majudin	o1c2c(c(OC)c3c(oc(=O)cc3)c2)cc1	C12H8O4	216.19	1	4	0	52.58	1.93	2.55	1.18	-2.93	-2.66	-4.63	High	medium_risk
SJ	Zingiber Officile Roscoe	MOL002002	MID011805	cis-Carveol	[C@@H]1(C(=CC[C@H](C1)C(=C)C)C)O	C10H16O	152.23	1	1	1	20.23	3.12	2.28	2.2	-2.68	-3.21	-1.47	High	low_risk
SJ	Zingiber Officile Roscoe	MOL002042	MID011844	thymol	c1(c(ccc(c1)C)C(C)C)O	C10H14O	150.22	1	1	1	20.23	3.3	2.82	2.76	-3.19	-3.4	-3.01	High	low_risk
SJ	Zingiber Officile Roscoe	MOL002046	MID011848	hexanoic acid	CCCCCC(=O)O	C6H12O2	116.16	4	2	1	37.3	1.92	1.65	1.27	-1.51	-2.33	-1.21	High	low_risk
SJ	Zingiber Officile Roscoe	MOL002126	MID011927	(1S,4R,5R)-1-isopropyl-4-methyl-4-bicyclo[3.1.0]hexanol	[C@]12(C(C)C)[C@@H](C2)[C@](CC1)(C)O	C10H18O	154.25	1	1	1	20.23	2.12	2.19	2.45	-2.07	-2.18	-1.91	High	low_risk
SJ	Zingiber Officile Roscoe	MOL002138	MID011939	p-Cymen-8-ol	C(c1ccc(cc1)C)(C)(C)O	C10H14O	150.22	1	1	1	20.23	1.99	2.11	2.49	-2.36	-2.04	-3.01	High	low_risk
SJ	Zingiber Officile Roscoe	MOL002153	MID011954	1H-Cycloprop(e)azulen-7-ol, decahydro-1,1,7-trimethyl-4-methylene-, (1aR-(1aalpha,4aalpha,7beta,7abeta,7balpha))-	C1C[C@@]([C@@H]2[C@@H]1C(=C)CC[C@@H]1[C@H]2C1(C)C)(O)C	C15H24O	220.35	0	1	1	20.23	3.11	3.39	3.67	-3.17	-3.2	-2.96	High	low_risk
SJ	Zingiber Officile Roscoe	MOL002170	MID011970	(4S,6S)-cis-Carveol	[C@H]1(C(=CC[C@@H](C1)C(=C)C)C)O	C10H16O	152.23	1	1	1	20.23	3.12	2.28	2.2	-2.68	-3.21	-1.47	High	low_risk
SJ	Zingiber Officile Roscoe	MOL002455	MID012247	[(3S)-3,7-dimethyloct-6-enyl] acetate	[C@H](CCC=C(C)C)(CCOC(=O)C)C	C12H22O2	198.3	7	2	0	26.3	4.48	3.32	3.04	-3.43	-4.75	-2.88	High	low_risk
SJ	Zingiber Officile Roscoe	MOL002467	MID012259	6-gingerol	C(CC(=O)C[C@H](CCCCC)O)c1cc(c(cc1)O)OC	C17H26O4	294.39	10	4	2	66.76	2.76	3.23	2.14	-2.96	-3.82	-4.58	High	low_risk
SJ	Zingiber Officile Roscoe	MOL002468	MID012260	hexahydrocurcumin	O[C@@H](CCc1cc(OC)c(O)cc1)CC(=O)CCc1cc(OC)c(O)cc1	C21H26O6	374.43	10	6	3	96.22	2.7	3	1.7	-3.53	-4.37	-5.41	High	medium_risk
SJ	Zingiber Officile Roscoe	MOL002472	MID012264	Neryl propiote	C(=C\COC(=O)CC)(\CCC=C(C)C)/C	C13H22O2	210.31	7	2	0	26.3	4.51	3.63	3.22	-3.52	-4.78	-2.92	High	low_risk
SJ	Zingiber Officile Roscoe	MOL002478	MID012270	(2R)-heptan-2-ol	C(CCCC)[C@@H](C)O	C7H16O	116.2	4	1	1	20.23	2.31	1.95	1.89	-1.75	-2.37	-1.69	High	low_risk
SJ	Zingiber Officile Roscoe	MOL002483	MID012275	1-(4-Hydroxy-3-methoxyphenyl)decan-5-one	C(CCCC(=O)CCCCC)c1cc(c(cc1)O)OC	C17H26O3	278.39	10	3	1	46.53	3.92	4.26	2.99	-3.6	-4.6	-5.52	High	low_risk
SJ	Zingiber Officile Roscoe	MOL002493	MID012285	6-gingediol	C(C[C@@H](C[C@@H](CCCCC)O)O)c1cc(c(cc1)O)OC	C17H28O4	296.4	10	4	3	69.92	3.27	3.03	2.23	-3.29	-4.41	-4.11	High	low_risk
SJ	Zingiber Officile Roscoe	MOL002495	MID012287	6-shogaol	c1(cc(c(cc1)O)OC)CCC(=O)/C=C/CCCCC	C17H24O3	276.37	9	3	1	46.53	3.99	4.04	2.9	-3.7	-4.67	-4.8	High	medium_risk
SJ	Zingiber Officile Roscoe	MOL002504	MID012296	Peruviol	[C@@](C)(C=C)(CC/C=C(/C)\CCC=C(C)C)O	C15H26O	222.37	7	1	1	20.23	4.83	4.4	3.86	-3.8	-4.99	-3.15	High	medium_risk
SJ	Zingiber Officile Roscoe	MOL002506	MID012298	Gingerenone A	C(c1cc(c(cc1)O)OC)CC(=O)/C=C/CCc1cc(c(cc1)O)OC	C21H24O5	356.41	9	5	2	75.99	3.74	3.81	2.44	-4.15	-5.03	-5.63	High	medium_risk
SJ	Zingiber Officile Roscoe	MOL002516	MID012308	zingerone	c1(cc(c(cc1)O)OC)CCC(=O)C	C11H14O3	194.23	4	3	1	46.53	1.11	1.92	1.42	-1.8	-1.68	-3.1	High	low_risk
SJ	Zingiber Officile Roscoe	MOL002522	MID012314	beta-Rhodinol	[C@H](CCC=C(C)C)(CCO)C	C10H20O	156.27	5	1	1	20.23	3.91	2.75	2.7	-2.94	-4.03	-2.21	High	low_risk
SJ	Zingiber Officile Roscoe	MOL002527	MID012319	1,2-Dihydrocurcumin	O(c1cc(CCC(=O)/C=C(\O)/C=C/c2cc(OC)c(O)cc2)ccc1O)C	C21H22O6	370.4	8	6	3	96.22	3.79	3.66	1.55	-4.33	-5.5	-4.33	High	medium_risk
SJ	Zingiber Officile Roscoe	MOL002624	MID012414	6-Paradol	c1(c(ccc(c1)CCC(=O)CCCCCCC)O)OC	C17H26O3	278.39	10	3	1	46.53	4.11	4.26	2.99	-3.72	-4.79	-5.52	High	low_risk
SJ	Zingiber Officile Roscoe	MOL002778	MID012566	THZ	c12c(scn1)cccc2	C7H5NS	135.19	0	1	0	41.13	2.01	2.3	1.5	-2.68	-2.5	-2.94	High	medium_risk
SJ	Zingiber Officile Roscoe	MOL002829	MID012614	trans-p-2-Menthen-1-ol	[C@@]1(CC[C@@H](C=C1)C(C)C)(C)O	C10H18O	154.25	1	1	1	20.23	2.29	2.36	2.3	-2.17	-2.35	-1.46	High	low_risk
SJ	Zingiber Officile Roscoe	MOL002854	MID012639	(1R,2R,4R)-Dihydrocarveol	[C@@H]1(C[C@H]([C@@H](CC1)C)O)C(=C)C	C10H18O	154.25	1	1	1	20.23	3.21	2.36	2.3	-2.75	-3.31	-1.49	High	low_risk
SJ	Zingiber Officile Roscoe	MOL003358	MID013121	Euxanthone	c12c(c(=O)c3c(o1)ccc(c3)O)c(ccc2)O	C13H8O4	228.2	0	4	2	70.67	2.8	2.36	0.87	-3.63	-3.94	-4.14	High	medium_risk
SJ	Zingiber Officile Roscoe	MOL003536	MID013296	T-Cadinol	[C@]1(CC[C@H]([C@@H]2C=C(CC[C@@H]12)C)C(C)C)(O)C	C15H26O	222.37	1	1	1	20.23	3.34	3.78	3.67	-3.26	-3.44	-2.73	High	low_risk
SJ	Zingiber Officile Roscoe	MOL003537	MID013297	T-Muurolol	[C@]1(CC[C@H]([C@@H]2C=C(CC[C@H]12)C)C(C)C)(O)C	C15H26O	222.37	1	1	1	20.23	3.34	3.78	3.67	-3.26	-3.44	-2.73	High	low_risk
SJ	Zingiber Officile Roscoe	MOL003595	MID013354	cis-p-2,8-Menthadien-1-ol	C1=C[C@@](CC[C@@H]1C(=C)C)(O)C	C10H16O	152.23	1	1	1	20.23	2.4	2.28	2.2	-2.23	-2.47	-1.47	High	low_risk
SJ	Zingiber Officile Roscoe	MOL003962	MID013712	Geranyl propiote	C(=C\COC(=O)CC)(/CCC=C(C)C)\C	C13H22O2	210.31	7	2	0	26.3	4.51	3.63	3.22	-3.52	-4.78	-2.92	High	low_risk
SJ	Zingiber Officile Roscoe	MOL004266	MID014010	ethyl (Z)-3-(4-methoxyphenyl)prop-2-enoate	C(=O)(/C=C\c1ccc(cc1)OC)OCC	C12H14O3	206.24	5	3	0	35.53	3.15	2.16	2.16	-3.07	-3.57	-3.1	High	medium_risk
SJ	Zingiber Officile Roscoe	MOL004419	MID014159	globulol	O[C@@]1([C@@H]2[C@H]([C@@H]3C([C@@H]3CC1)(C)C)[C@@H](CC2)C)C	C15H26O	222.37	0	1	1	20.23	3.74	3.47	3.81	-3.57	-3.86	-2.73	High	low_risk
SJ	Zingiber Officile Roscoe	MOL004480	MID014218	acetic acid	C(=O)(C)O	C2H4O2	60.05	0	2	1	37.3	-0.21	0.09	-0.49	-0.08	-0.12	0.53	High	low_risk
SJ	Zingiber Officile Roscoe	MOL004581	MID014310	[(1R,5S)-7,7-dimethyl-4-bicyclo[3.1.1]hept-3-enyl]methyl acetate	[C@@H]12C[C@@H](CC=C1COC(=O)C)C2(C)C	C12H18O2	194.27	3	2	0	26.3	3.79	2.54	2.65	-3.23	-4.04	-2.36	High	low_risk
SJ	Zingiber Officile Roscoe	MOL004671	MID014396	ISOPULEGOL	O[C@H]1[C@@H](CC[C@H](C1)C)C(=C)C	C10H18O	154.25	1	1	1	20.23	2.95	2.36	2.3	-2.59	-3.04	-1.49	High	low_risk
SJ	Zingiber Officile Roscoe	MOL004680	MID014404	cis-p-2-Menthen-1-ol	C1=C[C@](CC[C@@H]1C(C)C)(C)O	C10H18O	154.25	1	1	1	20.23	2.29	2.36	2.3	-2.17	-2.35	-1.46	High	low_risk
SJ	Zingiber Officile Roscoe	MOL004707	MID014429	tau-cadinol	O[C@@]1([C@H]2[C@@H]([C@@H](CC1)C(C)C)C=C(CC2)C)C	C15H26O	222.37	1	1	1	20.23	3.34	3.78	3.67	-3.26	-3.44	-2.73	High	low_risk
SJ	Zingiber Officile Roscoe	MOL004713	MID014435	alpha-Eudesmol	OC([C@H]1C[C@@H]2[C@@](CC1)(CCC=C2C)C)(C)C	C15H26O	222.37	1	1	1	20.23	3.5	3.92	3.67	-3.36	-3.61	-2.96	High	low_risk
SJ	Zingiber Officile Roscoe	MOL004832	MID014553	Butyl benzoate	c1c(cccc1)C(=O)OCCCC	C11H14O2	178.23	5	2	0	26.3	3.84	2.64	2.84	-3.38	-4.09	-3.69	High	medium_risk
SJ	Zingiber Officile Roscoe	MOL005075	MID014792	Rhodinol (6CI)	[C@H](CCCC(=C)C)(CCO)C	C10H20O	156.27	6	1	1	20.23	3.51	2.75	2.7	-2.62	-3.62	-2.58	High	low_risk
SJ	Zingiber Officile Roscoe	MOL005078	MID014795	(3S)-3,7-dimethyloct-6-enoic acid	[C@H](CCC=C(C)C)(CC(=O)O)C	C10H18O2	170.25	5	2	1	37.3	3.02	2.84	2.47	-2.47	-3.47	-1.76	High	low_risk
SJ	Zingiber Officile Roscoe	MOL005151	MID014866	[(3S)-3,7-dimethylocta-1,6-dien-3-yl] acetate	O([C@](CCC=C(C)C)(C)C=C)C(=O)C	C12H20O2	196.29	6	2	0	26.3	3.93	3.24	2.95	-3.14	-4.18	-2.52	High	low_risk
SJ	Zingiber Officile Roscoe	MOL005534	MID015240	trans-Verbenol	[C@@H]12C([C@@H]([C@@H](C=C1C)O)C2)(C)C	C10H16O	152.23	0	1	1	20.23	3.16	1.97	2.3	-2.77	-3.26	-1.44	High	low_risk
SJ	Zingiber Officile Roscoe	MOL005554	MID015259	i-Butanol	C(C(C)C)O	C4H10O	74.12	1	1	1	20.23	0.76	0.63	0.75	-0.71	-0.76	-0.4	High	low_risk
SJ	Zingiber Officile Roscoe	MOL005743	MID015446	Proximadiol	O[C@]1([C@H]2[C@@](CC[C@H](C2)C(O)(C)C)(CCC1)C)C	C15H28O2	240.38	1	2	2	40.46	2.95	3.11	2.88	-3.12	-3.46	-2.63	High	low_risk
SJ	Zingiber Officile Roscoe	MOL005752	MID015455	[(4R)-4-isopropenyl-1-cyclohexenyl]methanol	[C@H]1(CCC(=CC1)CO)C(=C)C	C10H16O	152.23	2	1	1	20.23	3.17	2.28	2.2	-2.65	-3.27	-1.71	High	low_risk
SJ	Zingiber Officile Roscoe	MOL005926	MID015629	Geranyl formate	C(=C\COC=O)(/CCC=C(C)C)\C	C11H18O2	182.26	6	2	0	26.3	4.15	2.85	2.67	-3.19	-4.41	-2.12	High	low_risk
SJ	Zingiber Officile Roscoe	MOL006123	MID015824	zingiberol	[C@@H]1(C=C[C@](CC1)(C)O)[C@@H](CCC=C(C)C)C	C15H26O	222.37	4	1	1	20.23	4.26	4.09	3.56	-3.64	-4.4	-2.77	High	low_risk
SJ	Zingiber Officile Roscoe	MOL006125	MID015826	Gingerdione	C(CC(=O)CC(=O)CCCCC)c1cc(c(cc1)O)OC	C17H24O4	292.37	10	4	1	63.6	2.88	3.44	2.05	-3.02	-3.88	-5.06	High	low_risk
SJ	Zingiber Officile Roscoe	MOL006126	MID015827	Hexahydrocurcumin	C(CC(=O)C[C@@H](CCc1cc(c(cc1)O)OC)O)c1cc(c(cc1)O)OC	C21H26O6	374.43	10	6	3	96.22	2.7	3	1.7	-3.53	-4.37	-5.41	High	medium_risk
SJ	Zingiber Officile Roscoe	MOL006127	MID015828	6-Dehydrogingerdione	C(=C\C(=C\C(=O)CCCCC)\O)\c1cc(c(cc1)O)OC	C17H22O4	290.35	8	4	2	66.76	4.68	3.9	1.97	-4.27	-5.81	-3.5	High	medium_risk
SJ	Zingiber Officile Roscoe	MOL006132	MID015833	[5]-gingerol	c1c(c(cc(c1)CCC(=O)C[C@@H](CCCC)O)OC)O	C16H24O4	280.36	9	4	2	66.76	2.22	2.84	1.89	-2.6	-3.26	-4.18	High	low_risk
SJ	Zingiber Officile Roscoe	MOL007330	MID016998	MENTHOL	[C@@H]1([C@@H](CC[C@H](C1)C)C(C)C)O	C10H20O	156.27	1	1	1	20.23	3.4	2.44	2.45	-2.88	-3.5	-1.48	High	low_risk
SJ	Zingiber Officile Roscoe	MOL007540	MID017205	amomumoside_qt	O[C@@H]1C[C@H]2[C@@H](C[C@@]1(C2(C)C)C)O	C10H18O2	170.25	0	2	2	40.46	1.35	1.16	1.52	-1.75	-1.8	-1.11	High	low_risk
SJ	Zingiber Officile Roscoe	MOL007548	MID017213	(1S,4aS,8aS)-7-isopropyl-1,4a-dimethyl-2,3,4,5,6,8a-hexahydrophthalen-1-ol	[C@]1(CCC[C@]2(CCC(=C[C@H]12)C(C)C)C)(O)C	C15H26O	222.37	1	1	1	20.23	3.64	3.92	3.67	-3.45	-3.75	-3.18	High	low_risk
SJ	Zingiber Officile Roscoe	MOL008990	MID018609	2-[(1R)-4-methyl-1-cyclohex-3-enyl]propan-2-yl acetate	[C@@H]1(C(OC(=O)C)(C)C)CCC(=CC1)C	C12H20O2	196.29	3	2	0	26.3	3.96	3.07	2.65	-3.35	-4.21	-2.36	High	low_risk
SJ	Zingiber Officile Roscoe	MOL010044	MID019649	C09628	O[C@]12[C@](CC[C@@H]1C(C)C)(CC=C(CC2)C)C	C15H26O	222.37	1	1	1	20.23	3.58	3.92	3.67	-3.41	-3.69	-3.18	High	low_risk
SJ	Zingiber Officile Roscoe	MOL010120	MID019725	(1S,4R,4aR,8aR)-1-isopropyl-4,7-dimethyl-2,3,4,5,6,8a-hexahydro-1H-phthalen-4a-ol	O[C@@]12[C@H]([C@@H](CC[C@H]1C)C(C)C)C=C(CC2)C	C15H26O	222.37	1	1	1	20.23	3.7	3.78	3.67	-3.48	-3.82	-2.73	High	low_risk
SJ	Zingiber Officile Roscoe	MOL010123	MID019728	ZINC00394787	[C@H](OC(=O)C)(CC)C	C6H12O2	116.16	3	2	0	26.3	1.72	1.35	1.27	-1.45	-1.89	-1.13	High	low_risk
SJ	Zingiber Officile Roscoe	MOL010822	MID020420	ZINC04026824	[C@@]123[C@H](C([C@@H](C1)C(=C)[C@H](C2)O)(C)C)CC[C@H]3C	C15H24O	220.35	0	1	1	20.23	3.56	3.39	3.67	-3.45	-3.67	-2.96	High	low_risk
SJ	Zingiber Officile Roscoe	MOL011310	MID020901	(1R,3S,5R)-6,6-dimethyl-2-methylene-3-norpinol	[C@@H]1(C[C@H]2C[C@@H](C1=C)C2(C)C)O	C10H16O	152.23	0	1	1	20.23	1.79	1.97	2.3	-1.91	-1.83	-1.69	High	low_risk
SJ	Zingiber Officile Roscoe	MOL012359	MID021923	3-Cyclohexen-1-methanol	[C@@H]1(CC=CCC1)CO	C7H12O	112.17	1	1	1	20.23	1.31	1.33	1.35	-1.29	-1.34	-0.62	High	low_risk
SJ	Zingiber Officile Roscoe	MOL012409	MID021971	(2R-cis)-1,2,3,4,4a,5,6,7-Octahydro-alpha,alpha,4a,8-tetramethyl-2-phthalenemethanol	C1[C@@H](CC[C@]2(CCCC(=C12)C)C)C(O)(C)C	C15H26O	222.37	1	1	1	20.23	3.39	4.06	3.67	-3.29	-3.49	-3.41	High	low_risk
SJ	Zingiber Officile Roscoe	MOL012590	MID022152	Neric acid	C(=O)(/C=C(\C)/CCC=C(C)C)O	C10H16O2	168.23	4	2	1	37.3	3.09	2.76	2.38	-2.57	-3.54	-1.4	High	low_risk
SJ	Zingiber Officile Roscoe	MOL013268	MID022820	cis-Pinene hydrate	O[C@]1([C@H]2C([C@H](C2)CC1)(C)C)C	C10H18O	154.25	0	1	1	20.23	2.12	2.19	2.45	-2.13	-2.18	-1.91	High	low_risk
DZ	Ziziphus jujuha	788	MID000742	Asimilobine	C1c2c(c3c(c(cc4c3[C@@H]1NCC4)O)OC)cccc2	C17H17NO2	267.32	1	3	2	41.49	2.64	2.11	2.43	-3.54	-3.16	-5.39	High	medium_risk
DZ	Ziziphus jujuba	1002	MID000949	Berberine	C1Cc2c(cc3c(c2)OCO3)c2[n+]1cc1c(c2)ccc(c1OC)OC	C20H18NO4	336.36	2	4	0	40.8	3.62	3.1	2.19	-4.55	-4.16	-5.92	High	medium_risk
DZ	Ziziphus jujuba	1441	MID001362	Catechin	c1(cc(c(cc1)O)O)[C@@H]1[C@H](Cc2c(cc(cc2O1)O)O)O	C15H14O6	290.27	1	6	5	110.38	0.36	1.22	0.24	-2.22	-2.24	-2.14	High	medium_risk
DZ	Ziziphus jujuba	1444	MID001365	Catechol	c1cccc(c1O)O	C6H6O2	110.11	0	2	2	40.46	0.88	1.1	0.79	-1.63	-1.31	-1.18	High	low_risk
DZ	Ziziphus jujuba	8102	MID007602	Protopine	c12OCOc1cc1C(=O)Cc3c(c4c(OCO4)cc3)CN(CCc1c2)C	C20H19NO5	353.37	0	6	0	57.23	2.79	2.02	1.9	-4.13	-3.65	-5.38	High	low_risk
DZ	Jujubae Fructus	MOL000089	MID009941	catechol	c1(O)c(O)cccc1	C6H6O2	110.11	0	2	2	40.46	0.88	1.1	0.79	-1.63	-1.31	-1.18	High	low_risk
DZ	Jujubae Fructus	MOL000096	MID009948	(-)-catechin	[C@@H]1([C@H](O)Cc2c(O)cc(O)cc2O1)c1cc(O)c(O)cc1	C15H14O6	290.27	1	6	5	110.38	0.36	1.22	0.24	-2.22	-2.24	-2.14	High	medium_risk
DZ	Jujubae Fructus	MOL000261	MID010103	Myristicin	c12c(cc(cc1OC)CC=C)OCO2	C11H12O3	192.21	3	3	0	27.69	2.94	2.15	1.7	-3	-3.18	-3.13	High	medium_risk
DZ	Jujubae Fructus	MOL000421	MID010259	nicotinic acid	C(=O)(c1cccnc1)O	C6H5NO2	123.11	1	3	1	50.19	0.36	0.78	-1.13	-1.26	-0.98	-1.35	High	medium_risk
DZ	Jujubae Fructus	MOL000492	MID010331	(+)-catechin	[C@H]1([C@H](Cc2c(O1)cc(cc2O)O)O)c1cc(c(cc1)O)O	C15H14O6	290.27	1	6	5	110.38	0.36	1.22	0.24	-2.22	-2.24	-2.14	High	medium_risk
DZ	Jujubae Fructus	MOL000627	MID010460	Stepholidine	c1(cc2c(cc1OC)CCN1[C@@H]2Cc2c(C1)c(c(cc2)O)OC)O	C19H21NO4	327.37	2	5	2	62.16	2.59	1.91	1.75	-3.74	-3.54	-4.48	High	low_risk
DZ	Jujubae Fructus	MOL000771	MID010600	p-coumaric acid	C(=O)(/C=C/c1ccc(cc1)O)O	C9H8O3	164.16	2	3	2	57.53	1.46	1.38	1.28	-2.02	-2.27	-1.28	High	medium_risk
DZ	Jujubae Fructus	MOL000787	MID010615	Fumarine	c12c3c(ccc1CC(=O)c1c(CCN(C2)C)cc2c(c1)OCO2)OCO3	C20H19NO5	353.37	0	6	0	57.23	2.79	2.02	1.9	-4.13	-3.65	-5.38	High	low_risk
DZ	Jujubae Fructus	MOL001335	MID011154	WLN: Q1R	c1ccc(cc1)CO	C7H8O	108.14	1	1	1	20.23	1.1	1.03	1.54	-1.69	-1.12	-2.16	High	medium_risk
DZ	Jujubae Fructus	MOL001522	MID011334	(S)-Coclaurine	O(c1cc2c([C@@H](NCC2)Cc2ccc(O)cc2)cc1O)C	C17H19NO3	285.34	3	4	3	61.72	2.58	1.83	1.84	-3.46	-3.52	-4.94	High	medium_risk
DZ	Jujubae Fructus	MOL001841	MID011648	indole-3-acetic acid	c12c([nH]cc1CC(=O)O)cccc2	C10H9NO2	175.18	2	2	2	53.09	1.41	1.79	1.11	-2.19	-2.13	-3.06	High	medium_risk
DZ	Jujubae Fructus	MOL001952	MID011757	Sipyl alcohol	Oc1c(OC)cc(cc1OC)/C=C/CO	C11H14O4	210.23	4	4	2	58.92	1.27	1.31	0.84	-1.98	-2.11	-2	High	low_risk
DZ	Jujubae Fructus	MOL002722	MID012509	Vomifoliol	O[C@]1(C(CC(=O)C=C1C)(C)C)/C=C/[C@H](O)C	C13H20O3	224.3	2	3	2	57.53	0.55	1.6	1.14	-1.45	-1.33	-1.71	High	low_risk
DZ	Jujubae Fructus	MOL004350	MID014094	Ruvoside_qt	O[C@@H]1CC[C@]2([C@@H](C1)CC[C@@H]1[C@@H]2CC[C@]2([C@@]1(CC[C@@H]2C1=CC(=O)OC1)O)C)CO	C23H34O5	390.51	2	5	3	86.99	1.42	2.58	2.73	-3.02	-2.85	-2.9	High	low_risk
DZ	Jujubae Fructus	MOL004498	MID014235	12-O-Nicotinoylisolineolone	n1cccc(c1)C(=O)O[C@@H]1C[C@@H]2[C@](CC=C3[C@@]2(CC[C@@H](C3)O)C)(O)[C@@]2([C@]1([C@H](CC2)C(=O)C)C)O	C27H35NO6	469.57	4	7	3	116.95	1.56	2.98	1.86	-3.6	-3.63	-4.45	High	medium_risk
DZ	Jujubae Fructus	MOL005386	MID015098	Vulgarin	C1=C[C@@]([C@H]2[C@](C1=O)(CC[C@@H]1[C@@H]2OC(=O)[C@H]1C)C)(C)O	C15H20O4	264.32	0	4	1	63.6	1.25	1.47	1.62	-2.27	-2.18	-1.9	High	low_risk
DZ	Jujubae Fructus	MOL007213	MID016882	Nuciferin	c12c3[C@@H](Cc4c1cccc4)N(CCc3cc(c2OC)OC)C	C19H21NO2	295.38	2	3	0	21.7	3.43	2.75	2.9	-4.1	-3.57	-5.76	High	medium_risk
DZ	Jujubae Fructus	MOL008647	MID018278	Moupinamide	O(c1cc(/C=C/C(=O)NCCc2ccc(O)cc2)ccc1O)C	C18H19NO4	313.35	7	4	3	78.79	2.1	2.37	1.89	-3.03	-3.38	-4.78	High	medium_risk
DZ	Jujubae Fructus	MOL012921	MID022480	stepharine	O(c1c2[C@]3(C[C@@H]4NCCc(c24)cc1OC)C=CC(=O)C=C3)C	C18H19NO3	297.35	2	4	1	47.56	2.07	1.52	1.81	-3.06	-2.7	-4.17	High	medium_risk
DZ	Jujubae Fructus	MOL012940	MID022499	Spiradine A	C1C[C@@]2([C@@H]3[C@@]4(C1)[C@H]1[C@]56C[C@@]3(N([C@@H]4[C@@H]6C[C@@H](C(=C)C5)C1=O)C2)O)C	C20H25NO2	311.42	0	3	1	40.54	1.86	1.97	3.35	-2.94	-2.33	-3.06	High	low_risk
DZ	Jujubae Fructus	MOL012949	MID022508	(4S)-4-hydroxy-4-[(E,3S)-3-hydroxybut-1-enyl]-3,5,5-trimethylcyclohex-2-en-1-one	C1C(=O)C=C([C@](C1(C)C)(O)/C=C/[C@H](C)O)C	C13H20O3	224.3	2	3	2	57.53	0.55	1.6	1.14	-1.45	-1.33	-1.71	High	low_risk
DZ	Jujubae Fructus	MOL012952	MID022511	Daechualkaloid A	O1CC2=C(NC1)C(=O)CC2	C7H9NO2	139.15	0	2	1	38.33	-0.2	-0.2	-0.16	-0.58	-0.15	-1.44	High	medium_risk
DZ	Jujubae Fructus	MOL012953	MID022512	Jubanine-A	c1c2cc(c(c1)OC)/C=C/NC(=O)[C@@H](NC(=O)[C@H]1NCC[C@@H]1C2)CC(C)C	C21H29N3O3	371.47	3	4	3	79.46	2.69	0.6	1.4	-3.8	-4.01	-5.25	High	medium_risk
DZ	Jujubae Fructus	MOL012966	MID022525	(4R)-4-hydroxy-4-[(E,3S)-3-hydroxybut-1-enyl]-3,5,5-trimethylcyclohex-2-en-1-one	O[C@H](/C=C/[C@@]1(O)C(CC(=O)C=C1C)(C)C)C	C13H20O3	224.3	2	3	2	57.53	0.55	1.6	1.14	-1.45	-1.33	-1.71	High	low_risk
DZ	Jujubae Fructus	MOL012968	MID022527	1-(4-Coumaroyl)alpha-rhamnopyranose	[C@H]1([C@H]([C@H]([C@@H](O[C@H]1C)OC(=O)/C=C/c1ccc(cc1)O)O)O)O	C15H18O7	310.3	4	7	4	116.45	0.21	-0.33	-0.33	-1.83	-2.21	-0.22	High	medium_risk
DZ	Jujubae Fructus	MOL012974	MID022533	Asimilobine	O(c1c2c3[C@H](NCCc3cc1O)Cc1c2cccc1)C	C17H17NO2	267.32	1	3	2	41.49	2.64	2.11	2.43	-3.54	-3.16	-5.39	High	medium_risk
DZ	Jujubae Fructus	MOL012976	MID022535	coumestrol	c12oc(=O)c3c(c1ccc(c2)O)oc1c3ccc(c1)O	C15H8O5	268.22	0	5	2	83.81	2.76	3.1	1.76	-3.87	-4.18	-5.03	High	medium_risk
DZ	Jujubae Fructus	MOL012992	MID022551	Mauritine D	c12ccc(cc1)/C=C\NC(=O)[C@@H](NC(=O)[C@@H]1[C@@H](O2)CCN1)CC(C)C	C19H25N3O3	343.42	2	4	3	79.46	2.24	0.18	0.95	-3.43	-3.54	-4.6	High	medium_risk

## Sheet: Pre-selection
927 components in HGWD were collected from the online databases
Herb_chr_name	Herb_eng_name	Orignal_id	New_id	Component name	SMILES	Formula	MW	#Rotatable bonds	#H-bond acceptors	#H-bond donors	TPSA	XLOGP3	WLOGP	MLOGP	ESOL Log S	Ali Log S	Silicos-IT LogSw	GI absorption	hERG_inhibition
HQ	Astragalus membranaceus	834	MID000787	Astragaloside I	C1(OC(CC1)C(O)(C)C)(C1C2(CCC34C([C@@]2(CC1O)C)CC(O[C@@H]1O[C@@H]([C@H]([C@@H](C1O)O)O)CO)C1C(C(CCC31C4)O[C@@H]1OC[C@H]([C@@H]([C@H]1OC(=O)C)OC(=O)C)O)(C)C)C)C	C45H72O16	869.04	11	16	7	240.36	2.41	1.87	-0.03	-6.02	-7.1	-2.28	Low	ambiguous
HQ	Astragalus membranaceus	835	MID000788	Astragaloside B	C1(OC(CC1)C(O)(C)C)(C1C2(CCC34C([C@@]2(CC1O)C)CC(O[C@@H]1O[C@@H]([C@H]([C@@H](C1O)O)O)CO)C1C(C(CCC31C4)O[C@@H]1OC[C@H]([C@@H]([C@H]1OC(=O)C)O)O)(C)C)C)C	C43H70O15	827.01	9	15	8	234.29	1.83	1.29	-0.33	-5.53	-6.37	-1.7	Low	ambiguous
HQ	Astragalus membranaceus	836	MID000789	Astragaloside III	[C@H]1(O[C@@H]([C@H]([C@@H]([C@H]1O)O)O)CO)O[C@H]1[C@@H](OC[C@H]([C@@H]1O)O)O[C@H]1CC[C@@]23[C@H](C1(C)C)[C@H](C[C@H]1[C@]4([C@](CC[C@@]21C3)([C@@H]([C@@]1(O[C@@H](CC1)C(O)(C)C)C)[C@H](C4)O)C)C)O	C41H68O14	784.97	7	14	9	228.22	1.26	0.72	-0.59	-5.04	-5.65	-1.11	Low	ambiguous
HQ	Astragalus membranaceus	837	MID000790	Astragaloside IV	[C@@]1(OC(CC1)C(O)(C)C)(C1[C@]2(CCC34C([C@@]2(CC1O)C)CC(O[C@@H]1O[C@@H]([C@H]([C@@H](C1O)O)O)CO)C1C(C(CCC31C4)O[C@@H]1OC[C@H]([C@@H]([C@H]1O)O)O)(C)C)C)C	C41H68O14	784.97	7	14	9	228.22	1.26	0.72	-0.59	-5.04	-5.65	-1.11	Low	ambiguous
HQ	Astragalus membranaceus	838	MID000791	Astragaloside V	[C@@]1(OC(CC1)C(O[C@@H]1O[C@@H]([C@H]([C@@H](C1O)O)O)CO)(C)C)(C1[C@]2(CCC34C([C@@]2(C[C@@H]1O)C)C[C@@H](C1C(C(CCC31C4)O[C@@H]1OC[C@H]([C@@H]([C@H]1O[C@@H]1O[C@@H]([C@H]([C@@H](C1O)O)O)CO)O)O)(C)C)O)C)C	C47H78O19	947.11	10	19	12	307.37	-0.33	-1.45	-2.84	-4.84	-5.66	0.76	Low	ambiguous
HQ	Astragalus membranaceus	839	MID000792	Astragaloside VI	O([C@@H]1O[C@@H]([C@H]([C@@H](C1O)O)O)CO)[C@@H]1C2C(C(CCC32C2(CC[C@]4([C@@](C[C@@H](C4[C@@]4(OC(CC4)C(C)(O)C)C)O)(C2C1)C)C)C3)O[C@@H]1OC[C@H]([C@@H]([C@H]1O[C@@H]1O[C@@H]([C@H]([C@@H](C1O)O)O)CO)O)O)(C)C	C47H78O19	947.11	10	19	12	307.37	-0.33	-1.45	-2.84	-4.84	-5.66	0.76	Low	ambiguous
HQ	Astragalus membranaceus	840	MID000793	Astragaloside VII	O([C@@H]1O[C@@H]([C@H]([C@@H](C1O)O)O)CO)[C@@H]1C2C(C(CCC32C2(CC[C@]4([C@@](C[C@@H](C4[C@@]4(OC(CC4)C(O[C@@H]4O[C@@H]([C@H]([C@@H](C4O)O)O)CO)(C)C)C)O)(C2C1)C)C)C3)O[C@@H]1OC[C@H]([C@@H]([C@H]1O)O)O)(C)C	C47H78O19	947.11	10	19	12	307.37	-0.33	-1.45	-2.84	-4.84	-5.66	0.76	Low	ambiguous
HQ	Astragalus membranaceus	841	MID000794	Astragaloside VII	[C@H]1(OC[C@H]([C@@H]([C@H]1O[C@H]1[C@@H]([C@@H]([C@H]([C@@H](O1)C)O)O)O)O)O)O[C@H]1[C@@H](O[C@@H]([C@H]([C@@H]1O)O)C(=O)O)O[C@H]1CC[C@]2(C([C@@]1(C)CO)CC[C@@]1(C2CC=C2[C@]1(CC[C@@]1(C2CC(CC1O)(C)C)C)C)C)C	C47H76O17	913.1	8	17	10	274.75	2.43	1.34	-0.84	-6.5	-7.84	-0.81	Low	ambiguous
HQ	Astragalus membranaceus	1309	MID001235	Canavanine	NC(=N)NOCCC(C(=O)O)N	C5H12N4O3	176.17	6	5	5	134.45	-4.13	-1.8	-3.57	2.07	1.91	0.72	Low	low_risk
HQ		2082	MID001960	Cycloastragenol	C12([C@@](CC(C1[C@]1(CCC(O1)C(C)(O)C)C)O)(C1C3(CC2)C2(C([C@H](C1)O)C(C(CC2)O)(C)C)C3)C)C	C30H50O5	490.72	2	5	4	90.15	4.38	4.44	3.58	-5.51	-5.99	-4.33	High	low_risk
HQ	Astragalus membranceus	3590	MID003401	Folic acid	c1nc2c(c(nc(n2)N)O)nc1CNc1ccc(cc1)C(=O)NC(C(=O)O)CCC(=O)O	C19H19N7O6	441.4	10	10	6	213.54	-1.66	0.03	-1.36	-1.24	-2.31	-4.11	Low	high_risk
HQ	Astragalus membranaceus	3591	MID003402	Folinic acid	N(c1ccc(cc1)C(=O)NC(C(=O)O)CCC(=O)O)CC1N(c2c(nc(nc2O)C)NC1)C=O	C21H24N6O7	472.45	11	9	6	194.08	0.55	-0.74	-0.4	-2.65	-4.2	-3.55	Low	high_risk
HQ	Astragalus membranaceus	4041	MID003817	Glucuronic acid	[C@@H]1([C@@H]([C@H](C(O[C@@H]1C(=O)O)O)O)O)O	C6H10O7	194.14	1	7	5	127.45	-2.34	-3.13	-2.89	0.5	0.2	3.07	Low	low_risk
HQ	Astragalus membranaceus	4680	MID004363	2''-Hydroxy-3'',4-dimethoxy-isoflavane-7-O-β-D-glucoside	[C@@H]1([C@@H]([C@H]([C@@H](O[C@@H]1CO)Oc1ccc2c(c1)OCC(C2)C1C=CC(C(C1O)OC)OC)O)O)O	C23H32O10	468.49	6	10	5	147.3	-0.3	-1.01	-1.27	-2.29	-2.33	-0.37	Low	medium_risk
HQ	Astragalus membranaceus	4772	MID004452	L-3-Hydroxy-9-methoxypterocarpan	c12c(cc(cc1)OC)O[C@@H]1[C@H]2COc2c1ccc(c2)O	C16H14O4	270.28	1	4	1	47.92	2.77	2.69	1.87	-3.64	-3.43	-4.31	High	medium_risk
HQ	Astragalus membranaceus	5529	MID005174	Kumatakenin	c1cc(ccc1O)c1c(OC)c(=O)c2c(o1)cc(cc2O)OC	C17H14O6	314.29	3	6	2	89.13	2.55	2.89	0.47	-3.71	-4.07	-5.22	High	medium_risk
HQ	Hedysarum Multijugum Maxim.	MOL000033	MID009885	(3S,8S,9S,10R,13R,14S,17R)-10,13-dimethyl-17-[(2R,5S)-5-propan-2-yloctan-2-yl]-2,3,4,7,8,9,11,12,14,15,16,17-dodecahydro-1H-cyclopenta[a]phenthren-3-ol	[C@@H]1(CC[C@]2(C(=CC[C@H]3[C@@H]4CC[C@H]([C@@H](CC[C@@H](C(C)C)CCC)C)[C@@]4(C)CC[C@H]23)C1)C)O	C30H52O	428.73	7	1	1	20.23	9.88	8.41	6.92	-8.26	-10.23	-6.58	Low	low_risk
HQ	Hedysarum Multijugum Maxim.	MOL000054	MID009906	L-	C(=O)([C@@H](N)CCCNC(=N)N)O	C6H14N4O2	174.2	6	4	5	125.22	-4.2	-1.34	-3.21	2.12	2.18	0.06	High	low_risk
HQ	Hedysarum Multijugum Maxim.	MOL000061	MID009913	Prolinum	C(=O)([C@H]1NCCC1)O	C5H9NO2	115.13	1	3	2	49.33	-2.5	-0.56	-2.59	1.09	2.01	-0.13	High	low_risk
HQ	Hedysarum Multijugum Maxim.	MOL000069	MID009921	palmitic acid	C(=O)(CCCCCCCCCCCCCCC)O	C16H32O2	256.42	14	2	1	37.3	7.17	5.55	4.19	-5.02	-7.77	-5.31	High	low_risk
HQ	Hedysarum Multijugum Maxim.	MOL000098	MID009949	quercetin	c1(cc(c2c(c1)oc(c(c2=O)O)c1ccc(c(c1)O)O)O)O	C15H10O7	302.24	1	7	5	131.36	1.54	1.99	-0.56	-3.16	-3.91	-3.24	High	medium_risk
HQ	Hedysarum Multijugum Maxim.	MOL000114	MID009964	vanillic acid	c1(cc(c(cc1)O)OC)C(=O)O	C8H8O4	168.15	2	4	2	66.76	1.43	1.1	0.74	-2.02	-2.44	-1.32	High	low_risk
HQ	Hedysarum Multijugum Maxim.	MOL000131	MID009981	EIC	C(C/C=C\C/C=C\CCCCC)CCCCCC(=O)O	C18H32O2	280.45	14	2	1	37.3	6.98	5.88	4.47	-5.05	-7.58	-4.67	High	low_risk
HQ	Hedysarum Multijugum Maxim.	MOL000211	MID010054	Mairin	[C@H]12[C@@](CC[C@@]3([C@@H]1CC[C@H]1[C@]3(CC[C@@H]3[C@@]1(CC[C@@H](C3(C)C)O)C)C)C)(CC[C@H]2C(=C)C)C(=O)O	C30H48O3	456.7	2	3	2	57.53	8.21	7.09	5.82	-7.71	-9.28	-5.7	Low	low_risk
HQ	Hedysarum Multijugum Maxim.	MOL000239	MID010081	Jaranol	c1(c(c(=O)c2c(o1)cc(cc2O)OC)OC)c1ccc(cc1)O	C17H14O6	314.29	3	6	2	89.13	2.55	2.89	0.47	-3.71	-4.07	-5.22	High	medium_risk
HQ	Hedysarum Multijugum Maxim.	MOL000251	MID010093	Rhamnocitrin	c1(c(c(=O)c2c(cc(cc2o1)OC)O)O)c1ccc(cc1)O	C16H12O6	300.26	2	6	3	100.13	2.22	2.59	0.22	-3.51	-3.96	-4.52	High	medium_risk
HQ	Hedysarum Multijugum Maxim.	MOL000295	MID010136	alexandrin	O([C@H]1[C@H](O)[C@@H](O)[C@H](O)[C@H](O1)CO)[C@@H]1CC[C@]2(C(=CC[C@@H]3[C@H]4CC[C@H]([C@@H](CC[C@@H](CC)C(C)C)C)[C@@]4(C)CC[C@@H]23)C1)C	C35H60O6	576.85	9	6	4	99.38	7.74	5.85	3.96	-7.7	-9.67	-4.4	Low	low_risk
HQ	Hedysarum Multijugum Maxim.	MOL000296	MID010137	hederagenin	O[C@@H]1CC[C@]2(C(=CC[C@@H]3[C@H]4CC[C@H]([C@@H](CC[C@@H](CC)C(C)C)C)[C@@]4(C)CC[C@@H]23)C1)C	C29H50O	414.71	6	1	1	20.23	9.34	8.02	6.73	-7.9	-9.67	-6.19	Low	low_risk
HQ	Hedysarum Multijugum Maxim.	MOL000354	MID010193	isorhamnetin	c1(c(c(=O)c2c(o1)cc(cc2O)O)O)c1cc(c(cc1)O)OC	C16H12O7	316.26	2	7	4	120.36	1.87	2.29	-0.31	-3.36	-4.02	-3.94	High	medium_risk
HQ	Hedysarum Multijugum Maxim.	MOL000356	MID010195	lupeol	[C@]12([C@@H]([C@@H]3[C@@](CC2)(CC[C@H]3C(=C)C)C)CC[C@H]2[C@]1(CC[C@@H]1[C@@]2(CC[C@@H](C1(C)C)O)C)C)C	C30H50O	426.72	1	1	1	20.23	9.87	8.02	6.92	-8.64	-10.22	-6.74	Low	low_risk
HQ	Hedysarum Multijugum Maxim.	MOL000371	MID010210	3,9-di-O-methylnissolin	C1[C@@H]2[C@H](c3ccc(cc3O1)OC)Oc1c2ccc(c1OC)OC	C18H18O5	314.33	3	5	0	46.15	2.91	3	1.79	-3.81	-3.54	-5.12	High	medium_risk
HQ	Hedysarum Multijugum Maxim.	MOL000372	MID010211	3-Hydroxy-2-picoline	c1(c(cccn1)O)C	C6H7NO	109.13	0	2	1	33.12	0.9	1.1	0.13	-1.64	-1.18	-1.77	High	low_risk
HQ	Hedysarum Multijugum Maxim.	MOL000373	MID010212	(2S)-4-methoxy-7-methyl-2-[1-methyl-1-[(2S,3R,4S,5S,6R)-3,4,5-trihydroxy-6-methylol-tetrahydropyran-2-yl]oxy-ethyl]-2,3-dihydrofuro[3,2-g]chromen-5-one	c1(cc(=O)c2c(o1)cc1c(c2OC)C[C@H](O1)C(C)(C)O[C@H]1[C@H](O)[C@@H](O)[C@H](O)[C@H](O1)CO)C	C22H28O10	452.45	5	10	4	148.05	0.3	0.01	-1.43	-2.74	-2.97	-2.71	Low	low_risk
HQ	Hedysarum Multijugum Maxim.	MOL000374	MID010213	5'-hydroxyiso-muronulatol-2',5'-di-O-glucoside	c1(ccc2c(c1)OC[C@H](C2)c1c(O[C@H]2O[C@@H]([C@H]([C@@H]([C@H]2O)O)O)CO)c(OC)c(c(c1)O[C@@H]1O[C@@H]([C@H]([C@@H]([C@H]1O)O)O)CO)OC)O	C29H38O16	642.6	9	16	9	246.68	-1.06	-2.51	-3.23	-2.76	-3.63	-0.22	Low	ambiguous
HQ	Hedysarum Multijugum Maxim.	MOL000375	MID010214	5'-hydroxyiso-muronulatol-2',5'-di-O-glucoside_qt	c1(ccc2c(c1)OC[C@H](C2)c1c(O[C@@H]2O[C@@H]([C@H]([C@@H]([C@H]2O)O)O)CO)c(OC)c(c(c1)O)OC)O	C23H28O11	480.46	6	11	6	167.53	0.75	0.01	-1.13	-3.16	-3.85	-2.02	Low	ambiguous
HQ	Hedysarum Multijugum Maxim.	MOL000376	MID010215	7,2'-dihydroxy-3',4'-dimethoxyisoflavone-7-O-β-D-glucoside	c1c(c(=O)c2c(o1)cc(cc2)O[C@H]1[C@H](O)[C@@H](O)[C@H](O)[C@H](O1)CO)c1c(c(c(cc1)OC)OC)O	C23H24O11	476.43	6	11	5	168.28	0.61	0.36	-1.67	-3.13	-3.72	-3.48	Low	medium_risk
HQ	Hedysarum Multijugum Maxim.	MOL000377	MID010216	7-hydroxy-3-(2-hydroxy-3,4-dimethoxy-phenyl)chromone	c1c(c(=O)c2c(o1)cc(cc2)O)c1c(c(c(cc1)OC)OC)O	C17H14O6	314.29	3	6	2	89.13	2.41	2.89	0.47	-3.62	-3.92	-5.22	High	medium_risk
HQ	Hedysarum Multijugum Maxim.	MOL000378	MID010217	7-O-methylisomucronulatol	c1(c(c(ccc1[C@@H]1COc2c(C1)ccc(c2)OC)OC)OC)O	C18H20O5	316.35	4	5	1	57.15	3.23	3.14	1.79	-3.96	-4.1	-5.04	High	medium_risk
HQ	Hedysarum Multijugum Maxim.	MOL000379	MID010218	9,10-dimethoxypterocarpan-3-O-β-D-glucoside	O([C@H]1[C@H](O)[C@@H](O)[C@H](O)[C@H](O1)CO)c1cc2c([C@H]3[C@@H](CO2)c2c(O3)c(c(cc2)OC)OC)cc1	C23H26O10	462.45	5	10	4	136.3	0.78	0.17	-0.64	-3.14	-3.22	-2.7	High	medium_risk
HQ	Hedysarum Multijugum Maxim.	MOL000380	MID010219	(6aR,11aR)-9,10-dimethoxy-6a,11a-dihydro-6H-benzofurano[3,2-c]chromen-3-ol	Oc1cc2c([C@H]3[C@@H](CO2)c2c(O3)c(c(cc2)OC)OC)cc1	C17H16O5	300.31	2	5	1	57.15	2.58	2.69	1.55	-3.6	-3.43	-4.43	High	medium_risk
HQ	Hedysarum Multijugum Maxim.	MOL000381	MID010220	13-hydroxy-9,11-octadecadienoic acid	C(=O)(CCCCCCC/C=C/C=C/[C@@H](CCCCC)O)O	C18H32O3	296.44	14	3	2	57.53	5.35	4.86	3.59	-4.12	-6.31	-3.74	High	low_risk
HQ	Hedysarum Multijugum Maxim.	MOL000382	MID010221	Arabinose,d	O=C[C@@H](O)[C@H](O)[C@H](O)CO	C5H10O5	150.13	4	5	4	97.99	-2.32	-2.74	-2.48	0.95	0.8	1.94	Low	low_risk
HQ	Hedysarum Multijugum Maxim.	MOL000383	MID010222	D-Galacturonic acid, homopolymer	O=C[C@H](O)[C@@H](O)[C@@H](O)[C@H](O)C(=O)O	C6H10O7	194.14	5	7	5	135.29	-2.57	-3.29	-3.01	0.91	0.27	2.9	Low	low_risk
HQ	Hedysarum Multijugum Maxim.	MOL000384	MID010223	DL-Glucuronic acid	O=C[C@H](O)[C@@H](O)[C@H](O)[C@H](O)C(=O)O	C6H10O7	194.14	5	7	5	135.29	-2.57	-3.29	-3.01	0.91	0.27	2.9	Low	low_risk
HQ	Hedysarum Multijugum Maxim.	MOL000386	MID010224	Fucopyranose, L-	O=C[C@@H](O)[C@H](O)[C@H](O)[C@@H](O)C	C6H12O5	164.16	4	5	4	97.99	-2.38	-2.35	-2.1	0.91	0.86	1.9	Low	low_risk
HQ	Hedysarum Multijugum Maxim.	MOL000387	MID010225	Bifendate	O1COc2c1c(cc(c2c1c2OCOc2c(cc1C(=O)OC)OC)C(=O)OC)OC	C20H18O10	418.35	7	10	0	107.98	2.82	2.4	1.11	-4.04	-4.75	-4.74	High	low_risk
HQ	Hedysarum Multijugum Maxim.	MOL000388	MID010226	gamma-aminobutyric acid	C(=O)(CCCN)O	C4H9NO2	103.12	3	3	2	63.32	-3.17	-0.19	-0.39	1.72	2.41	-0.04	High	low_risk
HQ	Hedysarum Multijugum Maxim.	MOL000389	MID010227	cis-Ferulic acid	C(=O)(/C=C\c1cc(c(cc1)O)OC)O	C10H10O4	194.18	3	4	2	66.76	1.51	1.39	1	-2.11	-2.52	-1.42	High	medium_risk
HQ	Hedysarum Multijugum Maxim.	MOL000390	MID010228	daidzein	c1c(c(=O)c2ccc(O)cc2o1)c1ccc(O)cc1	C15H10O4	254.24	1	4	2	70.67	2.47	2.87	1.08	-3.53	-3.6	-4.98	High	medium_risk
HQ	Hedysarum Multijugum Maxim.	MOL000391	MID010229	Ononin	c1c(c(=O)c2c(o1)cc(cc2)O[C@H]1[C@H](O)[C@@H](O)[C@H](O)[C@H](O1)CO)c1ccc(cc1)OC	C22H22O9	430.4	5	9	4	138.82	0.99	0.65	-0.89	-3.18	-3.49	-3.97	High	medium_risk
HQ	Hedysarum Multijugum Maxim.	MOL000392	MID010230	formononetin	c1c(c(=O)c2c(o1)cc(cc2)O)c1ccc(cc1)OC	C16H12O4	268.26	2	4	1	59.67	2.8	3.17	1.33	-3.73	-3.71	-5.68	High	medium_risk
HQ	Hedysarum Multijugum Maxim.	MOL000393	MID010231	Soyasaponin I	[C@H]12[C@]([C@]3(C(=CC2)[C@H]2[C@@](CC3)([C@@H](CC(C2)(C)C)O)C)C)(CC[C@@H]2[C@@]1(CC[C@@H]([C@@]2(CO)C)O[C@H]1[C@H](O[C@H]2[C@H](O[C@H]3[C@@H]([C@@H]([C@H]([C@@H](O3)C)O)O)O)[C@H]([C@H]([C@H](O2)CO)O)O)[C@H]([C@@H]([C@H](O1)C(=O)O)O)O)C)C	C48H78O18	943.12	9	18	11	294.98	2.37	0.7	-1.4	-6.59	-8.21	-0.35	Low	ambiguous
HQ	Hedysarum Multijugum Maxim.	MOL000395	MID010233	GGB	C(=O)([C@@H](N)CCONC(=N)N)O	C5H12N4O3	176.17	6	5	5	134.45	-4.13	-1.8	-3.57	2.07	1.91	0.72	Low	low_risk
HQ	Hedysarum Multijugum Maxim.	MOL000396	MID010234	(+)-Syringaresinol	O1[C@@H]([C@@H]2[C@H](C1)[C@H](OC2)c1cc(c(c(c1)OC)O)OC)c1cc(c(c(c1)OC)O)OC	C22H26O8	418.44	6	8	2	95.84	2.23	2.56	0.56	-3.74	-3.88	-4.4	High	low_risk
HQ	Hedysarum Multijugum Maxim.	MOL000397	MID010235	cis-p-Coumarate	C(=O)(/C=C\c1ccc(cc1)O)O	C9H8O3	164.16	2	3	2	57.53	1.46	1.38	1.28	-2.02	-2.27	-1.28	High	medium_risk
HQ	Hedysarum Multijugum Maxim.	MOL000398	MID010236	isoflavanone	C1[C@@H](C(=O)c2c(O1)ccc(c2OC)OC)c1ccc(O)cc1O	C17H16O6	316.31	3	6	2	85.22	2.3	2.47	0.66	-3.44	-3.73	-4.23	High	medium_risk
HQ	Hedysarum Multijugum Maxim.	MOL000399	MID010237	Docosanoate	C(=O)(CCCCCCCCCCCCCCCCCCCCC)O	C22H44O2	340.58	20	2	1	37.3	10.37	7.89	5.58	-7.16	-11.1	-7.7	Low	low_risk
HQ	Hedysarum Multijugum Maxim.	MOL000400	MID010238	Flavaxin	Cc1cc2c(nc3c(=O)[nH]c(=O)nc3n2C[C@@H](O)[C@@H](O)[C@@H](O)CO)cc1C	C17H20N4O6	376.36	5	8	5	161.56	-1.46	-1.68	-0.54	-1.31	-1.43	-2.62	Low	low_risk
HQ	Hedysarum Multijugum Maxim.	MOL000401	MID010239	astragalosideI	O([C@H]1[C@H](O)[C@@H](O)[C@H](O)[C@H](O1)CO)[C@@H]1[C@@H]2C([C@H](CC[C@@]32[C@]2([C@H](C1)[C@]1(C)C[C@@H]([C@H]([C@]4(CC[C@@H](C(C)(C)O)O4)C)[C@@]1(C)CC2)O)C3)O[C@H]1[C@H](OC(=O)C)[C@@H](OC(=O)C)[C@H](O)CO1)(C)C	C45H72O16	869.04	11	16	7	240.36	2.41	1.87	-0.03	-6.02	-7.1	-2.28	Low	ambiguous
HQ	Hedysarum Multijugum Maxim.	MOL000402	MID010240	astragalosideI_qt	O[C@@H]1[C@@H]2C([C@H](CC[C@@]32[C@]2([C@H](C1)[C@]1(C)C[C@@H]([C@H]([C@]4(CC[C@@H](C(C)(C)O)O4)C)[C@@]1(C)CC2)O)C3)O[C@H]1[C@H](OC(=O)C)[C@@H](OC(=O)C)[C@H](O)CO1)(C)C	C39H62O11	706.9	8	11	4	161.21	4	4.04	2.28	-6.21	-7.09	-4.14	Low	ambiguous
HQ	Hedysarum Multijugum Maxim.	MOL000403	MID010241	astragalosideII	O([C@H]1[C@H](O)[C@@H](O)[C@H](O)[C@H](O1)CO)[C@@H]1[C@@H]2C([C@H](CC[C@@]32[C@]2([C@H](C1)[C@]1(C)C[C@@H]([C@H]([C@]4(CC[C@@H](C(C)(C)O)O4)C)[C@@]1(C)CC2)O)C3)O[C@H]1[C@H](OC(=O)C)[C@@H](O)[C@H](O)CO1)(C)C	C43H70O15	827.01	9	15	8	234.29	1.83	1.29	-0.33	-5.53	-6.37	-1.7	Low	ambiguous
HQ	Hedysarum Multijugum Maxim.	MOL000404	MID010242	astragalosideII_qt	O[C@@H]1[C@@H]2C([C@H](CC[C@@]32[C@]2([C@H](C1)[C@]1(C)C[C@@H]([C@H]([C@]4(CC[C@@H](C(C)(C)O)O4)C)[C@@]1(C)CC2)O)C3)O[C@H]1[C@H](OC(=O)C)[C@@H](O)[C@H](O)CO1)(C)C	C37H60O10	664.87	6	10	5	155.14	3.43	3.47	1.99	-5.73	-6.37	-3.55	Low	ambiguous
HQ	Hedysarum Multijugum Maxim.	MOL000405	MID010243	astragalosideⅢ	O([C@H]1[C@H](O[C@H]2[C@H](O)[C@@H](O)[C@H](O)[C@H](O2)CO)[C@@H](O)[C@H](O)CO1)[C@@H]1CC[C@@]23[C@@H](C1(C)C)[C@@H](C[C@@H]1[C@]4(C)C[C@H]([C@H]([C@]5(CC[C@@H](C(C)(C)O)O5)C)[C@@]4(C)CC[C@@]21C3)O)O	C41H68O14	784.97	7	14	9	228.22	1.26	0.72	-0.59	-5.04	-5.65	-1.11	Low	ambiguous
HQ	Hedysarum Multijugum Maxim.	MOL000406	MID010244	astragalosideⅢ_qt	O([C@H]1[C@H](O)[C@@H](O)[C@H](O)CO1)[C@@H]1CC[C@@]23[C@@H](C1(C)C)[C@@H](C[C@@H]1[C@]4(C)C[C@H]([C@H]([C@]5(CC[C@@H](C(C)(C)O)O5)C)[C@@]4(C)CC[C@@]21C3)O)O	C35H58O9	622.83	4	9	6	149.07	2.85	2.9	1.74	-5.23	-5.64	-2.96	Low	ambiguous
HQ	Hedysarum Multijugum Maxim.	MOL000407	MID010245	astragalosideⅣ	[C@@]123[C@]4(C2)[C@@H]([C@H](C[C@H]1[C@]1([C@](CC3)([C@H]([C@H](C1)O)[C@@]1(O[C@@H](CC1)C(C)(C)O)C)C)C)O[C@@H]1O[C@@H]([C@H]([C@@H]([C@H]1O)O)O)CO)C([C@@H](CC4)O[C@H]1[C@@H]([C@H]([C@@H](CO1)O)O)O)(C)C	C41H68O14	784.97	7	14	9	228.22	1.26	0.72	-0.59	-5.04	-5.65	-1.11	Low	ambiguous
HQ	Hedysarum Multijugum Maxim.	MOL000408	MID010246	astragalosideⅣ_qt	[C@@]123[C@]4(C2)[C@@H]([C@H](C[C@H]1[C@]1([C@](CC3)([C@H]([C@H](C1)O)[C@@]1(O[C@@H](CC1)C(C)(C)O)C)C)C)O)C([C@@H](CC4)O[C@H]1[C@@H]([C@H]([C@@H](CO1)O)O)O)(C)C	C35H58O9	622.83	4	9	6	149.07	2.85	2.9	1.74	-5.23	-5.64	-2.96	Low	ambiguous
HQ	Hedysarum Multijugum Maxim.	MOL000409	MID010247	AstragalosideIV	O([C@H]1[C@H](O)[C@@H](O)[C@H](O)[C@H](O1)CO)[C@@H]1[C@@H]2C([C@H](CC[C@@]32[C@]2([C@H](C1)[C@]1(C)C[C@@H]([C@H]([C@@]4(CC[C@H](C(C)(C)O)O4)C)[C@@]1(C)CC2)O)C3)O[C@H]1[C@H](O)[C@@H](O)[C@H](O)CO1)(C)C	C41H68O14	784.97	7	14	9	228.22	1.26	0.72	-0.59	-5.04	-5.65	-1.11	Low	ambiguous
HQ	Hedysarum Multijugum Maxim.	MOL000410	MID010248	AstragalosideIV_qt	O[C@@H]1[C@@H]2C([C@H](CC[C@@]32[C@]2([C@H](C1)[C@]1(C)C[C@@H]([C@H]([C@@]4(CC[C@H](C(C)(C)O)O4)C)[C@@]1(C)CC2)O)C3)O[C@H]1[C@H](O)[C@@H](O)[C@H](O)CO1)(C)C	C35H58O9	622.83	4	9	6	149.07	2.85	2.9	1.74	-5.23	-5.64	-2.96	Low	ambiguous
HQ	Hedysarum Multijugum Maxim.	MOL000411	MID010249	Astraisoflavanin	O([C@H]1[C@H](O)[C@@H](O)[C@H](O)[C@H](O1)CO)c1cc2c(C[C@H](CO2)c2c(c(c(cc2)OC)O)OC)cc1	C23H28O10	464.46	6	10	5	147.3	1.1	0.31	-0.64	-3.29	-3.79	-2.62	Low	medium_risk
HQ	Hedysarum Multijugum Maxim.	MOL000412	MID010250	Mucronulatol	Oc1cc2c(C[C@H](CO2)c2c(c(c(cc2)OC)O)OC)cc1	C17H18O5	302.32	3	5	2	68.15	2.91	2.83	1.55	-3.75	-4	-4.35	High	medium_risk
HQ	Hedysarum Multijugum Maxim.	MOL000413	MID010251	astrachrysoside A	O([C@H]1[C@H](O[C@H]2[C@H](O)[C@@H](O)[C@@H](O)[C@@H](O2)C)[C@@H](O)[C@H](O)CO1)[C@@H]1CC[C@@]23[C@@H](C1(C)C)[C@@H](C[C@@H]1[C@]4(C)C[C@H]([C@H]([C@@]5(CC[C@@H](C(C)(C)O)O5)C)[C@@]4(C)CC[C@@]21C3)O)O	C41H68O13	768.97	6	13	8	207.99	1.76	1.75	0.15	-5.32	-5.75	-1.7	Low	ambiguous
HQ	Hedysarum Multijugum Maxim.	MOL000414	MID010252	Caffeate	C(=O)(/C=C\c1cc(c(cc1)O)O)O	C9H8O4	180.16	2	4	3	77.76	1.15	1.09	0.7	-1.89	-2.38	-0.71	High	medium_risk
HQ	Hedysarum Multijugum Maxim.	MOL000415	MID010253	rutin	c1(c(c(=O)c2c(o1)cc(cc2O)O)O[C@@H]1O[C@H](CO[C@H]2[C@@H]([C@@H]([C@H]([C@@H](O2)C)O)O)O)[C@H]([C@@H]([C@H]1O)O)O)c1cc(c(cc1)O)O	C27H30O16	610.52	6	16	10	269.43	-0.33	-1.69	-3.89	-3.3	-4.87	-0.29	Low	ambiguous
HQ	Hedysarum Multijugum Maxim.	MOL000416	MID010254	Lariciresinol	O1[C@@H]([C@H]([C@H](C1)Cc1cc(c(cc1)O)OC)CO)c1cc(c(cc1)O)OC	C20H24O6	360.4	6	6	3	88.38	2.4	2.33	1.17	-3.53	-3.9	-4.37	High	medium_risk
HQ	Hedysarum Multijugum Maxim.	MOL000417	MID010255	Calycosin	c1(c2cc(c(cc2)OC)O)c(=O)c2c(oc1)cc(cc2)O	C16H12O5	284.26	2	5	2	79.9	2.44	2.88	0.77	-3.57	-3.76	-5.1	High	medium_risk
HQ	Hedysarum Multijugum Maxim.	MOL000418	MID010256	3'-Hydroxy-4'-methoxyisoflavone-7-O-beta-D-glucoside	[C@@H]1([C@@H]([C@H](O[C@H]([C@@H]1O)Oc1ccc2c(c1)occ(c2=O)c1cc(c(cc1)OC)O)CO)O)O	C22H22O10	446.4	5	10	5	159.05	0.64	0.35	-1.39	-3.05	-3.56	-3.38	Low	medium_risk
HQ	Hedysarum Multijugum Maxim.	MOL000419	MID010257	astrasieversianin XV	[C@@]123[C@]4(C2)[C@@H]([C@H](C[C@H]1[C@]1([C@@]([C@@H]([C@@]2(O[C@H](C(O)(C)C)CC2)C)[C@H](C1)O)(CC3)C)C)O[C@H]1[C@@H]([C@H]([C@@H](CO1)O)O)O)C([C@@H](O[C@H]1[C@H](O[C@H]2[C@@H]([C@@H]([C@H]([C@@H](O2)C)O)O)O)[C@H]([C@@H](CO1)O)O)CC4)(C)C	C46H76O17	901.09	8	17	10	266.91	0.23	0.22	-1.56	-5.04	-5.39	-0.27	Low	ambiguous
HQ	Hedysarum Multijugum Maxim.	MOL000420	MID010258	XLS	O=C[C@H](O)[C@@H](O)[C@H](O)CO	C5H10O5	150.13	4	5	4	97.99	-2.32	-2.74	-2.48	0.95	0.8	1.94	Low	low_risk
HQ	Hedysarum Multijugum Maxim.	MOL000421	MID010259	nicotinic acid	C(=O)(c1cccnc1)O	C6H5NO2	123.11	1	3	1	50.19	0.36	0.78	-1.13	-1.26	-0.98	-1.35	High	medium_risk
HQ	Hedysarum Multijugum Maxim.	MOL000422	MID010260	kaempferol	c1(c(c(=O)c2c(o1)cc(cc2O)O)O)c1ccc(cc1)O	C15H10O6	286.24	1	6	4	111.13	1.9	2.28	-0.03	-3.31	-3.86	-3.82	High	medium_risk
HQ	Hedysarum Multijugum Maxim.	MOL000423	MID010261	rhamnocitrin-3-O-glucoside	c1(c(c(=O)c2c(o1)cc(cc2O)OC)O[C@H]1[C@H](O)[C@@H](O)[C@H](O)[C@H](O1)CO)c1ccc(cc1)O	C22H22O11	462.4	5	11	6	179.28	1.04	0.06	-1.89	-3.39	-4.4	-2.79	Low	high_risk
HQ	Hedysarum Multijugum Maxim.	MOL000424	MID010262	RAM	O[C@H]1[C@H](O)[C@H](O)[C@@H](O)[C@@H](O1)C	C6H12O5	164.16	0	5	4	90.15	-2.09	-2.19	-1.94	0.46	0.72	2.06	High	low_risk
HQ	Hedysarum Multijugum Maxim.	MOL000425	MID010263	asernestioside A	O([C@H]1[C@H](O)[C@@H](O)[C@H](O)[C@H](O1)CO)C([C@@H]1CC[C@@]([C@H]2[C@@H](C[C@]3([C@H]4C[C@H]([C@@H]5C([C@@H](CC[C@@]65[C@@]4(CC[C@]23C)C6)O[C@H]2[C@H](O[C@H]3[C@H](O)[C@H](O)[C@@H](O)[C@@H](O3)C)[C@@H](O)[C@H](O)CO2)(C)C)O)C)O)(C)O1)(C)C	C47H78O18	931.11	9	18	11	287.14	0.17	-0.42	-2.12	-5.13	-5.76	0.18	Low	ambiguous
HQ	Hedysarum Multijugum Maxim.	MOL000426	MID010264	asernestioside A_qt	OC([C@@H]1CC[C@@]([C@H]2[C@@H](C[C@]3([C@H]4C[C@H]([C@@H]5C([C@@H](CC[C@@]65[C@@]4(CC[C@]23C)C6)O[C@H]2[C@H](O[C@H]3[C@H](O)[C@H](O)[C@@H](O)[C@@H](O3)C)[C@@H](O)[C@H](O)CO2)(C)C)O)C)O)(C)O1)(C)C	C41H68O13	768.97	6	13	8	207.99	1.76	1.75	0.15	-5.32	-5.75	-1.7	Low	ambiguous
HQ	Hedysarum Multijugum Maxim.	MOL000427	MID010265	asernestioside B	O([C@H]1[C@H](O)[C@@H](O)[C@H](O)[C@H](O1)CO)C([C@@H]1CC[C@@]([C@H]2[C@@H](C[C@]3([C@H]4C[C@H]([C@@H]5C([C@@H](CC[C@@]65[C@@]4(CC[C@]23C)C6)O[C@H]2[C@H](O[C@H]3[C@H](O)[C@H](O)[C@@H](O)[C@@H](O3)C)[C@@H](OC(=O)C)[C@H](O)CO2)(C)C)O)C)O)(C)O1)(C)C	C49H80O19	973.15	11	19	10	293.21	0.74	0.15	-1.86	-5.61	-6.48	-0.4	Low	ambiguous
HQ	Hedysarum Multijugum Maxim.	MOL000428	MID010266	asernestioside B_qt	OC([C@@H]1CC[C@@]([C@H]2[C@@H](C[C@]3([C@H]4C[C@H]([C@@H]5C([C@@H](CC[C@@]65[C@@]4(CC[C@]23C)C6)O[C@H]2[C@H](O[C@H]3[C@H](O)[C@H](O)[C@@H](O)[C@@H](O3)C)[C@@H](OC(=O)C)[C@H](O)CO2)(C)C)O)C)O)(C)O1)(C)C	C43H70O14	811.01	8	14	7	214.06	2.33	2.32	0.41	-5.81	-6.46	-2.28	Low	ambiguous
HQ	Hedysarum Multijugum Maxim.	MOL000429	MID010267	Crystal VI	C(=O)([C@@H](N)CC(=O)N)O	C4H8N2O3	132.12	3	4	3	106.41	-3.41	-1.73	-3.99	1.69	1.75	1.1	High	low_risk
HQ	Hedysarum Multijugum Maxim.	MOL000431	MID010269	coumarin	c1(=O)ccc2c(o1)cccc2	C9H6O2	146.14	0	2	0	30.21	1.39	1.79	1.65	-2.29	-1.63	-3.59	High	medium_risk
HQ	Hedysarum Multijugum Maxim.	MOL000432	MID010270	linolenic acid	C(=O)(CCCCCCC/C=C\C/C=C\C/C=C\CC)O	C18H30O2	278.43	13	2	1	37.3	6.46	5.66	4.38	-4.78	-7.04	-3.96	High	medium_risk
HQ	Hedysarum Multijugum Maxim.	MOL000433	MID010271	FA	C(=O)(CC[C@@H](C(=O)O)NC(=O)c1ccc(cc1)NCc1nc2c(=O)[nH]c(N)nc2nc1)O	C19H19N7O6	441.4	10	9	6	213.28	-1.08	-0.38	-0.62	-1.61	-2.91	-4.6	Low	high_risk
HQ	Hedysarum Multijugum Maxim.	MOL000434	MID010272	acetylastragaloside I	O([C@H]1[C@H](O)[C@@H](O)[C@H](O)[C@H](O1)CO)[C@@H]1[C@@H]2C([C@H](CC[C@@]32[C@]2([C@H](C1)[C@]1(C)C[C@@H]([C@H]([C@]4(CC[C@@H](C(C)(C)O)O4)C)[C@@]1(C)CC2)O)C3)O[C@H]1[C@H](OC(=O)C)[C@@H](OC(=O)C)[C@H](OC(=O)C)CO1)(C)C	C47H74O17	911.08	13	17	6	246.43	2.98	2.44	0.28	-6.51	-7.82	-2.86	Low	ambiguous
HQ	Hedysarum Multijugum Maxim.	MOL000435	MID010273	acetylastragaloside I_qt	O[C@@H]1[C@@H]2C([C@H](CC[C@@]32[C@]2([C@H](C1)[C@]1(C)C[C@@H]([C@H]([C@]4(CC[C@@H](C(C)(C)O)O4)C)[C@@]1(C)CC2)O)C3)O[C@H]1[C@H](OC(=O)C)[C@@H](OC(=O)C)[C@H](OC(=O)C)CO1)(C)C	C41H64O12	748.94	10	12	3	167.28	4.58	4.61	2.58	-6.71	-7.82	-4.73	Low	ambiguous
HQ	Hedysarum Multijugum Maxim.	MOL000436	MID010274	(Z)-1-(2,4-dihydroxyphenyl)-3-(4-hydroxyphenyl)prop-2-en-1-one	C(=O)(/C=C\c1ccc(cc1)O)c1c(cc(cc1)O)O	C15H12O4	256.25	3	4	3	77.76	3.18	2.59	1.58	-3.7	-4.48	-3.23	High	medium_risk
HQ	Hedysarum Multijugum Maxim.	MOL000437	MID010275	Hirsutrin	c1(c(c(=O)c2c(o1)cc(cc2O)O)O[C@H]1[C@H](O)[C@@H](O)[C@H](O)[C@H](O1)CO)c1cc(c(cc1)O)O	C21H20O12	464.38	4	12	8	210.51	0.36	-0.54	-2.59	-3.04	-4.35	-1.51	Low	high_risk
HQ	Hedysarum Multijugum Maxim.	MOL000438	MID010276	(3R)-3-(2-hydroxy-3,4-dimethoxyphenyl)chroman-7-ol	C1[C@H](Cc2c(O1)cc(cc2)O)c1c(c(c(cc1)OC)OC)O	C17H18O5	302.32	3	5	2	68.15	2.91	2.83	1.55	-3.75	-4	-4.35	High	medium_risk
HQ	Hedysarum Multijugum Maxim.	MOL000439	MID010277	isomucronulatol-7,2'-di-O-glucosiole	[C@@H]1([C@@H]([C@H]([C@@H]([C@H](O1)CO)O)O)O)Oc1ccc2C[C@@H](COc2c1)c1c(c(c(cc1)OC)OC)O[C@H]1[C@@H]([C@H]([C@@H]([C@H](O1)CO)O)O)O	C29H38O15	626.6	9	15	8	226.45	-0.7	-2.22	-2.76	-2.89	-3.58	-0.81	Low	high_risk
HQ	Hedysarum Multijugum Maxim.	MOL000440	MID010278	isomucronulatol-7,2'-di-O-glucosiole_qt	Oc1ccc2C[C@@H](COc2c1)c1c(c(c(cc1)OC)OC)O[C@H]1[C@@H]([C@H]([C@@H]([C@H](O1)CO)O)O)O	C23H28O10	464.46	6	10	5	147.3	1.1	0.31	-0.64	-3.29	-3.79	-2.62	Low	medium_risk
HQ	Hedysarum Multijugum Maxim.	MOL000441	MID010279	LUPENONE	C1(=O)CC[C@]2([C@H](C1(C)C)CC[C@@]1(C)[C@]3(C)CC[C@@]4(C)CC[C@@H](C(=C)C)[C@@H]4[C@H]3CC[C@H]21)C	C30H48O	424.7	1	1	0	17.07	9.56	8.23	6.82	-8.43	-9.83	-7.44	Low	low_risk
HQ	Hedysarum Multijugum Maxim.	MOL000442	MID010280	1,7-Dihydroxy-3,9-dimethoxy pterocarpene	o1c2c(c3c1cc(cc3O)OC)COc1c2c(cc(c1)OC)O	C17H14O6	314.29	2	6	2	81.29	2.76	3.27	0.85	-3.88	-4.12	-4.9	High	low_risk
HQ	Hedysarum Multijugum Maxim.	MOL001955	MID011760	Heriguard	O([C@@H]1C[C@@](O)(C[C@@H](O)[C@H]1O)C(=O)O)C(=O)/C=C/c1cc(O)c(O)cc1	C16H18O9	354.31	5	9	6	164.75	-0.42	-0.75	-1.05	-1.62	-2.58	0.4	Low	medium_risk
HQ	Hedysarum Multijugum Maxim.	MOL005928	MID015631	isoferulic acid	c1(cc(c(cc1)OC)O)/C=C/C(=O)O	C10H10O4	194.18	3	4	2	66.76	1.51	1.39	1	-2.11	-2.52	-1.42	High	medium_risk
GZ		2687	MID002531	Dihydromelilotoside	[C@H]1([C@H]([C@@H]([C@H]([C@@H](O1)Oc1ccccc1CCC(=O)O)O)O)O)CO	C15H20O8	328.31	6	8	5	136.68	-0.77	-1.12	-1.03	-1.19	-1.62	-0.38	Low	low_risk
GZ	Cinnamomum cassia[Syninnamomum aromaticum]	4642	MID004326	2''-Hydroxycinnamaldehyde	c1ccc(c(c1)/C=C/C=O)O	C9H8O2	148.16	2	2	1	37.3	1.97	1.5	1.35	-2.27	-2.38	-1.84	High	medium_risk
GZ	Cinnamomum cassia[Syninnamomum aromaticum]	4825	MID004504	3-(2-Hydroxyphenyl)propanoic acid	c1cccc(c1O)CCC(=O)O	C9H10O3	166.17	3	3	2	57.53	1.43	1.41	1.37	-1.94	-2.24	-2	High	low_risk
GZ	Cinnamomum cassia[SynCinnamomum aromaticum]	6138	MID005737	Melilotic acid	c1cc(c(cc1)CCC(=O)O)O	C9H10O3	166.17	3	3	2	57.53	1.43	1.41	1.37	-1.94	-2.24	-2	High	low_risk
GZ	Cinnamomum cassia[SynCinnamomum aromaticum]	8055	MID007555	Procyanidin B2	c1(cc(c(cc1)O)O)[C@@H]1[C@@H](Cc2c(O1)c(c(O)cc2O)C1[C@@H](O)[C@@H](c2cc(c(cc2)O)O)Oc2c1c(cc(c2)O)O)O	C30H26O12	578.52	3	12	10	220.76	2.37	2.35	-0.26	-5.14	-6.65	-3.91	Low	ambiguous
GZ	Cinnamomum cassia[SynCinnamomum aromaticum]	8090	MID007590	Protocatechuic acid	c1(C(=O)O)ccc(c(c1)O)O	C7H6O4	154.12	1	4	3	77.76	1.15	0.8	0.4	-1.86	-2.38	-0.6	High	low_risk
GZ	Cinmomi Ramulus	MOL000018	MID009870	(+/-)-Isoborneol	[C@]12([C@@H](C[C@@H](CC1)C2(C)C)O)C	C10H18O	154.25	0	1	1	20.23	2.72	2.19	2.45	-2.51	-2.8	-1.91	High	low_risk
GZ	Cinmomi Ramulus	MOL000019	MID009871	D-Camphene	[C@@H]12C(C(=C)[C@@H](CC1)C2)(C)C	C10H16	136.23	0	0	0	0	4.22	3	4.29	-3.34	-3.93	-2.48	Low	medium_risk
GZ	Cinmomi Ramulus	MOL000023	MID009875	Hemo-sol	C1(=CC[C@@H](CC1)C(=C)C)C	C10H16	136.23	1	0	0	0	4.57	3.31	3.27	-3.5	-4.29	-2.26	Low	medium_risk
GZ	Cinmomi Ramulus	MOL000025	MID009877	α-Longipinene	[C@H]12[C@@]3(CCCC([C@H]1[C@@H]3C(=CC2)C)(C)C)C	C15H24	204.35	0	0	0	0	4.62	4.42	5.65	-4.02	-4.35	-3.52	Low	medium_risk
GZ	Cinmomi Ramulus	MOL000027	MID009879	alpha-Curcumene	c1(ccc(cc1)C)[C@@H](CCC=C(C)C)C	C15H22	202.34	4	0	0	0	5.38	4.84	5.75	-4.52	-5.13	-4.9	Low	medium_risk
GZ	Cinmomi Ramulus	MOL000035	MID009887	beta-Selinene	C1(=C)CCC[C@@]2(CC[C@H](C[C@@H]12)C(=C)C)C	C15H24	204.35	1	0	0	0	5.44	4.73	4.63	-4.47	-5.2	-3.8	Low	medium_risk
GZ	Cinmomi Ramulus	MOL000037	MID009889	γ-elemene	[C@]1([C@H](CC(=C(C)C)CC1)C(=C)C)(C)C=C	C15H24	204.35	2	0	0	0	5.35	4.89	4.53	-4.35	-5.1	-3.78	Low	medium_risk
GZ	Cinmomi Ramulus	MOL000057	MID009909	DIBP	c1(c(cccc1)C(=O)OCC(C)C)C(=O)OCC(C)C	C16H22O4	278.34	8	4	0	52.6	4.11	3.31	3.43	-3.85	-4.92	-4.23	High	low_risk
GZ	Cinmomi Ramulus	MOL000069	MID009921	palmitic acid	C(=O)(CCCCCCCCCCCCCCC)O	C16H32O2	256.42	14	2	1	37.3	7.17	5.55	4.19	-5.02	-7.77	-5.31	High	low_risk
GZ	Cinmomi Ramulus	MOL000073	MID009925	ent-Epicatechin	c1(cc(c2c(c1)O[C@H]([C@H](C2)O)c1ccc(c(c1)O)O)O)O	C15H14O6	290.27	1	6	5	110.38	0.36	1.22	0.24	-2.22	-2.24	-2.14	High	medium_risk
GZ	Cinmomi Ramulus	MOL000103	MID009953	4-Hydroxybenzoic acid	c1c(ccc(c1)C(=O)O)O	C7H6O3	138.12	1	3	2	57.53	1.58	1.09	0.99	-2.07	-2.4	-1.17	High	low_risk
GZ	Cinmomi Ramulus	MOL000105	MID009955	protocatechuic acid	C(=O)(c1cc(O)c(O)cc1)O	C7H6O4	154.12	1	4	3	77.76	1.15	0.8	0.4	-1.86	-2.38	-0.6	High	low_risk
GZ	Cinmomi Ramulus	MOL000117	MID009967	Cymol	c1(ccc(cc1)C(C)C)C	C10H14	134.22	1	0	0	0	4.1	3.12	4.47	-3.63	-3.81	-3.57	Low	medium_risk
GZ	Cinmomi Ramulus	MOL000118	MID009968	(L)-alpha-Terpineol	CC(C)(O)[C@@H]1CC=C(CC1)C	C10H18O	154.25	1	1	1	20.23	3.39	2.5	2.3	-2.87	-3.49	-1.69	High	low_risk
GZ	Cinmomi Ramulus	MOL000122	MID009972	1,8-cineole	[C@@]12(OC([C@H](CC1)CC2)(C)C)C	C10H18O	154.25	0	1	0	9.23	2.74	2.74	2.45	-2.52	-2.59	-2.45	High	medium_risk
GZ	Cinmomi Ramulus	MOL000123	MID009973	geraniol	C(=C\CO)(/CCC=C(C)C)\C	C10H18O	154.25	4	1	1	20.23	3.56	2.67	2.59	-2.78	-3.67	-1.84	High	low_risk
GZ	Cinmomi Ramulus	MOL000125	MID009975	(-)-alpha-Pinene	[C@@H]12C(=CC[C@@H](C1)C2(C)C)C	C10H16	136.23	0	0	0	0	4.48	3	4.29	-3.51	-4.2	-2.23	Low	medium_risk
GZ	Cinmomi Ramulus	MOL000126	MID009976	(-)-nopinene	[C@H]12C([C@H](C1)CCC2=C)(C)C	C10H16	136.23	0	0	0	0	4.16	3	4.29	-3.31	-3.87	-2.48	Low	medium_risk
GZ	Cinmomi Ramulus	MOL000128	MID009978	NERYLACETATE	C(=C\COC(=O)C)(/CCC=C(C)C)\C	C12H20O2	196.29	6	2	0	26.3	4.04	3.24	2.95	-3.21	-4.3	-2.52	High	low_risk
GZ	Cinmomi Ramulus	MOL000130	MID009980	CAM	[C@]12(C([C@@H](CC1=O)CC2)(C)C)C	C10H16O	152.23	0	1	0	17.07	2.19	2.4	2.3	-2.16	-2.18	-2.6	High	low_risk
GZ	Cinmomi Ramulus	MOL000131	MID009981	EIC	C(C/C=C\C/C=C\CCCCC)CCCCCC(=O)O	C18H32O2	280.45	14	2	1	37.3	6.98	5.88	4.47	-5.05	-7.58	-4.67	High	low_risk
GZ	Cinmomi Ramulus	MOL000166	MID010011	ZINC01609418	[C@@H]1([C@](CCC=C(C)C)(C)O)CCC(=CC1)C	C15H26O	222.37	4	1	1	20.23	3.79	4.23	3.56	-3.34	-3.91	-3	High	low_risk
GZ	Cinmomi Ramulus	MOL000171	MID010016	Guaiol	C([C@H]1CC2=C([C@H](CC1)C)CC[C@@H]2C)(C)(C)O	C15H26O	222.37	1	1	1	20.23	3.07	3.92	3.67	-3.09	-3.16	-2.96	High	low_risk
GZ	Cinmomi Ramulus	MOL000196	MID010039	L-Bornyl acetate	C(=O)(C)O[C@@H]1C[C@@H]2CC[C@]1(C2(C)C)C	C12H20O2	196.29	2	2	0	26.3	4.3	2.76	2.76	-3.63	-4.57	-2.58	High	low_risk
GZ	Cinmomi Ramulus	MOL000197	MID010040	Myrcene	C(=C)(CCC=C(C)C)C=C	C10H16	136.23	4	0	0	0	4.17	3.48	3.56	-3.05	-3.88	-2.42	Low	medium_risk
GZ	Cinmomi Ramulus	MOL000198	MID010041	(R)-lilool	[C@@](CCC=C(C)C)(C=C)(C)O	C10H18O	154.25	4	1	1	20.23	2.97	2.67	2.59	-2.4	-3.06	-1.84	High	low_risk
GZ	Cinmomi Ramulus	MOL000199	MID010042	Safrol	c12c(ccc(c1)CC=C)OCO2	C10H10O2	162.19	2	2	0	18.46	2.96	2.14	2.02	-2.95	-3.01	-2.99	High	medium_risk
GZ	Cinmomi Ramulus	MOL000202	MID010045	Moslene	C1(=CCC(=CC1)C)C(C)C	C10H16	136.23	1	0	0	0	4.5	3.31	3.27	-3.45	-4.22	-2.23	Low	medium_risk
GZ	Cinmomi Ramulus	MOL000207	MID010050	Methyleugenol	c1(c(ccc(c1)CC=C)OC)OC	C11H14O2	178.23	4	2	0	18.46	2.52	2.43	2.3	-2.61	-2.55	-3.5	High	medium_risk
GZ	Cinmomi Ramulus	MOL000208	MID010051	()-Aromadendrene	C1C[C@H]([C@H]2[C@H]3[C@@H](CCC(=C)[C@H]12)C3(C)C)C	C15H24	204.35	0	0	0	0	4.71	4.27	5.65	-4.07	-4.44	-3.32	Low	medium_risk
GZ	Cinmomi Ramulus	MOL000219	MID010062	BOX	c1(ccccc1)C(=O)O	C7H6O2	122.12	1	2	1	37.3	1.87	1.38	1.6	-2.2	-2.27	-1.72	High	medium_risk
GZ	Cinmomi Ramulus	MOL000234	MID010076	L-Limonen	C1(=CC[C@H](CC1)C(=C)C)C	C10H16	136.23	1	0	0	0	4.57	3.31	3.27	-3.5	-4.29	-2.26	Low	medium_risk
GZ	Cinmomi Ramulus	MOL000244	MID010086	()-Borneol	[C@]12(C([C@@H](C[C@@H]1O)CC2)(C)C)C	C10H18O	154.25	0	1	1	20.23	2.72	2.19	2.45	-2.51	-2.8	-1.91	High	low_risk
GZ	Cinmomi Ramulus	MOL000247	MID010089	(Z,Z)-farnesol	C(/C=C(/C)\CC/C=C(/C)\CCC=C(C)C)O	C15H26O	222.37	7	1	1	20.23	5.42	4.4	3.86	-4.17	-5.6	-3.15	High	low_risk
GZ	Cinmomi Ramulus	MOL000249	MID010091	Methylcinmate	c1(/C=C/C(=O)OC)ccccc1	C10H10O2	162.19	3	2	0	26.3	2.62	1.76	2.2	-2.67	-2.82	-2.55	High	medium_risk
GZ	Cinmomi Ramulus	MOL000250	MID010092	cis-Cinmaldehyde	c1(ccccc1)/C=C\C=O	C9H8O	132.16	2	1	0	17.07	1.9	1.79	2.01	-2.17	-1.88	-2.4	High	medium_risk
GZ	Cinmomi Ramulus	MOL000252	MID010094	farnesol	C(=C\CC/C(=C/CO)/C)(/CCC=C(C)C)\C	C15H26O	222.37	7	1	1	20.23	5.42	4.4	3.86	-4.17	-5.6	-3.15	High	low_risk
GZ	Cinmomi Ramulus	MOL000254	MID010096	eugenol	c1(cc(ccc1O)CC=C)OC	C10H12O2	164.2	3	2	1	29.46	2.27	2.13	2.01	-2.46	-2.53	-2.79	High	medium_risk
GZ	Cinmomi Ramulus	MOL000257	MID010099	(-)-beta-Phellandrene	C1=CC(=C)CC[C@@H]1C(C)C	C10H16	136.23	1	0	0	0	3.44	3.16	3.27	-2.79	-3.12	-2.03	Low	medium_risk
GZ	Cinmomi Ramulus	MOL000259	MID010101	o-Thymol	c1(c(ccc(c1)C(C)C)C)O	C10H14O	150.22	1	1	1	20.23	3.49	2.82	2.76	-3.31	-3.6	-3.01	High	low_risk
GZ	Cinmomi Ramulus	MOL000266	MID010108	beta-Cubebene	[C@@]123CCC(=C)[C@@H]1[C@H]2[C@@H](CC[C@H]3C)C(C)C	C15H24	204.35	1	0	0	0	4.71	4.27	5.65	-4.01	-4.44	-3.32	Low	medium_risk
GZ	Cinmomi Ramulus	MOL000270	MID010112	CHEBI:7	[C@@H]12[C@@H](C1(C)C)CC(=CC2)C	C10H16	136.23	0	0	0	0	4.38	3	4.29	-3.44	-4.1	-2.23	Low	medium_risk
GZ	Cinmomi Ramulus	MOL000303	MID010144	caprylic acid	C(=O)(CCCCCCC)O	C8H16O2	144.21	6	2	1	37.3	3.05	2.43	1.96	-2.26	-3.5	-2.05	High	low_risk
GZ	Cinmomi Ramulus	MOL000340	MID010180	hydrocinnamic acid	c1cccc(c1)CCC(=O)O	C9H10O2	150.17	3	2	1	37.3	1.84	1.7	1.98	-2.14	-2.24	-2.56	High	medium_risk
GZ	Cinmomi Ramulus	MOL000357	MID010196	Sitogluside	[C@H]12[C@H]3[C@@H]([C@@]4(C(=CC3)C[C@H](CC4)O[C@@H]3O[C@@H]([C@H]([C@@H]([C@H]3O)O)O)CO)C)CC[C@@]1([C@H](CC2)[C@@H](CC[C@H](C(C)C)CC)C)C	C35H60O6	576.85	9	6	4	99.38	7.74	5.85	3.96	-7.7	-9.67	-4.4	Low	low_risk
GZ	Cinmomi Ramulus	MOL000358	MID010197	beta-sitosterol	[C@H]12[C@H]3[C@@H]([C@@]4(C(=CC3)C[C@H](CC4)O)C)CC[C@@]1([C@H](CC2)[C@@H](CC[C@H](C(C)C)CC)C)C	C29H50O	414.71	6	1	1	20.23	9.34	8.02	6.73	-7.9	-9.67	-6.19	Low	low_risk
GZ	Cinmomi Ramulus	MOL000359	MID010198	sitosterol	[C@H]1(CC[C@]2(C(=CC[C@H]3[C@@H]4CC[C@H]([C@@H](CC[C@H](C(C)C)CC)C)[C@@]4(C)CC[C@H]23)C1)C)O	C29H50O	414.71	6	1	1	20.23	9.34	8.02	6.73	-7.9	-9.67	-6.19	Low	low_risk
GZ	Cinmomi Ramulus	MOL000431	MID010269	coumarin	c1(=O)ccc2c(o1)cccc2	C9H6O2	146.14	0	2	0	30.21	1.39	1.79	1.65	-2.29	-1.63	-3.59	High	medium_risk
GZ	Cinmomi Ramulus	MOL000474	MID010313	(-)-Epoxycaryophyllene	[C@@H]12CC[C@]3(O[C@@H]3CCC(=C)[C@H]1CC2(C)C)C	C15H24O	220.35	0	1	0	12.53	3.56	3.94	3.67	-3.45	-3.51	-3.51	High	medium_risk
GZ	Cinmomi Ramulus	MOL000475	MID010314	anethole	c1(ccc(cc1)/C=C/C)OC	C10H12O	148.2	2	1	0	9.23	3.3	2.62	2.67	-3.11	-3.17	-2.98	High	medium_risk
GZ	Cinmomi Ramulus	MOL000479	MID010318	Farnesene	C=CC(=C)CC/C=C(/CCC=C(C)C)\C	C15H24	204.35	7	0	0	0	6.03	5.2	4.84	-4.44	-5.81	-3.74	Low	medium_risk
GZ	Cinmomi Ramulus	MOL000492	MID010331	(+)-catechin	[C@H]1([C@H](Cc2c(O1)cc(cc2O)O)O)c1cc(c(cc1)O)O	C15H14O6	290.27	1	6	5	110.38	0.36	1.22	0.24	-2.22	-2.24	-2.14	High	medium_risk
GZ	Cinmomi Ramulus	MOL000597	MID010431	Neryl acetate	C(=C\COC(=O)C)(\CCC=C(C)C)/C	C12H20O2	196.29	6	2	0	26.3	4.04	3.24	2.95	-3.21	-4.3	-2.52	High	low_risk
GZ	Cinmomi Ramulus	MOL000608	MID010442	()-Terpinen-4-ol	[C@]1(C(C)C)(CCC(=CC1)C)O	C10H18O	154.25	1	1	1	20.23	3.26	2.5	2.3	-2.78	-3.36	-1.91	High	low_risk
GZ	Cinmomi Ramulus	MOL000612	MID010446	(-)-alpha-cedrene	[C@]123[C@H](C([C@@H](C1)C(=CC3)C)(C)C)CC[C@H]2C	C15H24	204.35	0	0	0	0	4.62	4.42	5.65	-4.02	-4.35	-3.52	Low	medium_risk
GZ	Cinmomi Ramulus	MOL000615	MID010449	delta-amorphene	[C@@H]12C(=C(CC[C@H]1C(C)C)C)CCC(=C2)C	C15H24	204.35	1	0	0	0	3.8	4.73	4.63	-3.43	-3.49	-3.52	Low	medium_risk
GZ	Cinmomi Ramulus	MOL000666	MID010497	hexal	C(CCC)CC=O	C6H12O	100.16	4	1	0	17.07	1.78	1.77	1.39	-1.32	-1.76	-1.76	High	low_risk
GZ	Cinmomi Ramulus	MOL000671	MID010502	()-Menthol	[C@H]1([C@H](C[C@H](CC1)C)O)C(C)C	C10H20O	156.27	1	1	1	20.23	3.4	2.44	2.45	-2.88	-3.5	-1.48	High	low_risk
GZ	Cinmomi Ramulus	MOL000675	MID010506	oleic acid	C(C/C=C\CCCCCCCC)CCCCCC(=O)O	C18H34O2	282.46	15	2	1	37.3	7.64	6.11	4.57	-5.41	-8.26	-5.39	High	low_risk
GZ	Cinmomi Ramulus	MOL000676	MID010507	DBP	c1(c(C(=O)OCCCC)cccc1)C(=O)OCCCC	C16H22O4	278.34	10	4	0	52.6	4.5	3.6	3.43	-3.96	-5.33	-4.98	High	low_risk
GZ	Cinmomi Ramulus	MOL000677	MID010508	(1R,4R)-4-isopropyl-1,6-dimethyltetralin	[C@H]1(CC[C@@H](c2cc(ccc12)C)C(C)C)C	C15H22	202.34	1	0	0	0	5.12	4.63	5.45	-4.55	-4.86	-4.65	Low	medium_risk
GZ	Cinmomi Ramulus	MOL000698	MID010529	(R)-(-)-alpha-Phellandrene	[C@H]1(C(C)C)CC=C(C=C1)C	C10H16	136.23	1	0	0	0	3.21	3.16	3.27	-2.64	-2.88	-1.78	Low	medium_risk
GZ	Cinmomi Ramulus	MOL000699	MID010530	m-Cymol	c1(cc(ccc1)C)C(C)C	C10H14	134.22	1	0	0	0	4.5	3.12	4.47	-3.89	-4.22	-3.57	Low	medium_risk
GZ	Cinmomi Ramulus	MOL000704	MID010535	styrene	c1(ccccc1)C=C	C8H8	104.15	1	0	0	0	2.95	2.22	3.76	-2.83	-2.61	-2.77	Low	medium_risk
GZ	Cinmomi Ramulus	MOL000708	MID010539	WLN: VHR	c1(ccccc1)C=O	C7H6O	106.12	1	1	0	17.07	1.48	1.5	1.45	-1.92	-1.45	-2.28	High	medium_risk
GZ	Cinmomi Ramulus	MOL000714	MID010545	Hyacinthin	c1(ccccc1)CC=O	C8H8O	120.15	2	1	0	17.07	1.78	1.43	1.78	-2.07	-1.76	-2.7	High	medium_risk
GZ	Cinmomi Ramulus	MOL000771	MID010600	p-coumaric acid	C(=O)(/C=C/c1ccc(cc1)O)O	C9H8O3	164.16	2	3	2	57.53	1.46	1.38	1.28	-2.02	-2.27	-1.28	High	medium_risk
GZ	Cinmomi Ramulus	MOL000860	MID010685	stearic acid	C(CCCCCCCCCCC)CCCCCC(=O)O	C18H36O2	284.48	16	2	1	37.3	8.23	6.33	4.67	-5.73	-8.87	-6.11	High	low_risk
GZ	Cinmomi Ramulus	MOL000864	MID010689	MYS	CCCCCCCCCCCCCCC	C15H32	212.41	12	0	0	0	7.74	6.1	6.19	-5.24	-7.58	-5.92	Low	medium_risk
GZ	Cinmomi Ramulus	MOL000865	MID010690	hexadecane	CCCCCCCCCCCCCCCC	C16H34	226.44	13	0	0	0	8.28	6.49	6.44	-5.6	-8.14	-6.33	Low	medium_risk
GZ	Cinmomi Ramulus	MOL000875	MID010700	Cedrol	C1C[C@H]([C@@]23CC[C@]([C@@H](C([C@H]12)(C)C)C3)(O)C)C	C15H26O	222.37	0	1	1	20.23	3.88	3.61	3.81	-3.66	-4	-3.18	High	low_risk
GZ	Cinmomi Ramulus	MOL000905	MID010730	()-beta-Pinene	[C@@H]12C(=C)CC[C@@H](C1(C)C)C2	C10H16	136.23	0	0	0	0	4.16	3	4.29	-3.31	-3.87	-2.48	Low	medium_risk
GZ	Cinmomi Ramulus	MOL000908	MID010733	beta-elemene	[C@]1([C@@H](C[C@@H](CC1)C(=C)C)C(=C)C)(C=C)C	C15H24	204.35	3	0	0	0	6.11	4.75	4.53	-4.76	-5.89	-3.58	Low	medium_risk
GZ	Cinmomi Ramulus	MOL000911	MID010736	Terpilene	C1(=CC=C(CC1)C)C(C)C	C10H16	136.23	1	0	0	0	4.25	3.31	3.27	-3.3	-3.96	-2.23	Low	medium_risk
GZ	Cinmomi Ramulus	MOL000914	MID010739	(5S)-1-isopropyl-4-methylbicyclo[3.1.0]hex-3-ene	C1=C([C@H]2[C@](C1)(C(C)C)C2)C	C10H16	136.23	1	0	0	0	2.85	3	4.29	-2.41	-2.51	-2.23	Low	medium_risk
GZ	Cinmomi Ramulus	MOL000922	MID010747	(R)-p-Menth-1-en-4-ol	[C@]1(CC=C(CC1)C)(O)C(C)C	C10H18O	154.25	1	1	1	20.23	3.26	2.5	2.3	-2.78	-3.36	-1.91	High	low_risk
GZ	Cinmomi Ramulus	MOL000933	MID010757	.gamma.-Bisabolene	C1C=C(CC/C/1=C(\CCC=C(C)C)/C)C	C15H24	204.35	3	0	0	0	6.33	5.18	4.53	-4.9	-6.12	-3.78	Low	medium_risk
GZ	Cinmomi Ramulus	MOL000935	MID010759	Hepal	C1CC(=C2[C@H]3[C@@H](CC[C@H]([C@@H]12)C)C3(C)C)C	C15H24	204.35	0	0	0	0	4.1	4.42	5.65	-3.69	-3.81	-3.52	Low	medium_risk
GZ	Cinmomi Ramulus	MOL000937	MID010761	58870_FLUKA	C1C[C@H](C2=C1[C@@H](CC[C@@H]1[C@H]2C1(C)C)C)C	C15H24	204.35	0	0	0	0	4.07	4.42	5.65	-3.67	-3.77	-3.52	Low	medium_risk
GZ	Cinmomi Ramulus	MOL000942	MID010766	(1R,4S,4aR,8aR)-4-isopropyl-1,6-dimethyl-3,4,4a,7,8,8a-hexahydro-2H-phthalen-1-ol	[C@@]1(CC[C@H]([C@@H]2C=C(CC[C@@H]12)C)C(C)C)(O)C	C15H26O	222.37	1	1	1	20.23	3.34	3.78	3.67	-3.26	-3.44	-2.73	High	low_risk
GZ	Cinmomi Ramulus	MOL000943	MID010767	epi-10- .gamma.-Eudesmol	C1CC(=C2[C@@](C1)(CC[C@H](C2)C(C)(O)C)C)C	C15H26O	222.37	1	1	1	20.23	3.39	4.06	3.67	-3.29	-3.49	-3.41	High	low_risk
GZ	Cinmomi Ramulus	MOL000968	MID010792	beta-Bisabolene	C=C(CCC=C(C)C)[C@H]1CC=C(CC1)C	C15H24	204.35	4	0	0	0	6.43	5.04	4.53	-4.89	-6.22	-3.58	Low	medium_risk
GZ	Cinmomi Ramulus	MOL000974	MID010798	cumil	C(=O)c1ccc(cc1)C(C)C	C10H12O	148.2	2	1	0	17.07	2.37	2.62	2.4	-2.52	-2.37	-3.15	High	medium_risk
GZ	Cinmomi Ramulus	MOL000980	MID010804	(4S)-4-[(1Z)-1,5-dimethylhexa-1,4-dienyl]-1-methylcyclohexene	C(=C(\C)/[C@H]1CCC(=CC1)C)/CC=C(C)C	C15H24	204.35	3	0	0	0	6.36	5.04	4.53	-4.92	-6.15	-3.21	Low	medium_risk
GZ	Cinmomi Ramulus	MOL000991	MID010815	cinmaldehyde	C(=O)/C=C/c1ccccc1	C9H8O	132.16	2	1	0	17.07	1.9	1.79	2.01	-2.17	-1.88	-2.4	High	medium_risk
GZ	Cinmomi Ramulus	MOL001121	MID010944	19894-97-4	[C@H]12C[C@H](CC=C1CO)C2(C)C	C10H16O	152.23	1	1	1	20.23	3.22	1.97	2.3	-2.75	-3.32	-1.69	High	low_risk
GZ	Cinmomi Ramulus	MOL001123	MID010946	muurolene	C1C(=C[C@@H]2[C@H](C1)C(=CC[C@H]2C(C)C)C)C	C15H24	204.35	1	0	0	0	4.08	4.58	4.63	-3.61	-3.79	-3.07	Low	medium_risk
GZ	Cinmomi Ramulus	MOL001179	MID011001	(&#8722;)-Alloaromadendrene	[C@H]12[C@H]([C@H]3[C@@H](CCC1=C)C3(C)C)[C@@H](CC2)C	C15H24	204.35	0	0	0	0	4.71	4.27	5.65	-4.07	-4.44	-3.32	Low	medium_risk
GZ	Cinmomi Ramulus	MOL001201	MID011022	(1R,5R,7S)-4,7-dimethyl-7-(4-methylpent-3-enyl)bicyclo[3.1.1]hept-3-ene	C1=C([C@H]2C[C@@H](C1)[C@]2(C)CCC=C(C)C)C	C15H24	204.35	3	0	0	0	6.45	4.73	4.63	-4.97	-6.24	-3.55	Low	medium_risk
GZ	Cinmomi Ramulus	MOL001217	MID011038	()-Bornyl acetate	[C@]12([C@H](C[C@@H](CC1)C2(C)C)OC(=O)C)C	C12H20O2	196.29	2	2	0	26.3	4.3	2.76	2.76	-3.63	-4.57	-2.58	High	low_risk
GZ	Cinmomi Ramulus	MOL001237	MID011058	o-Acetyltoluene	C(=O)(C)c1c(cccc1)C	C9H10O	134.18	1	1	0	17.07	1.97	2.2	2.1	-2.29	-1.95	-3.09	High	low_risk
GZ	Cinmomi Ramulus	MOL001300	MID011121	PEL	C(Cc1ccccc1)O	C8H10O	122.16	2	1	1	20.23	1.36	1.22	1.87	-1.82	-1.39	-2.58	High	medium_risk
GZ	Cinmomi Ramulus	MOL001301	MID011122	cis-Zimtsaeure	C(=O)(/C=C\c1ccccc1)O	C9H8O2	148.16	2	2	1	37.3	2.13	1.68	1.9	-2.37	-2.54	-1.84	High	medium_risk
GZ	Cinmomi Ramulus	MOL001394	MID011212	Oktadekan	CCCCCCCCCCCCCCCCCC	C18H38	254.49	15	0	0	0	9.37	7.27	6.92	-6.33	-9.27	-7.13	Low	medium_risk
GZ	Cinmomi Ramulus	MOL001442	MID011256	phytol	C(/C=C(/CCC[C@@H](CCC[C@@H](CCCC(C)C)C)C)\C)O	C20H40O	296.53	13	1	1	20.23	8.19	6.36	5.25	-5.98	-8.47	-5.51	Low	low_risk
GZ	Cinmomi Ramulus	MOL001452	MID011265	protocatechualdehyde	C(=O)c1cc(c(cc1)O)O	C7H6O3	138.12	1	3	2	57.53	1.09	0.91	0.18	-1.76	-1.89	-1.17	High	low_risk
GZ	Cinmomi Ramulus	MOL001556	MID011368	Isocaryophyllene	[C@@H]12[C@H](CC1(C)C)C(=C)CC/C=C(\CC2)/C	C15H24	204.35	0	0	0	0	4.38	4.73	4.63	-3.87	-4.1	-3.77	Low	medium_risk
GZ	Cinmomi Ramulus	MOL001578	MID011390	Hypnon	c1(ccccc1)C(=O)C	C8H8O	120.15	1	1	0	17.07	1.58	1.89	1.78	-2.01	-1.55	-2.68	High	medium_risk
GZ	Cinmomi Ramulus	MOL001599	MID011411	α-cubebol	[C@@]1(CCC([C@@H]2C=C(CC[C@H]12)C)(C)C)(O)C	C14H24O	208.34	0	1	1	20.23	2.95	3.53	3.41	-2.99	-3.04	-2.9	High	low_risk
GZ	Cinmomi Ramulus	MOL001600	MID011412	copaene	[C@]12([C@@H]3[C@@H]([C@H]1CC=C3C)[C@@H](CC2)C(C)C)C	C15H24	204.35	1	0	0	0	4.47	4.27	5.65	-3.86	-4.19	-3.07	Low	medium_risk
GZ	Cinmomi Ramulus	MOL001602	MID011414	1,4-cadidiene	[C@@H]1(CC[C@@H](C2=CCC(=C[C@H]12)C)C)C(C)C	C15H24	204.35	1	0	0	0	4.46	4.58	4.63	-3.85	-4.18	-3.07	Low	medium_risk
GZ	Cinmomi Ramulus	MOL001640	MID011451	NON	C(CCCCCC)CCC(=O)O	C10H20O2	172.26	8	2	1	37.3	4.09	3.21	2.58	-2.96	-4.58	-2.87	High	low_risk
GZ	Cinmomi Ramulus	MOL001736	MID011544	(-)-taxifolin	c1(cc(c2c(c1)O[C@H]([C@@H](C2=O)O)c1ccc(c(c1)O)O)O)O	C15H12O7	304.25	1	7	5	127.45	0.95	0.86	-0.64	-2.66	-3.21	-2.03	High	medium_risk
GZ	Cinmomi Ramulus	MOL001746	MID011554	ELD	C(C/C=C\CCCCCCCC)CCCCCC(=O)N	C18H35NO	281.48	15	1	1	43.09	6.99	5.51	4.16	-5	-7.71	-5.61	High	low_risk
GZ	Cinmomi Ramulus	MOL001747	MID011555	Tetracosane	C(CCCCCCCCCCCC)CCCCCCCCCCC	C24H50	338.65	21	0	0	0	12.62	9.61	8.25	-8.5	-12.65	-9.53	Low	medium_risk
GZ	Cinmomi Ramulus	MOL001862	MID011669	Cadalin	c1(ccc(c2cc(ccc12)C)C(C)C)C	C15H18	198.3	1	0	0	0	5.57	4.58	5.62	-5.01	-5.33	-5.67	Low	medium_risk
GZ	Cinmomi Ramulus	MOL002003	MID011806	(-)-Caryophyllene oxide	C1C[C@@H]2[C@@H](C(=C)CC[C@H]3[C@@]1(O3)C)CC2(C)C	C15H24O	220.35	0	1	0	12.53	3.56	3.94	3.67	-3.45	-3.51	-3.51	High	medium_risk
GZ	Cinmomi Ramulus	MOL002024	MID011827	(1S,4R)-1,7,7-trimethylbicyclo[2.2.1]hept-2-ene	[C@]12(C=C[C@@H](CC1)C2(C)C)C	C10H16	136.23	0	0	0	0	3.56	3	4.29	-2.93	-3.25	-2.23	Low	medium_risk
GZ	Cinmomi Ramulus	MOL002040	MID011842	(1S,4R)-fenchone	[C@]12(CC[C@@H](C(C1=O)(C)C)C2)C	C10H16O	152.23	0	1	0	17.07	3.52	2.4	2.3	-3	-3.56	-2.6	High	low_risk
GZ	Cinmomi Ramulus	MOL002042	MID011844	thymol	c1(c(ccc(c1)C)C(C)C)O	C10H14O	150.22	1	1	1	20.23	3.3	2.82	2.76	-3.19	-3.4	-3.01	High	low_risk
GZ	Cinmomi Ramulus	MOL002046	MID011848	hexanoic acid	CCCCCC(=O)O	C6H12O2	116.16	4	2	1	37.3	1.92	1.65	1.27	-1.51	-2.33	-1.21	High	low_risk
GZ	Cinmomi Ramulus	MOL002062	MID011864	Ethyl methoxycinmate	C(=O)(/C=C/c1ccc(cc1)OC)OCC	C12H14O3	206.24	5	3	0	35.53	3.15	2.16	2.16	-3.07	-3.57	-3.1	High	medium_risk
GZ	Cinmomi Ramulus	MOL002085	MID011886	alpha-Cubebene	[C@@]123[C@@H]([C@H]1C(=CC3)C)[C@@H](CC[C@H]2C)C(C)C	C15H24	204.35	1	0	0	0	4.47	4.27	5.65	-3.86	-4.19	-3.07	Low	medium_risk
GZ	Cinmomi Ramulus	MOL002095	MID011896	Diethyl phthalate	c1(c(C(=O)OCC)cccc1)C(=O)OCC	C12H14O4	222.24	6	4	0	52.6	2.42	2.04	2.39	-2.62	-3.17	-3.37	High	low_risk
GZ	Cinmomi Ramulus	MOL002124	MID011925	beta-asarone	c1(c(cc(c(c1)OC)OC)OC)/C=C\C	C12H16O3	208.25	4	3	0	27.69	3	2.64	1.97	-3.05	-3.25	-3.26	High	low_risk
GZ	Cinmomi Ramulus	MOL002153	MID011954	1H-Cycloprop(e)azulen-7-ol, decahydro-1,1,7-trimethyl-4-methylene-, (1aR-(1aalpha,4aalpha,7beta,7abeta,7balpha))-	C1C[C@@]([C@@H]2[C@@H]1C(=C)CC[C@@H]1[C@H]2C1(C)C)(O)C	C15H24O	220.35	0	1	1	20.23	3.11	3.39	3.67	-3.17	-3.2	-2.96	High	low_risk
GZ	Cinmomi Ramulus	MOL002163	MID011963	WLN: 2VR	c1(C(=O)CC)ccccc1	C9H10O	134.18	2	1	0	17.07	2.19	2.28	2.1	-2.36	-2.18	-3.1	High	medium_risk
GZ	Cinmomi Ramulus	MOL002193	MID011993	Cerulignol	c1(cc(ccc1O)CCC)OC	C10H14O2	166.22	3	2	1	29.46	2.54	2.35	2.1	-2.64	-2.81	-3.14	High	low_risk
GZ	Cinmomi Ramulus	MOL002213	MID012012	(Z)-1,3-di(phenyl)prop-2-en-1-one	C(=O)(/C=C/c1ccccc1)c1ccccc1	C15H12O	208.26	3	1	0	17.07	3.08	3.47	3.44	-3.43	-3.11	-4.96	High	medium_risk
GZ	Cinmomi Ramulus	MOL002225	MID012024	Styrone	c1cccc(c1)/C=C/CO	C9H10O	134.18	2	1	1	20.23	1.95	1.58	2.1	-2.21	-2	-2.28	High	medium_risk
GZ	Cinmomi Ramulus	MOL002229	MID012028	HEPTACOSANE	CCCCCCCCCCCCCCCCCCCCCCCCCCC	C27H56	380.73	24	0	0	0	14.24	10.78	8.86	-9.59	-14.33	-10.71	Low	medium_risk
GZ	Cinmomi Ramulus	MOL002295	MID012090	cinmic acid	c1c(cccc1)/C=C/C(=O)O	C9H8O2	148.16	2	2	1	37.3	2.13	1.68	1.9	-2.37	-2.54	-1.84	High	medium_risk
GZ	Cinmomi Ramulus	MOL002334	MID012129	Homocresol	c1(cc(ccc1O)CC)OC	C9H12O2	152.19	2	2	1	29.46	2	1.96	1.8	-2.32	-2.25	-2.73	High	low_risk
GZ	Cinmomi Ramulus	MOL002361	MID012154	Terragon	c1(ccc(cc1)OC)CC=C	C10H12O	148.2	3	1	0	9.23	3.37	2.42	2.67	-3.09	-3.24	-3.35	High	medium_risk
GZ	Cinmomi Ramulus	MOL002453	MID012245	(-)-Comphene	[C@H]12C(C)(C)C(=C)[C@H](CC1)C2	C10H16	136.23	0	0	0	0	4.22	3	4.29	-3.34	-3.93	-2.48	Low	medium_risk
GZ	Cinmomi Ramulus	MOL002496	MID012288	Sulcatone	C(=CCCC(=O)C)(C)C	C8H14O	126.2	3	1	0	17.07	1.88	2.32	1.97	-1.61	-1.86	-1.85	High	low_risk
GZ	Cinmomi Ramulus	MOL002502	MID012294	copaene	[C@H]12[C@@H]3[C@H]([C@]1(CC[C@H]3C(C)C)C)CC=C2C	C15H24	204.35	1	0	0	0	4.47	4.27	5.65	-3.86	-4.19	-3.07	Low	medium_risk
GZ	Cinmomi Ramulus	MOL002504	MID012296	Peruviol	[C@@](C)(C=C)(CC/C=C(/C)\CCC=C(C)C)O	C15H26O	222.37	7	1	1	20.23	4.83	4.4	3.86	-3.8	-4.99	-3.15	High	medium_risk
GZ	Cinmomi Ramulus	MOL002541	MID012333	WLN: VH2R	c1(ccccc1)CCC=O	C9H10O	134.18	3	1	0	17.07	1.3	1.82	2.1	-1.74	-1.26	-3.12	High	medium_risk
GZ	Cinmomi Ramulus	MOL002691	MID012478	Iva	C(CC(=O)O)(C)C	C5H10O2	102.13	2	2	1	37.3	1.16	1.12	0.89	-1.07	-1.54	-0.41	High	low_risk
GZ	Cinmomi Ramulus	MOL002744	MID012532	(R)-2-methylbutyric acid	[C@H](C(=O)O)(CC)C	C5H10O2	102.13	2	2	1	37.3	1.18	1.12	0.89	-1.08	-1.56	-0.41	High	low_risk
GZ	Cinmomi Ramulus	MOL002834	MID012619	Ethylcinmate	c1(/C=C/C(=O)OCC)ccccc1	C11H12O2	176.21	4	2	0	26.3	2.99	2.15	2.49	-2.89	-3.21	-2.96	High	medium_risk
GZ	Cinmomi Ramulus	MOL002836	MID012621	anisaldehyde	c1(ccc(cc1)OC)C=O	C8H8O2	136.15	2	2	0	26.3	1.76	1.51	1.12	-2.1	-1.93	-2.44	High	medium_risk
GZ	Cinmomi Ramulus	MOL002839	MID012624	chavicol	c1c(ccc(c1)O)CC=C	C9H10O	134.18	2	1	1	20.23	2.85	2.12	2.37	-2.78	-2.93	-2.64	High	medium_risk
GZ	Cinmomi Ramulus	MOL002888	MID012672	o-Anisaldehyde	C(=O)c1c(cccc1)OC	C8H8O2	136.15	2	2	0	26.3	1.72	1.51	1.12	-2.08	-1.89	-2.44	High	medium_risk
GZ	Cinmomi Ramulus	MOL002972	MID012753	(4S)-1-methyl-4-(6-methylhepta-1,5-dien-2-yl)cyclohexene	[C@@H]1(C(=C)CCC=C(C)C)CC=C(CC1)C	C15H24	204.35	4	0	0	0	6.43	5.04	4.53	-4.89	-6.22	-3.58	Low	medium_risk
GZ	Cinmomi Ramulus	MOL002983	MID012764	Guasol	c1(c(cccc1)O)OC	C7H8O2	124.14	1	2	1	29.46	1.32	1.4	1.15	-1.87	-1.54	-1.91	High	low_risk
GZ	Cinmomi Ramulus	MOL002998	MID012778	IPH	c1(ccccc1)O	C6H6O	94.11	0	1	1	20.23	1.46	1.39	1.45	-1.98	-1.49	-1.73	High	medium_risk
GZ	Cinmomi Ramulus	MOL003032	MID012811	Benzyl benzoate	c1(C(=O)OCc2ccccc2)ccccc1	C14H12O2	212.24	4	2	0	26.3	3.97	2.89	3.41	-3.95	-4.22	-5.01	High	medium_risk
GZ	Cinmomi Ramulus	MOL003047	MID012823	[(1S)-endo]-(-)-Borneol	[C@]12(CC[C@@H](C[C@H]1O)C2(C)C)C	C10H18O	154.25	0	1	1	20.23	2.72	2.19	2.45	-2.51	-2.8	-1.91	High	low_risk
GZ	Cinmomi Ramulus	MOL003050	MID012826	nonoic acid	C(CCCCC)CCC(=O)O	C9H18O2	158.24	7	2	1	37.3	3.42	2.82	2.28	-2.51	-3.88	-2.46	High	low_risk
GZ	Cinmomi Ramulus	MOL003126	MID012900	alpha cadinene	[C@@H]1(CC=C([C@@H]2CCC(=C[C@H]12)C)C)C(C)C	C15H24	204.35	1	0	0	0	4.08	4.58	4.63	-3.61	-3.79	-3.07	Low	medium_risk
GZ	Cinmomi Ramulus	MOL003177	MID012946	Syringaldehyde	c1(c(c(cc(c1)C=O)OC)O)OC	C9H10O4	182.17	3	4	1	55.76	-0.01	1.22	0.24	-1.11	-0.71	-2.03	High	low_risk
GZ	Cinmomi Ramulus	MOL003393	MID013155	(1S,4S)-7-isopropylidene-1,4-dimethyl-2,3,4,5,6,8-hexahydro-1H-azulene	C12=C([C@H](CC2)C)CC(=C(C)C)CC[C@@H]1C	C15H24	204.35	0	0	0	0	4.07	4.87	4.63	-3.67	-3.77	-3.75	Low	medium_risk
GZ	Cinmomi Ramulus	MOL003493	MID013254	phthalene	c12c(cccc1)cccc2	C10H8	128.17	0	0	0	0	3.3	2.84	4.26	-3.45	-2.98	-4.03	Low	medium_risk
GZ	Cinmomi Ramulus	MOL003504	MID013264	Tolualdehydes	c1(ccc(cc1)C)C=O	C8H8O	120.15	1	1	0	17.07	2.14	1.81	1.78	-2.36	-2.13	-2.68	High	medium_risk
GZ	Cinmomi Ramulus	MOL003521	MID013281	Isohomogenol	c1(c(ccc(c1)/C=C/C)OC)OC	C11H14O2	178.23	3	2	0	18.46	3.4	2.63	2.3	-3.23	-3.47	-3.13	High	medium_risk
GZ	Cinmomi Ramulus	MOL003524	MID013284	Benzenepropanol	c1(ccccc1)CCCO	C9H12O	136.19	3	1	1	20.23	1.88	1.61	2.19	-2.11	-1.93	-3	High	medium_risk
GZ	Cinmomi Ramulus	MOL003525	MID013285	Pyruvophenone	c1(C(=O)C(=O)C)ccccc1	C9H8O2	148.16	2	2	0	34.14	1.72	1.46	1.08	-2.11	-2.05	-2.66	High	medium_risk
GZ	Cinmomi Ramulus	MOL003526	MID013286	Cinmyl acetate	c1(/C=C/COC(=O)C)ccccc1	C11H12O2	176.21	4	2	0	26.3	2.25	2.15	2.49	-2.43	-2.44	-2.96	High	medium_risk
GZ	Cinmomi Ramulus	MOL003530	MID013290	O-METHOXYCINMALDEHYDE	c1(c(cccc1)OC)/C=C/C=O	C10H10O2	162.19	3	2	0	26.3	2.2	1.8	1.66	-2.4	-2.39	-2.55	High	medium_risk
GZ	Cinmomi Ramulus	MOL003534	MID013294	CADINENE	[C@@H]12[C@H](C(=CC[C@H]1C(C)C)C)CC=C(C2)C	C15H24	204.35	1	0	0	0	4	4.58	4.63	-3.56	-3.7	-3.07	Low	medium_risk
GZ	Cinmomi Ramulus	MOL003536	MID013296	T-Cadinol	[C@]1(CC[C@H]([C@@H]2C=C(CC[C@@H]12)C)C(C)C)(O)C	C15H26O	222.37	1	1	1	20.23	3.34	3.78	3.67	-3.26	-3.44	-2.73	High	low_risk
GZ	Cinmomi Ramulus	MOL003537	MID013297	T-Muurolol	[C@]1(CC[C@H]([C@@H]2C=C(CC[C@H]12)C)C(C)C)(O)C	C15H26O	222.37	1	1	1	20.23	3.34	3.78	3.67	-3.26	-3.44	-2.73	High	low_risk
GZ	Cinmomi Ramulus	MOL003541	MID013301	()-alpha-Longipinene	[C@H]12[C@@H]3[C@H]([C@]1(CCCC3(C)C)C)CC=C2C	C15H24	204.35	0	0	0	0	4.62	4.42	5.65	-4.02	-4.35	-3.52	Low	medium_risk
GZ	Cinmomi Ramulus	MOL003573	MID013332	calacorene	[C@@H]1(C(C)C)CC=C(c2c1cc(cc2)C)C	C15H20	200.32	1	0	0	0	4.41	4.54	5.36	-4.09	-4.13	-4.63	Low	medium_risk
GZ	Cinmomi Ramulus	MOL003785	MID013540	Benzyl acetate	c1(COC(=O)C)ccccc1	C9H10O2	150.17	3	2	0	26.3	1.96	1.6	1.98	-2.21	-2.14	-2.86	High	medium_risk
GZ	Cinmomi Ramulus	MOL003937	MID013688	phthalene, 1,2,3,4,4a,5,6,8a-octahydro-7-methyl-4-methylene-1-(1-methylethyl)-, (1alpha,4abeta,8aalpha)-	[C@@H]1(CCC(=C)[C@H]2CCC(=C[C@H]12)C)C(C)C	C15H24	204.35	1	0	0	0	4.31	4.58	4.63	-3.76	-4.02	-3.32	Low	medium_risk
GZ	Cinmomi Ramulus	MOL004056	MID013805	α-Cadinene	[C@H]12[C@@H](CC=C([C@@H]1CCC(=C2)C)C)C(C)C	C15H24	204.35	1	0	0	0	4.08	4.58	4.63	-3.61	-3.79	-3.07	Low	medium_risk
GZ	Cinmomi Ramulus	MOL004102	MID013850	2-Coumarate	Oc1ccccc1/C=C/C(=O)O	C9H8O3	164.16	2	3	2	57.53	2.03	1.38	1.28	-2.37	-2.87	-1.28	High	medium_risk
GZ	Cinmomi Ramulus	MOL004479	MID014217	o-cresol	c1(c(cccc1)C)O	C7H8O	108.14	0	1	1	20.23	1.95	1.7	1.81	-2.29	-2	-2.14	High	low_risk
GZ	Cinmomi Ramulus	MOL004480	MID014218	acetic acid	C(=O)(C)O	C2H4O2	60.05	0	2	1	37.3	-0.21	0.09	-0.49	-0.08	-0.12	0.53	High	low_risk
GZ	Cinmomi Ramulus	MOL004576	MID014305	taxifolin	O[C@@H]1[C@H](Oc2c(C1=O)c(O)cc(O)c2)c1cc(O)c(O)cc1	C15H12O7	304.25	1	7	5	127.45	0.95	0.86	-0.64	-2.66	-3.21	-2.03	High	medium_risk
GZ	Cinmomi Ramulus	MOL004664	MID014390	heptanoic acid	CCCCCCC(=O)O	C7H14O2	130.18	5	2	1	37.3	2.42	2.04	1.63	-1.84	-2.85	-1.63	High	low_risk
GZ	Cinmomi Ramulus	MOL004707	MID014429	tau-cadinol	O[C@@]1([C@H]2[C@@H]([C@@H](CC1)C(C)C)C=C(CC2)C)C	C15H26O	222.37	1	1	1	20.23	3.34	3.78	3.67	-3.26	-3.44	-2.73	High	low_risk
GZ	Cinmomi Ramulus	MOL004717	MID014439	(3R,4aR,8aR)-3-isopropenyl-5,8a-dimethyl-2,3,4,4a,7,8-hexahydro-1H-phthalene	[C@@]12([C@@H](C[C@@H](CC1)C(=C)C)C(=CCC2)C)C	C15H24	204.35	1	0	0	0	5.2	4.73	4.63	-4.32	-4.95	-3.55	Low	medium_risk
GZ	Cinmomi Ramulus	MOL004727	MID014449	(1R,4aR,8aS)-1-isopropyl-7-methyl-4-methylene-2,3,4a,5,6,8a-hexahydro-1H-phthalene	C(C)(C)[C@@H]1[C@@H]2[C@H](C(=C)CC1)CCC(=C2)C	C15H24	204.35	1	0	0	0	4.31	4.58	4.63	-3.76	-4.02	-3.32	Low	medium_risk
GZ	Cinmomi Ramulus	MOL004784	MID014506	Stenol	OCCCCCCCCCCCCCCCCCC	C18H38O	270.49	16	1	1	20.23	8.2	6.24	4.93	-5.63	-8.49	-6.57	High	low_risk
GZ	Cinmomi Ramulus	MOL005121	MID014837	Octadecal	C(=O)CCCCCCCCCCCCCCCCC	C18H36O	268.48	16	1	0	17.07	8.14	6.45	4.79	-5.58	-8.36	-6.69	Low	low_risk
GZ	Cinmomi Ramulus	MOL005472	MID015179	1,2-Benzenedicarboxylicacid, mono(2-ethyl) hexylester	c1(c(cccc1)C(=O)O)C(=O)OC[C@@H](CCCC)CC	C16H22O4	278.34	9	4	1	63.6	4	3.76	3.43	-3.71	-5.04	-4.3	High	low_risk
GZ	Cinmomi Ramulus	MOL005501	MID015208	Green Oil	c12c(cc3c(c1)cccc3)cccc2	C14H10	178.23	0	0	0	0	4.45	3.99	5.17	-4.49	-4.17	-5.75	Low	medium_risk
GZ	Cinmomi Ramulus	MOL005610	MID015314	2'-Hydroxyacetophenone	c1cccc(c1O)C(=O)C	C8H8O2	136.15	1	2	1	37.3	1.92	1.59	1.12	-2.27	-2.33	-2.13	High	low_risk
GZ	Cinmomi Ramulus	MOL005976	MID015679	Tetradecal	C(CCCCCCC)CCCCCC=O	C14H28O	212.37	12	1	0	17.07	5.97	4.89	3.8	-4.13	-6.1	-5.08	High	low_risk
GZ	Cinmomi Ramulus	MOL005979	MID015682	Papite	C(=C)C=O	C3H4O	56.06	1	1	0	17.07	-0.01	0.37	0.04	-0.12	0.1	-0.09	Low	low_risk
GZ	Cinmomi Ramulus	MOL006219	MID015919	Clorius	c1(C(=O)OC)ccccc1	C8H8O2	136.15	2	2	0	26.3	2.12	1.47	1.93	-2.33	-2.3	-2.44	High	medium_risk
GZ	Cinmomi Ramulus	MOL006287	MID015982	α-muurolene	[C@H]12[C@H](CC=C([C@H]1CCC(=C2)C)C)C(C)C	C15H24	204.35	1	0	0	0	4.08	4.58	4.63	-3.61	-3.79	-3.07	Low	medium_risk
GZ	Cinmomi Ramulus	MOL006316	MID016011	(1R,8aS)-4-isopropyl-1,6-dimethyl-1,2,3,7,8,8a-hexahydrophthalene	[C@H]12[C@@H](CCC(=C1C=C(CC2)C)C(C)C)C	C15H24	204.35	1	0	0	0	4.02	4.73	4.63	-3.57	-3.72	-3.52	Low	medium_risk
GZ	Cinmomi Ramulus	MOL007946	MID017593	19435-97-3	O[C@]1([C@@H]2[C@H]([C@@H](CC1)C(C)C)C=C(CC2)C)C	C15H26O	222.37	1	1	1	20.23	3.34	3.78	3.67	-3.26	-3.44	-2.73	High	low_risk
GZ	Cinmomi Ramulus	MOL008656	MID018285	(1R,3R,4S)-3,4-dimethylcyclohexan-1-ol	[C@@H]1([C@H](CC[C@H](C1)O)C)C	C8H16O	128.21	0	1	1	20.23	2.04	1.8	1.83	-1.92	-2.09	-1.01	High	low_risk
GZ	Cinmomi Ramulus	MOL008668	MID018296	2-ethoxypropanol	C([C@@H](C)OCC)O	C5H12O2	104.15	3	2	1	29.46	0.19	0.4	0.23	-0.41	-0.37	-0.61	High	low_risk
GZ	Cinmomi Ramulus	MOL009625	MID019234	2,6,10,15-tetramethylheptadecane	CC(CCC[C@@H](CCC[C@@H](CCCC[C@@H](CC)C)C)C)C	C21H44	296.57	14	0	0	0	10.43	7.86	7.6	-7.33	-10.37	-6.84	Low	medium_risk
GZ	Cinmomi Ramulus	MOL010120	MID019725	(1S,4R,4aR,8aR)-1-isopropyl-4,7-dimethyl-2,3,4,5,6,8a-hexahydro-1H-phthalen-4a-ol	O[C@@]12[C@H]([C@@H](CC[C@H]1C)C(C)C)C=C(CC2)C	C15H26O	222.37	1	1	1	20.23	3.7	3.78	3.67	-3.48	-3.82	-2.73	High	low_risk
GZ	Cinmomi Ramulus	MOL010257	MID019861	Isoamyl benzoate	O(CCC(C)C)C(=O)c1ccccc1	C12H16O2	192.25	5	2	0	26.3	4.15	2.89	3.13	-3.63	-4.41	-3.72	High	medium_risk
GZ	Cinmomi Ramulus	MOL010259	MID019863	Apple oil	O(CCC(C)C)C(=O)CC(C)C	C10H20O2	172.26	6	2	0	26.3	3.07	2.62	2.58	-2.45	-3.29	-2.42	High	low_risk
GZ	Cinmomi Ramulus	MOL010380	MID019979	()-alpha-Funebrene	[C@@H]1(C)CC[C@H]2C(C)(C)[C@@H]3C[C@]12CC=C3C	C15H24	204.35	0	0	0	0	4.62	4.42	5.65	-4.02	-4.35	-3.52	Low	medium_risk
GZ	Cinmomi Ramulus	MOL010544	MID020143	1, 10, 14-trimethyl-2-pentadecanone	C(C(=O)CCCCCCC[C@@H](CCCC(C)C)C)C	C18H36O	268.48	13	1	0	17.07	7.17	6.16	4.79	-5.16	-7.35	-5.93	Low	low_risk
GZ	Cinmomi Ramulus	MOL010545	MID020144	2-Methoxycinmic Acid	C(=O)(/C=C/c1c(cccc1)OC)O	C10H10O3	178.18	3	3	1	46.53	1.81	1.68	1.59	-2.23	-2.41	-1.99	High	medium_risk
GZ	Cinmomi Ramulus	MOL010546	MID020145	ST069309	c12c3c4c(cc1CCCN2CCC3)cc(c(=O)o4)C(=O)O	C16H15NO4	285.29	1	4	1	70.75	3.1	1.81	2.28	-3.85	-4.25	-3.98	High	low_risk
GZ	Cinmomi Ramulus	MOL010547	MID020146	2-Phenylpropel	C(=O)C(=C)c1ccccc1	C9H8O	132.16	2	1	0	17.07	1.95	1.9	2.01	-2.2	-1.93	-2.76	High	medium_risk
GZ	Cinmomi Ramulus	MOL010548	MID020147	beta-Methoxystyrene	c1(ccccc1)/C=C/OC	C9H10O	134.18	2	1	0	9.23	2.41	2.19	2.1	-2.5	-2.25	-2.58	High	medium_risk
GZ	Cinmomi Ramulus	MOL010549	MID020148	m-Formylphenol	c1(cc(ccc1)O)C=O	C7H6O2	122.12	1	2	1	37.3	1.29	1.2	0.79	-1.84	-1.67	-1.72	High	medium_risk
GZ	Cinmomi Ramulus	MOL010550	MID020149	4-Methyl-2-(1,5-dimethyl-4-hexenyl)-3-cyclohexen-1-ol	[C@H]1([C@@H](C=C(CC1)C)[C@H](CCC=C(C)C)C)O	C15H26O	222.37	4	1	1	20.23	4.12	4.09	3.56	-3.55	-4.25	-2.77	High	low_risk
GZ	Cinmomi Ramulus	MOL010551	MID020150	DMEP	c1(c(cccc1)C(=O)OCCOC)C(=O)OCCOC	C14H18O6	282.29	10	6	0	71.06	1.39	1.29	1.28	-2.03	-2.49	-3.65	High	low_risk
GZ	Cinmomi Ramulus	MOL010552	MID020151	2-Methyl-N-phenylmaleimide	N1(c2ccccc2)C(=O)C(=CC1=O)C	C11H9NO2	187.19	1	2	0	37.38	1.41	1.13	1.4	-2.14	-1.8	-2.76	High	medium_risk
GZ	Cinmomi Ramulus	MOL010553	MID020152	β-Bisabolene	c1(ccccc1)C(=C)CCC=C(C)C	C14H18	186.29	4	0	0	0	5.18	4.45	4.49	-4.31	-4.93	-4.52	Low	medium_risk
GZ	Cinmomi Ramulus	MOL010554	MID020153	694-87-1	c12c(CC1)cccc2	C8H8	104.15	0	0	0	0	1.76	1.79	3.46	-2.15	-1.38	-2.88	Low	medium_risk
GZ	Cinmomi Ramulus	MOL010555	MID020154	1,2-Dibenzoylethane	c1(C(=O)CCC(=O)c2ccccc2)ccccc1	C16H14O2	238.28	5	2	0	34.14	2.85	3.53	2.76	-3.28	-3.23	-5.63	High	medium_risk
GZ	Cinmomi Ramulus	MOL010556	MID020155	Phenethyl benzoate	C(=O)(c1ccccc1)OCCc1ccccc1	C15H14O2	226.27	5	2	0	26.3	4.01	3.09	3.67	-3.96	-4.26	-5.42	High	medium_risk
GZ	Cinmomi Ramulus	MOL010557	MID020156	Ethyl benzoate	C(=O)(c1ccccc1)OCC	C9H10O2	150.17	3	2	0	26.3	2.64	1.86	2.25	-2.64	-2.84	-2.86	High	medium_risk
GZ	Cinmomi Ramulus	MOL010558	MID020157	Substance H 36	C(=O)(/C=C\c1c(cccc1)OC)O	C10H10O3	178.18	3	3	1	46.53	1.81	1.68	1.59	-2.23	-2.41	-1.99	High	medium_risk
GZ	Cinmomi Ramulus	MOL010559	MID020158	2-Coumarite	C(=O)(/C=C\c1c(cccc1)O)O	C9H8O3	164.16	2	3	2	57.53	2.03	1.38	1.28	-2.37	-2.87	-1.28	High	medium_risk
GZ	Cinmomi Ramulus	MOL010560	MID020159	WLN: VHO2R	c1(CCOC=O)ccccc1	C9H10O2	150.17	4	2	0	26.3	2.09	1.4	1.98	-2.23	-2.27	-2.88	High	medium_risk
GZ	Cinmomi Ramulus	MOL010561	MID020160	2-Methoxyphenylacetone	c1(c(cccc1)OC)CC(=O)C	C10H12O2	164.2	3	2	0	26.3	1.64	1.83	1.74	-2.06	-1.81	-3.26	High	low_risk
GZ	Cinmomi Ramulus	MOL010562	MID020161	Hydro Cinmicacid	C(=O)(/C=C/[C@@H]1C=CC=CC1)O	C9H10O2	150.17	2	2	1	37.3	1.95	1.76	1.59	-1.87	-2.36	0.17	High	low_risk
GZ	Cinmomi Ramulus	MOL010563	MID020162	Methyl (Z)-cinmate	C(=O)(/C=C\c1ccccc1)OC	C10H10O2	162.19	3	2	0	26.3	2.62	1.76	2.2	-2.67	-2.82	-2.55	High	medium_risk
GZ	Cinmomi Ramulus	MOL010564	MID020163	NK	c1(c(cccc1)O)C=O	C7H6O2	122.12	1	2	1	37.3	1.81	1.2	0.79	-2.16	-2.21	-1.72	High	medium_risk
GZ	Cinmomi Ramulus	MOL010947	MID020543	(Z)-calamenene	[C@H]1(CC[C@@H](c2c1cc(cc2)C)C)C(C)C	C15H22	202.34	1	0	0	0	5.12	4.63	5.45	-4.55	-4.86	-4.65	Low	medium_risk
GZ	Cinmomi Ramulus	MOL010957	MID020553	(Z)-Ethyl cinmate	O(CC)C(=O)/C=C\c1ccccc1	C11H12O2	176.21	4	2	0	26.3	2.99	2.15	2.49	-2.89	-3.21	-2.96	High	medium_risk
GZ	Cinmomi Ramulus	MOL011148	MID020739	bergamotene (Z,.alpha.,cis)	[C@]1([C@@H]2C(=CC[C@H]1C2)C)(CCC=C(C)C)C	C15H24	204.35	3	0	0	0	6.45	4.73	4.63	-4.97	-6.24	-3.55	Low	medium_risk
GZ	Cinmomi Ramulus	MOL011169	MID020760	Peroxyergosterol	[C@@H]1(CC[C@]2([C@]3(C1)C=C[C@@]1([C@@H]4CC[C@H]([C@@H](/C=C/[C@H](C)C(C)C)C)[C@@]4(C)CC[C@H]21)OO3)C)O	C28H44O3	428.65	4	3	1	38.69	6.71	6.47	5.43	-6.46	-7.33	-4.51	High	low_risk
GZ	Cinmomi Ramulus	MOL011428	MID021019	Phenethyl acetate	c1cccc(c1)CCOC(=O)C	C10H12O2	164.2	4	2	0	26.3	2.3	1.79	2.29	-2.41	-2.49	-3.27	High	medium_risk
GZ	Cinmomi Ramulus	MOL011432	MID021023	(1R,3R,5R)-6,6-dimethyl-2-methylene-3-norpinol	O[C@@H]1C[C@@H]2C([C@@H](C2)C1=C)(C)C	C10H16O	152.23	0	1	1	20.23	1.79	1.97	2.3	-1.91	-1.83	-1.69	High	low_risk
GZ	Cinmomi Ramulus	MOL011848	MID021427	d-Piperitone	C1C[C@H](C(=O)C=C1C)C(C)C	C10H16O	152.23	1	1	0	17.07	2.85	2.57	2.2	-2.51	-2.87	-2.15	High	low_risk
GZ	Cinmomi Ramulus	MOL011899	MID021477	eremophilene	[C@@H]1(CCC=C2[C@@]1(C[C@@H](CC2)C(=C)C)C)C	C15H24	204.35	1	0	0	0	5.24	4.73	4.63	-4.34	-4.99	-3.55	Low	medium_risk
GZ	Cinmomi Ramulus	MOL012174	MID021748	o-Anisic acid	c1(c(cccc1)OC)C(=O)O	C8H8O3	152.15	2	3	1	46.53	1.59	1.39	1.32	-2.06	-2.18	-1.88	High	low_risk
GZ	Cinmomi Ramulus	MOL012344	MID021908	(4aR,9aS)-2,9,9-trimethyl-5-methylene-4,4a,6,7,8,9a-hexahydro-3H-benzo[7]annulene	[C@@H]12C(CCCC(=C)[C@@H]1CCC(=C2)C)(C)C	C15H24	204.35	0	0	0	0	4.46	4.73	4.63	-3.92	-4.18	-3.77	Low	medium_risk
GZ	Cinmomi Ramulus	MOL012439	MID022001	(1Z,4E,8E)-2,6,6,9-tetramethylcycloundeca-1,4,8-triene	C\1=C/C/C(=C\CC/C(=C/CC1(C)C)/C)/C	C15H24	204.35	0	0	0	0	4.55	5.04	4.53	-3.97	-4.27	-3.52	Low	medium_risk
GZ	Cinmomi Ramulus	MOL012644	MID022206	caryophellene	[C@H]12CC/C(=C\CCC(=C)[C@H]1CC2(C)C)/C	C15H24	204.35	0	0	0	0	4.38	4.73	4.63	-3.87	-4.1	-3.77	Low	medium_risk
GZ	Cinmomi Ramulus	MOL013023	MID022580	Biosol	c1(c(cc(cc1)O)C)C(C)C	C10H14O	150.22	1	1	1	20.23	2.99	2.82	2.76	-2.99	-3.08	-3.01	High	low_risk
GZ	Cinmomi Ramulus	MOL013205	MID022758	p-Methoxycinmaldehyde	c1(ccc(cc1)OC)/C=C/C=O	C10H10O2	162.19	3	2	0	26.3	1.83	1.8	1.66	-2.17	-2	-2.55	High	medium_risk
SY	Paeonia albiflora[Syn. Paeonia lactiflora]	3435	MID003255	Eugeniin	c1(c(cc(cc1O)C(=O)O[C@H]1[C@H](OC(=O)c2cc(c(c(c2)O)O)O)[C@@H](OC(=O)c2cc(c(c(c2)O)O)O)[C@H]2OC(=O)c3c(c4c(c(c(cc4C(=O)OC[C@H]2O1)O)O)O)c(c(c(c3)O)O)O)O)O	C41H30O26	938.66	9	26	15	444.18	2.4	1.67	-2.83	-6.91	-11.37	-2.14	Low	ambiguous
SY	Paeonia albiflora[Syn. Paeonia lactiflora].	3730	MID003534	1-O-Galloylpedunculagin	C1(=O)c2c(c(c(c(c2)O)O)O)c2c(cc(c(c2O)O)O)C(=O)OC2C3OC(=O)c4cc(c(c(O)c4c4c(c(c(cc4C(=O)OCC3OC(C2O1)OC(=O)c1cc(c(c(c1)O)O)O)O)O)O)O)O	C41H28O26	936.65	3	26	15	444.18	2.1	1.65	-2.83	-7.1	-11.06	-2.58	Low	ambiguous
SY	Paeonia albiflora[SynPaeonia lactiflora	6771	MID006345	13-Methyl tetradecanoic acid	CC(CCCCCCCCCCCC(=O)O)C	C15H30O2	242.4	12	2	1	37.3	6.36	5.02	3.94	-4.56	-6.93	-4.54	High	low_risk
SY	Paeonia albiflora[SynPaeonia	7570	MID007099	Paeonilactone A	[C@@H]1(C(=O)O[C@H]2[C@@H]1CC(=O)[C@](C2)(O)C)C	C10H14O4	198.22	0	4	1	63.6	0.17	0.28	0.35	-1.18	-1.06	-1.12	High	low_risk
SY	Paeonia albiflora[SynPaeonia	7571	MID007100	Paeonin	[C@@H]1([C@@H]([C@H]([C@@H](O[C@@H]1CO)Oc1cc(cc2[o+]c(c(cc12)O[C@H]1[C@@H]([C@H]([C@@H]([C@H](O1)CO)O)O)O)c1cc(c(cc1)O)OC)O)O)O)O.[Cl-]	C28H33ClO16	661.01	8	16	10	261.59	-0.54	-4.84	-3.42	-3.33	-4.48	0.18	Low	ambiguous
SY	Paeonia albiflora[SynPaeonia lactiflora]	7779	MID007303	Phenvlalanine	c1cccc(c1)CC(N)C(=O)O	C9H11NO2	165.19	3	3	2	63.32	-1.52	0.64	-1.11	-0.08	0.7	-1.86	High	medium_risk
SY	Paeonia albiflora[SynPaeonia lactiflora]	8201	MID007701	Pyrethrin Ⅰ	CC(=C[C@@H]1C(C)(C1C(=O)OC1CC(=O)C(=C1C)C/C=C/C=C)C)C	C21H28O3	328.45	7	3	0	43.37	5.9	4.56	3.62	-5.13	-6.58	-3.88	High	medium_risk
SY	Paeonia albiflora[SynPaeonia lactiflora]	8202	MID007702	Pyrethrin Ⅱ	C/C(=C/[C@@H]1C(C)(C1C(=O)OC1CC(=O)C(=C1C)C/C=C/C=C)C)/C(=O)OC	C22H28O5	372.45	9	5	0	69.67	4.3	3.71	2.89	-4.26	-5.48	-3.54	High	medium_risk
SY	Paeonia albiflora[SynPaeonia lactiflora]	8903	MID008378	β-Sitosterol	C1[C@@H]([C@@]2([C@@H](C1)C1CC=C3C[C@H](CC[C@@]3([C@H]1CC2)C)O)C)[C@@H](CCC(CC)C(C)C)C	C29H50O	414.71	6	1	1	20.23	9.34	8.02	6.73	-7.9	-9.67	-6.19	Low	low_risk
SY	Paeoniae Radix Alba	MOL000106	MID009956	PYG	c1cc(c(c(c1)O)O)O	C6H6O3	126.11	0	3	3	60.69	0.52	0.8	0.18	-1.44	-1.37	-0.63	High	low_risk
SY	Paeoniae Radix Alba	MOL000211	MID010054	Mairin	[C@H]12[C@@](CC[C@@]3([C@@H]1CC[C@H]1[C@]3(CC[C@@H]3[C@@]1(CC[C@@H](C3(C)C)O)C)C)C)(CC[C@H]2C(=C)C)C(=O)O	C30H48O3	456.7	2	3	2	57.53	8.21	7.09	5.82	-7.71	-9.28	-5.7	Low	low_risk
SY	Paeoniae Radix Alba	MOL000219	MID010062	BOX	c1(ccccc1)C(=O)O	C7H6O2	122.12	1	2	1	37.3	1.87	1.38	1.6	-2.2	-2.27	-1.72	High	medium_risk
SY	Paeoniae Radix Alba	MOL000263	MID010105	oleanolic acid	[C@@]12([C@]3(C(=CC[C@@H]1[C@@]1([C@@H](CC2)C([C@H](CC1)O)(C)C)C)[C@H]1[C@@](CC3)(CCC(C1)(C)C)C(=O)O)C)C	C30H48O3	456.7	1	3	2	57.53	7.49	7.23	5.82	-7.32	-8.53	-6.12	Low	low_risk
SY	Paeoniae Radix Alba	MOL000357	MID010196	Sitogluside	[C@H]12[C@H]3[C@@H]([C@@]4(C(=CC3)C[C@H](CC4)O[C@@H]3O[C@@H]([C@H]([C@@H]([C@H]3O)O)O)CO)C)CC[C@@]1([C@H](CC2)[C@@H](CC[C@H](C(C)C)CC)C)C	C35H60O6	576.85	9	6	4	99.38	7.74	5.85	3.96	-7.7	-9.67	-4.4	Low	low_risk
SY	Paeoniae Radix Alba	MOL000358	MID010197	beta-sitosterol	[C@H]12[C@H]3[C@@H]([C@@]4(C(=CC3)C[C@H](CC4)O)C)CC[C@@]1([C@H](CC2)[C@@H](CC[C@H](C(C)C)CC)C)C	C29H50O	414.71	6	1	1	20.23	9.34	8.02	6.73	-7.9	-9.67	-6.19	Low	low_risk
SY	Paeoniae Radix Alba	MOL000359	MID010198	sitosterol	[C@H]1(CC[C@]2(C(=CC[C@H]3[C@@H]4CC[C@H]([C@@H](CC[C@H](C(C)C)CC)C)[C@@]4(C)CC[C@H]23)C1)C)O	C29H50O	414.71	6	1	1	20.23	9.34	8.02	6.73	-7.9	-9.67	-6.19	Low	low_risk
SY	Paeoniae Radix Alba	MOL000422	MID010260	kaempferol	c1(c(c(=O)c2c(o1)cc(cc2O)O)O)c1ccc(cc1)O	C15H10O6	286.24	1	6	4	111.13	1.9	2.28	-0.03	-3.31	-3.86	-3.82	High	medium_risk
SY	Paeoniae Radix Alba	MOL000492	MID010331	(+)-catechin	[C@H]1([C@H](Cc2c(O1)cc(cc2O)O)O)c1cc(c(cc1)O)O	C15H14O6	290.27	1	6	5	110.38	0.36	1.22	0.24	-2.22	-2.24	-2.14	High	medium_risk
SY	Paeoniae Radix Alba	MOL000513	MID010351	3,4,5-trihydroxybenzoic acid	C(=O)(c1cc(O)c(O)c(O)c1)O	C7H6O5	170.12	1	5	4	97.99	0.7	0.5	-0.16	-1.64	-2.34	-0.04	High	low_risk
SY	Paeoniae Radix Alba	MOL000551	MID010388	Hederagenol	[C@]12(C(=CC[C@H]3[C@]1(CC[C@@H]1[C@@]3(CC[C@@H]([C@]1(CO)C)O)C)C)[C@H]1[C@@](CC2)(CCC(C1)(C)C)C(=O)O)C	C30H48O4	472.7	2	4	3	77.76	6.82	6.21	4.97	-6.94	-8.26	-5.55	High	low_risk
SY	Paeoniae Radix Alba	MOL000561	MID010397	Astragalin	c12c(oc(c(c1=O)O[C@@H]1O[C@@H]([C@H]([C@@H]([C@H]1O)O)O)CO)c1ccc(cc1)O)cc(cc2O)O	C21H20O11	448.38	4	11	7	190.28	0.72	-0.24	-2.1	-3.18	-4.29	-2.1	Low	high_risk
SY	Paeoniae Radix Alba	MOL000610	MID010444	TRD	C(CCCCCC)CCCCCC	C13H28	184.36	10	0	0	0	6.66	5.32	5.67	-4.52	-6.46	-5.11	Low	medium_risk
SY	Paeoniae Radix Alba	MOL000612	MID010446	(-)-alpha-cedrene	[C@]123[C@H](C([C@@H](C1)C(=CC3)C)(C)C)CC[C@H]2C	C15H24	204.35	0	0	0	0	4.62	4.42	5.65	-4.02	-4.35	-3.52	Low	medium_risk
SY	Paeoniae Radix Alba	MOL000676	MID010507	DBP	c1(c(C(=O)OCCCC)cccc1)C(=O)OCCCC	C16H22O4	278.34	10	4	0	52.6	4.5	3.6	3.43	-3.96	-5.33	-4.98	High	low_risk
SY	Paeoniae Radix Alba	MOL000775	MID010603	EEE	O(C(=O)C)CC	C4H8O2	88.11	2	2	0	26.3	0.73	0.57	0.49	-0.71	-0.86	-0.65	High	low_risk
SY	Paeoniae Radix Alba	MOL000842	MID010668	sucrose	OC[C@H]1O[C@H](O[C@@]2(CO)[C@@H](O)[C@H](O)[C@@H](CO)O2)[C@H](O)[C@@H](O)[C@@H]1O	C12H22O11	342.3	5	11	8	189.53	-3.7	-5.4	-4.37	0.7	0.31	3.67	Low	low_risk
SY	Paeoniae Radix Alba	MOL000860	MID010685	stearic acid	C(CCCCCCCCCCC)CCCCCC(=O)O	C18H36O2	284.48	16	2	1	37.3	8.23	6.33	4.67	-5.73	-8.87	-6.11	High	low_risk
SY	Paeoniae Radix Alba	MOL000867	MID010692	Heptadekan	CCCCCCCCCCCCCCCCC	C17H36	240.47	14	0	0	0	8.82	6.88	6.68	-5.96	-8.7	-6.73	Low	medium_risk
SY	Paeoniae Radix Alba	MOL000868	MID010693	LFA	CCCCCCCCCCCCCCCCCCCC	C20H42	282.55	17	0	0	0	10.45	8.05	7.38	-7.05	-10.4	-7.94	Low	medium_risk
SY	Paeoniae Radix Alba	MOL000869	MID010694	Henicosane	CCCCCCCCCCCCCCCCCCCCC	C21H44	296.57	18	0	0	0	10.99	8.44	7.6	-7.41	-10.96	-8.34	Low	medium_risk
SY	Paeoniae Radix Alba	MOL000874	MID010699	paeonol	C(=O)(C)c1c(cc(cc1)OC)O	C9H10O3	166.17	2	3	1	46.53	1.98	1.6	0.83	-2.36	-2.58	-2.28	High	low_risk
SY	Paeoniae Radix Alba	MOL000875	MID010700	Cedrol	C1C[C@H]([C@@]23CC[C@]([C@@H](C([C@H]12)(C)C)C3)(O)C)C	C15H26O	222.37	0	1	1	20.23	3.88	3.61	3.81	-3.66	-4	-3.18	High	low_risk
SY	Paeoniae Radix Alba	MOL000876	MID010701	(6R,10R)-6,10,14-trimethylpentadecan-2-one	CC(=O)CCC[C@@H](CCC[C@@H](CCCC(C)C)C)C	C18H36O	268.48	12	1	0	17.07	6.95	6.01	4.79	-5.09	-7.12	-5.55	High	low_risk
SY	Paeoniae Radix Alba	MOL001218	MID011039	Pisol	C(CCCCCCCCCCC)O	C12H26O	186.33	10	1	1	20.23	5.13	3.9	3.41	-3.57	-5.3	-4.15	High	low_risk
SY	Paeoniae Radix Alba	MOL001219	MID011040	Satol	C(CCCCCCC/C=C\CCCCCCCC)O	C18H36O	268.48	15	1	1	20.23	7.45	6.02	4.79	-5.21	-7.71	-5.86	High	low_risk
SY	Paeoniae Radix Alba	MOL001246	MID011067	(1R)-()-Nopinone	[C@@H]12C(=O)CC[C@@H](C1(C)C)C2	C9H14O	138.21	0	1	0	17.07	1.65	2.01	2	-1.74	-1.62	-1.98	High	low_risk
SY	Paeoniae Radix Alba	MOL001393	MID011211	myristic acid	C(=O)(CCCCCCCCCCCCC)O	C14H28O2	228.37	12	2	1	37.3	6.11	4.77	3.69	-4.31	-6.67	-4.51	High	low_risk
SY	Paeoniae Radix Alba	MOL001396	MID011214	PENTADECYLIC ACID	C(=O)(CCCCCCCCCCCCCC)O	C15H30O2	242.4	13	2	1	37.3	6.63	5.16	3.94	-4.66	-7.21	-4.91	High	low_risk
SY	Paeoniae Radix Alba	MOL001402	MID011220	Octacosane	CCCCCCCCCCCCCCCCCCCCCCCCCCCC	C28H58	394.76	25	0	0	0	14.78	11.17	9.06	-9.95	-14.89	-11.11	Low	medium_risk
SY	Paeoniae Radix Alba	MOL001644	MID011455	Dodecal	CCCCCCCCCCCC=O	C12H24O	184.32	10	1	0	17.07	4.89	4.11	3.27	-3.4	-4.98	-4.26	High	low_risk
SY	Paeoniae Radix Alba	MOL001801	MID011609	salicylic acid	C(=O)(c1c(O)cccc1)O	C7H6O3	138.12	1	3	2	57.53	2.26	1.09	0.99	-2.5	-3.1	-1.17	High	low_risk
SY	Paeoniae Radix Alba	MOL001888	MID011695	2,2-dimethylcyclohexanol	[C@H]1(C(CCCC1)(C)C)O	C8H16O	128.21	0	1	1	20.23	2.18	1.95	1.83	-2.01	-2.24	-1.47	High	low_risk
SY	Paeoniae Radix Alba	MOL001889	MID011696	Methyl linolelaidate	C(=O)(CCCCCCC/C=C/C/C=C/CCCCC)OC	C19H34O2	294.47	15	2	0	26.3	6.82	5.97	4.7	-4.97	-7.18	-5.37	High	low_risk
SY	Paeoniae Radix Alba	MOL001890	MID011697	octadec-9-ene	CCCCCCCC/C=C/CCCCCCCC	C18H36	252.48	14	0	0	0	9.03	7.04	6.77	-6.17	-8.92	-6.42	Low	medium_risk
SY	Paeoniae Radix Alba	MOL001891	MID011698	9-methylenefluorene	C1(=C)c2ccccc2c2ccccc12	C14H10	178.23	0	0	0	0	3.65	3.73	4.85	-3.88	-3.34	-5.57	Low	medium_risk
SY	Paeoniae Radix Alba	MOL001892	MID011699	Dipropyl phthalate	c1(c(C(=O)OCCC)cccc1)C(=O)OCCC	C14H18O4	250.29	8	4	0	52.6	3.27	2.82	2.92	-3.17	-4.05	-4.17	High	low_risk
SY	Paeoniae Radix Alba	MOL001893	MID011700	BU3	[C@H]([C@@H](C)O)(C)O	C4H10O2	90.12	1	2	2	40.46	-0.92	-0.25	-0.18	0.25	0.55	0.5	High	low_risk
SY	Paeoniae Radix Alba	MOL001894	MID011701	Bicetyl	C(CCCCCCCCCCCCCCCC)CCCCCCCCCCCCCCC	C32H66	450.87	29	0	0	0	16.95	12.73	9.82	-11.4	-17.14	-12.67	Low	medium_risk
SY	Paeoniae Radix Alba	MOL001895	MID011702	Dibutylphenol	c1(c(c(C(C)(C)C)ccc1)O)C(C)(C)C	C14H22O	206.32	2	1	1	20.23	4.92	3.99	3.87	-4.38	-5.08	-4.25	High	low_risk
SY	Paeoniae Radix Alba	MOL001896	MID011703	bicyclo[3.1.1]hept-2-ene-2-methanol, 6,6-dimethyl-	OCC1=CC[C@H]2C([C@@H]1C2)(C)C	C10H16O	152.23	1	1	1	20.23	3.22	1.97	2.3	-2.75	-3.32	-1.69	High	low_risk
SY	Paeoniae Radix Alba	MOL001897	MID011704	()-trans-Myrtanol	OC[C@H]1[C@@H]2C([C@@H](C2)CC1)(C)C	C10H18O	154.25	1	1	1	20.23	3.41	2.05	2.45	-2.88	-3.51	-1.71	High	low_risk
SY	Paeoniae Radix Alba	MOL001898	MID011705	Acetyl oxide	C(=O)(OC(=O)C)C	C4H6O3	102.09	2	3	0	43.37	-0.1	0.1	0.31	-0.28	-0.36	-0.22	High	low_risk
SY	Paeoniae Radix Alba	MOL001899	MID011706	ZINC02169908	[C@@H](CCC[C@@H](CCCC(=O)C)C)(CCCC(C)C)C	C18H36O	268.48	12	1	0	17.07	6.95	6.01	4.79	-5.09	-7.12	-5.55	High	low_risk
SY	Paeoniae Radix Alba	MOL001900	MID011707	Pulchinenoside A_qt	[C@@H]1(CC[C@]2([C@H]([C@@]1(CO)C)CC[C@@]1(C)[C@]3(C)CC[C@@]4(C(=O)O)CC[C@@H](C(=C)C)[C@@H]4[C@H]3CC[C@H]21)C)O	C30H48O4	472.7	3	4	3	77.76	7.54	6.06	4.97	-7.32	-9.01	-5.13	High	ambiguous
SY	Paeoniae Radix Alba	MOL001901	MID011708	24-Methylenecycloartanol	O[C@@H]1C([C@H]2[C@@]3([C@@]4(C3)[C@H]([C@]3([C@](CC4)([C@H](CC3)[C@@H](CCC(=C)C(C)C)C)C)C)CC2)CC1)(C)C	C31H52O	440.74	5	1	1	20.23	10.31	8.41	7.12	-8.74	-10.67	-7.26	Low	low_risk
SY	Paeoniae Radix Alba	MOL001902	MID011709	3β,23-dihydroxy-olea-11,13(18)-dien-28-oic acid	[C@@H]1(CC[C@]2([C@H]([C@@]1(CO)C)CC[C@@]1(C)[C@]3(C)CC[C@@]4(C(=O)O)CCC(C)(C)CC4=C3C=C[C@H]21)C)O	C30H46O4	470.68	2	4	3	77.76	6.32	6.13	4.87	-6.61	-7.74	-5.53	High	ambiguous
SY	Paeoniae Radix Alba	MOL001903	MID011710	3β-hydroxy-11-oxo-olean-12-en-28-oic acid	[C@@H]1(CC[C@]2([C@@H](C1(C)C)CC[C@@]1(C)[C@]3(C)CC[C@@]4(C(=O)O)CCC(C)(C)C[C@@H]4C3=CC(=O)[C@H]21)C)O	C30H46O4	470.68	1	4	2	74.6	6.42	6.41	4.87	-6.74	-7.78	-6	High	low_risk
SY	Paeoniae Radix Alba	MOL001904	MID011711	2 - methyl - 3 - (2 - propenyl) - phenol	c1(c(c(ccc1)CC=C)C)O	C10H12O	148.2	2	1	1	20.23	3.19	2.43	2.67	-3.04	-3.29	-3.04	High	medium_risk
SY	Paeoniae Radix Alba	MOL001905	MID011712	3β-hydroxy-olea-11,13(18)-dien-28-oic acid?	[C@@H]1(CC[C@]2([C@H](C1(C)C)CC[C@@]1(C)[C@]3(C)CC[C@@]4(C(=O)O)CCC(C)(C)CC4=C3C=C[C@H]21)C)O	C30H46O3	454.68	1	3	2	57.53	6.99	7.15	5.73	-7	-8.01	-6.11	Low	low_risk
SY	Paeoniae Radix Alba	MOL001906	MID011713	Methylgallate	Oc1cc(cc(O)c1O)C(=O)OC	C8H8O5	184.15	2	5	3	86.99	0.86	0.59	0.18	-1.73	-2.27	-0.75	High	low_risk
SY	Paeoniae Radix Alba	MOL001907	MID011714	Progallin A	O(C(=O)c1cc(O)c(O)c(O)c1)CC	C9H10O5	198.17	3	5	3	86.99	1.3	0.98	0.49	-2.01	-2.73	-1.16	High	low_risk
SY	Paeoniae Radix Alba	MOL001908	MID011715	(Z)-(1S,5R)-beta-pinen-10-yl-beta-vicianoside	O(/C=C/1\[C@@H]2C([C@@H](C2)CC1)(C)C)[C@@H]1O[C@@H]([C@@H](O)[C@H](O)[C@H]1O)CO[C@@H]1OC[C@H](O)[C@H](O)[C@H]1O	C21H34O10	446.49	5	10	6	158.3	-1.5	-1.39	-1.54	-1.33	-1.32	1.35	Low	ambiguous
SY	Paeoniae Radix Alba	MOL001909	MID011716	(Z)-(1S,5R)-beta-pinen-10-yl-beta-vicianoside_qt	O/C=C/1\[C@@H]2C([C@@H](C2)CC1)(C)C	C10H16O	152.23	0	1	1	20.23	3.45	2.88	2.3	-2.96	-3.56	-1.56	High	low_risk
SY	Paeoniae Radix Alba	MOL001910	MID011717	11alpha,12alpha-epoxy-3beta-23-dihydroxy-30-norolean-20-en-28,12beta-olide	[C@@H]1(CC[C@]2([C@@H]([C@@]1(CO)C)CC[C@@]1(C)[C@]3(C)CC[C@@]45C(=O)O[C@@]6([C@H]3[C@H]5CC(=CC4)C)[C@H]([C@H]21)O6)C)O	C29H42O5	470.64	1	5	2	79.29	5.1	4.6	4.35	-5.9	-6.51	-4.96	High	low_risk
SY	Paeoniae Radix Alba	MOL001911	MID011718	albiflorin R1	O1[C@H]2[C@]3([C@](O)(C[C@H]3C(=O)C2)[C@]1(O[C@@H]1O[C@@H]([C@@H](O)[C@H](O)[C@H]1O)CO)C)COC(=O)c1ccccc1	C23H28O11	480.46	7	11	5	172.21	-1.53	-1.51	-1.17	-1.52	-1.58	-1.31	Low	ambiguous
SY	Paeoniae Radix Alba	MOL001912	MID011719	albiflorin R1_qt	O1[C@H]2[C@]3([C@](O)(C[C@H]3C(=O)C2)[C@]1(O)C)COC(=O)c1ccccc1	C17H18O6	318.32	4	6	2	93.06	0.07	0.66	0.96	-1.79	-1.58	-3.05	High	medium_risk
SY	Paeoniae Radix Alba	MOL001913	MID011720	propyl (2R)-2-hydroxypropanoate	C(=O)([C@@H](C)O)OCCC	C6H12O3	132.16	4	3	1	46.53	0.76	0.32	0.39	-0.87	-1.32	-0.59	High	low_risk
SY	Paeoniae Radix Alba	MOL001914	MID011721	gallotannin	O1[C@H]([C@@H](OC(=O)c2cc(OC(=O)c3cc(O)c(O)c(O)c3)c(O)c(O)c2)[C@H](OC(=O)c2cc(OC(=O)c3cc(O)c(O)c(O)c3)c(O)c(O)c2)[C@@H](OC(=O)c2cc(OC(=O)c3cc(O)c(O)c(O)c3)c(O)c(O)c2)[C@@H]1OC(=O)c1cc(OC(=O)c2cc(O)c(O)c(O)c2)c(O)c(O)c1)COC(=O)c1cc(OC(=O)c2cc(O)c(O)c(O)c2)c(O)c(O)c1	C76H52O46	1701.2	31	46	25	777.98	6.2	4.84	-3.98	-12.61	-22.32	-5.59	Low	ambiguous
SY	Paeoniae Radix Alba	MOL001915	MID011722	paeonoside	c1(c(c(=O)c2c(O)cc(cc2o1)O[C@H]1[C@H](O)[C@@H](O)[C@H](O)[C@H](O1)CO)O[C@@H]1[C@H](O)[C@@H](O)[C@H](O)[C@H](O1)CO)c1ccc(O)cc1	C27H30O16	610.52	7	16	10	269.43	-1.09	-2.77	-4.16	-2.75	-4.08	-0.31	Low	ambiguous
SY	Paeoniae Radix Alba	MOL001917	MID011723	(3S,3aR,5S,6S,7aR)-5,6-dihydroxy-3,6-dimethyl-3,3a,4,5,7,7a-hexahydrobenzofuran-2-one	O1[C@H]2[C@H](C[C@@H]([C@](C2)(O)C)O)[C@@H](C1=O)C	C10H16O4	200.23	0	4	2	66.76	0.16	0.07	0.46	-1.18	-1.12	-0.42	High	low_risk
SY	Paeoniae Radix Alba	MOL001918	MID011724	paeoniflorgenone	O1[C@]2([C@]3(O[C@@H]1[C@@H]([C@H](C3)C(=O)C2)COC(=O)c1ccccc1)O)C	C17H18O6	318.32	4	6	1	82.06	0.84	1.27	1.37	-2.27	-2.15	-3.15	High	medium_risk
SY	Paeoniae Radix Alba	MOL001919	MID011725	(3S,5R,8R,9R,10S,14S)-3,17-dihydroxy-4,4,8,10,14-pentamethyl-2,3,5,6,7,9-hexahydro-1H-cyclopenta[a]phenthrene-15,16-dione	O[C@@H]1C([C@H]2[C@@]([C@@H]3[C@@](CC2)([C@]2(C(=C(O)C(=O)C2=O)C=C3)C)C)(CC1)C)(C)C	C22H30O4	358.47	0	4	2	74.6	3.69	3.75	2.35	-4.39	-4.95	-3.88	High	low_risk
SY	Paeoniae Radix Alba	MOL001921	MID011726	Lactiflorin	O1[C@@]23[C@@]4([C@@H](C2)[C@](OC4=O)(C[C@H]3O[C@@H]2O[C@H]([C@@H](O)[C@H](O)[C@@H]12)CO)C)COC(=O)c1ccccc1	C23H26O10	462.45	5	10	3	140.98	-0.02	-0.47	0	-2.5	-2.49	-2.22	Low	ambiguous
SY	Paeoniae Radix Alba	MOL001922	MID011727	2-Hexyl-1-decanol	[C@H](CCCCCCCC)(CCCCCC)CO	C16H34O	242.44	13	1	1	20.23	7	5.32	4.45	-4.9	-7.24	-5.4	High	low_risk
SY	Paeoniae Radix Alba	MOL001923	MID011728	[(3S,3aR,6S,7aR)-6-hydroxy-6-methyl-2,5-dioxo-3a,4,7,7a-tetrahydro-3H-benzofuran-3-yl]methyl benzoate	O1[C@H]2[C@@H]([C@H](C1=O)COC(=O)c1ccccc1)CC(=O)[C@@](O)(C2)C	C17H18O6	318.32	4	6	1	89.9	1.18	1.12	1.29	-2.49	-2.66	-3.32	High	medium_risk
SY	Paeoniae Radix Alba	MOL001924	MID011729	paeoniflorin	O1[C@@]2([C@]3(O[C@@H]4O[C@@H]([C@@H](O)[C@H](O)[C@H]4O)CO)[C@]4([C@@H](C3)[C@@](O[C@@H]14)(O)C2)COC(=O)c1ccccc1)C	C23H28O11	480.46	7	11	5	164.37	-1.02	-1.36	-0.68	-1.84	-1.94	-1.15	Low	ambiguous
SY	Paeoniae Radix Alba	MOL001925	MID011730	paeoniflorin_qt	O1[C@@]2([C@]3(O)[C@]4([C@@H](C3)[C@@](O[C@@H]14)(O)C2)COC(=O)c1ccccc1)C	C17H18O6	318.32	4	6	2	85.22	0.57	0.82	1.46	-2.1	-1.93	-2.89	High	medium_risk
SY	Paeoniae Radix Alba	MOL001926	MID011731	1,2,3,6-tetra-O-galloylglucose	O=C([C@](O)([C@@](O)([C@H](O)[C@H](O)[C@H](O)C(=O)c1cc(O)c(O)c(O)c1)C(=O)c1cc(O)c(O)c(O)c1)C(=O)c1cc(O)c(O)c(O)c1)C(=O)c1cc(O)c(O)c(O)c1	C34H28O22	788.57	13	22	17	429.26	-2.12	-1.9	-6.2	-2.85	-6.37	0.42	Low	ambiguous
SY	Paeoniae Radix Alba	MOL001927	MID011732	albiflorin	O1[C@]2([C@@]3(O[C@@H]4O[C@@H]([C@@H](O)[C@H](O)[C@H]4O)CO)[C@]([C@H](C3)[C@H](O)C2)(C1=O)COC(=O)c1ccccc1)C	C23H28O11	480.46	7	11	5	172.21	-1.01	-1.51	-0.77	-1.85	-2.12	-1.31	Low	ambiguous
SY	Paeoniae Radix Alba	MOL001928	MID011733	albiflorin_qt	O1[C@]2([C@@]3(O)[C@]([C@H](C3)[C@H](O)C2)(C1=O)COC(=O)c1ccccc1)C	C17H18O6	318.32	4	6	2	93.06	0.58	0.66	1.37	-2.11	-2.11	-3.05	High	medium_risk
SY	Paeoniae Radix Alba	MOL001929	MID011734	alexandrin	O([C@H]1CC2=CC[C@H]3[C@H]4[C@@]([C@H](CC4)[C@@H](CC[C@H](C(C)C)CC)C)(CC[C@@H]3[C@]2(CC1)C)C)[C@@H]1O[C@@H]([C@@H](O)[C@H](O)[C@H]1O)CO	C35H60O6	576.85	9	6	4	99.38	7.74	5.85	3.96	-7.7	-9.67	-4.4	Low	low_risk
SY	Paeoniae Radix Alba	MOL001930	MID011735	benzoyl paeoniflorin	O1[C@@]2(C[C@@]([C@@]1(O[C@@]13Cc4c1c(OC3)oc4)COC(=O)c1ccccc1)([C@@H](O)[C@H]2O)C)COC(=O)[C@H]1C[C@@H](O)[C@@H](O)C=C1	C30H32O12	584.57	10	12	4	174.35	-0.57	0.63	0.29	-2.64	-2.62	-3.83	Low	ambiguous
SY	Paeoniae Radix Alba	MOL001931	MID011736	4-Chlorobutyric acid	C(C(=O)O)CCCl	C4H7ClO2	122.55	3	2	1	37.3	0.64	1.09	0.89	-0.81	-1	-1.04	High	low_risk
SY	Paeoniae Radix Alba	MOL001932	MID011737	galloylpaeoniflorin	O1[C@@]2([C@]3(O[C@H]4O[C@@H]([C@@H](O)[C@H](O)[C@H]4O)COC(=O)c4cc(O)c(O)c(O)c4)[C@]4([C@@H](C3)[C@@](O[C@@H]14)(O)C2)COC(=O)c1ccccc1)C	C30H32O15	632.57	10	15	7	231.13	-0.4	-0.38	-0.96	-3.05	-3.99	-2.01	Low	ambiguous
SY	Paeoniae Radix Alba	MOL001933	MID011738	oxypaeoniflorin	O1[C@@]2([C@]3(O[C@H]4O[C@@H]([C@@H](O)[C@H](O)[C@H]4O)CO)[C@]4([C@@H](C3)[C@@](O[C@@H]14)(O)C2)COC(=O)c1ccc(O)cc1)C	C23H28O12	496.46	7	12	6	184.6	-1.38	-1.65	-1.17	-1.71	-2	-0.56	Low	ambiguous
SY	Paeoniae Radix Alba	MOL001934	MID011739	(3R,3aR,6S,7aR)-6-hydroxy-3,6-dimethyl-3a,4,7,7a-tetrahydro-3H-benzofuran-2,5-dione	O1[C@H]2[C@@H]([C@H](C1=O)C)CC(=O)[C@@](O)(C2)C	C10H14O4	198.22	0	4	1	63.6	0.17	0.28	0.35	-1.18	-1.06	-1.12	High	low_risk
SY	Paeoniae Radix Alba	MOL001935	MID011740	(3aR,6S,7aR)-6-hydroxy-6-methyl-3-methylene-3a,4,7,7a-tetrahydrobenzofuran-2,5-dione	O1[C@H]2[C@H](CC(=O)[C@@](O)(C2)C)C(=C)C1=O	C10H12O4	196.2	0	4	1	63.6	0.06	0.2	0.25	-1.09	-0.95	-1.35	High	low_risk
SY	Paeoniae Radix Alba	MOL001936	MID011741	cis-5-Octen-1-ol	C(/C=C\CC)CCCO	C8H16O	128.21	5	1	1	20.23	2.03	2.12	2.07	-1.58	-2.08	-1.77	High	low_risk
SY	Paeoniae Radix Alba	MOL001937	MID011742	24253-30-3	CCC(=O)CC=C	C6H10O	98.14	3	1	0	17.07	1.16	1.54	1.28	-0.98	-1.11	-1.39	High	low_risk
SY	Paeoniae Radix Alba	MOL004480	MID014218	acetic acid	C(=O)(C)O	C2H4O2	60.05	0	2	1	37.3	-0.21	0.09	-0.49	-0.08	-0.12	0.53	High	low_risk
SY	Paeoniae Radix Alba	MOL005089	MID014806	Oxypaeoniflorin	c1(ccc(cc1)C(=O)OC[C@]12[C@@]3(C[C@H]1[C@]1(C[C@]3(C)O[C@@H]2O1)O)O[C@H]1[C@@H]([C@H]([C@@H]([C@H](O1)CO)O)O)O)O	C23H28O12	496.46	7	12	6	184.6	-1.38	-1.65	-1.17	-1.71	-2	-0.56	Low	ambiguous
SY	Paeoniae Radix Alba	MOL007465	MID017131	10-Methylnodecane	CCCCCCCCCC(C)CCCCCCCCC	C20H42	282.55	16	0	0	0	10.76	7.9	7.38	-7.31	-10.72	-7.56	Low	medium_risk
SY	Paeoniae Radix Alba	MOL008707	MID018333	Ethylisobutyrate	C(=O)(OCC)C(C)C	C6H12O2	116.16	3	2	0	26.3	1.52	1.21	1.27	-1.32	-1.68	-1.13	High	low_risk
SY	Paeoniae Radix Alba	MOL009092	MID018709	Pentagalloylglucose	O1[C@@H]([C@@H](OC(=O)c2cc(O)c(O)c(O)c2)[C@H](OC(=O)c2cc(O)c(O)c(O)c2)[C@@H](OC(=O)c2cc(O)c(O)c(O)c2)[C@@H]1OC(=O)c1cc(O)c(O)c(O)c1)COC(=O)c1cc(O)c(O)c(O)c1	C41H32O26	940.68	16	26	15	444.18	3.59	1.69	-2.83	-7.21	-12.6	-1.83	Low	ambiguous
SJ	Zingiber officinale	119	MID000105	Acetylborneol	C1CC2C[C@H](C1(C2(C)C)C)OC(=O)C	C12H20O2	196.29	2	2	0	26.3	4.3	2.76	2.76	-3.63	-4.57	-2.58	High	low_risk
SJ	Zingiber officinale.	258	MID000242	Aframodial	C1CC(C2[C@](C1)([C@H]([C@]1(CC2)OC1)C/C=C(\CC=O)/C=O)C)(C)C	C20H30O3	318.45	5	3	0	46.67	3.61	4.1	2.85	-3.76	-4.28	-4.11	High	low_risk
SJ	zingiber officinale	364	MID000341	Alloaeromadendrene	C12C(CC[C@@H]1C)C(=C)CC[C@@H]1[C@H]2C1(C)C	C15H24	204.35	0	0	0	0	4.71	4.27	5.65	-4.07	-4.44	-3.32	Low	medium_risk
SJ	Zingiber officinale	1004	MID000951	a-Bergsmotene	C12CC(CC=C1C)C2(C)CCC=C(C)C	C15H24	204.35	3	0	0	0	6.45	4.73	4.63	-4.97	-6.24	-3.55	Low	medium_risk
SJ	Zingiber officinale	1063	MID001008	β-Bisabolene	C1C(=CCC(C1)C(=C)CCC=C(C)C)C	C15H24	204.35	4	0	0	0	6.43	5.04	4.53	-4.89	-6.22	-3.58	Low	medium_risk
SJ	Zingiber officinale	1087	MID001030	Borneol	C12(CCC(C[C@H]1O)C2(C)C)C	C10H18O	154.25	0	1	1	20.23	2.72	2.19	2.45	-2.51	-2.8	-1.91	High	low_risk
SJ	Zingiber officinale	1190	MID001120	n-Butylaldehyde	CCCC=O	C4H8O	72.11	2	1	0	17.07	0.88	0.99	0.6	-0.71	-0.82	-0.89	High	low_risk
SJ	Zingiber officinale	1295	MID001222	Camphene	C1CC2C(=C)C(C1C2)(C)C	C10H16	136.23	0	0	0	0	4.22	3	4.29	-3.34	-3.93	-2.48	Low	medium_risk
SJ	Zingiber officinale	1298	MID001224	Camphor	C12(CCC(CC1=O)C2(C)C)C	C10H16O	152.23	0	1	0	17.07	2.19	2.4	2.3	-2.16	-2.18	-2.6	High	low_risk
SJ	Zingiber officinale	1358	MID001282	2-Caraneol	C1(CCC2C(C1)C2(C)C)(O)C	C10H18O	154.25	0	1	1	20.23	2.12	2.19	2.45	-2.13	-2.18	-1.91	High	low_risk
SJ	Zzingiber officinale	1380	MID001303	⊿3-Carene	C1(=CCC2C(C1)C2(C)C)C	C10H16	136.23	0	0	0	0	4.38	3	4.29	-3.44	-4.1	-2.23	Low	medium_risk
SJ	Zingiber officinale	1414	MID001335	Caryophyllene	C\1(=C/CCC(=C)[C@@H]2[C@@H](CC1)C(C2)(C)C)/C	C15H24	204.35	0	0	0	0	4.38	4.73	4.63	-3.87	-4.1	-3.77	Low	medium_risk
SJ	Zingiber officinale	1463	MID001383	β-Cedrene	C1CC2[C@@]3(C1C)CCC(=C)[C@@H](C2(C)C)C3	C15H24	204.35	0	0	0	0	4.85	4.42	5.65	-4.16	-4.58	-3.77	Low	medium_risk
SJ	Zingiber officinale	1636	MID001547	1,8-Cineole	C1CC2CCC1(C)OC2(C)C	C10H18O	154.25	0	1	0	9.23	2.74	2.74	2.45	-2.52	-2.59	-2.45	High	medium_risk
SJ	Zingiber officinale	1688	MID001597	(E)-Citral	CC(=CCC/C(=C/C=O)/C)C	C10H16O	152.23	4	1	0	17.07	3.03	2.88	2.49	-2.43	-3.05	-1.96	High	low_risk
SJ	Zingiber officinale	1689	MID001598	(Z)-Citral	CC(=CCC/C(=C\C=O)/C)C	C10H16O	152.23	4	1	0	17.07	3.03	2.88	2.49	-2.43	-3.05	-1.96	High	low_risk
SJ	Zingiber officinale	1695	MID001603	Citronellol	CC(=CCCC(CCO)C)C	C10H20O	156.27	5	1	1	20.23	3.91	2.75	2.7	-2.94	-4.03	-2.21	High	low_risk
SJ	Zingiber officinale	1696	MID001604	Citronellyl acetate	CC(=CCCC(CCOC(=O)C)C)C	C12H22O2	198.3	7	2	0	26.3	4.48	3.32	3.04	-3.43	-4.75	-2.88	High	low_risk
SJ	Zingiber officinale	1833	MID001729	α-Copaene	C1=C(C2C3C(C1)C2(CC[C@H]3C(C)C)C)C	C15H24	204.35	1	0	0	0	4.47	4.27	5.65	-3.86	-4.19	-3.07	Low	medium_risk
SJ	Zingiber officinale	1988	MID001870	α-Cubebene	C1=C(C2C3(C1)C2C(CCC3C)C(C)C)C	C15H24	204.35	1	0	0	0	4.47	4.27	5.65	-3.86	-4.19	-3.07	Low	medium_risk
SJ		2125	MID001997	p-Cymene	c1cc(ccc1C)C(C)C	C10H14	134.22	1	0	0	0	4.1	3.12	4.47	-3.63	-3.81	-3.57	Low	medium_risk
SJ		2336	MID002198	10-Dehydrogingerdione	c1(OC)c(O)ccc(/C=C\C(=C\C(=O)CCCCCCCCC)\O)c1	C21H30O4	346.46	12	4	2	66.76	6.85	5.46	2.89	-5.69	-8.06	-5.09	High	medium_risk
SJ		2528	MID002376	3,5-Diacetoxy-1-(4-hydroxy-3,5-dimethoxyphenyl)-7-(4-hydroxy-3-methoxyphenyl)heptane	c1(c(c(cc(c1)CCC(CC(CCc1ccc(c(c1)OC)O)OC(=O)C)OC(=O)C)OC)O)OC	C26H34O9	490.54	15	9	2	120.75	4.33	3.94	2.21	-4.87	-6.58	-6.25	High	high_risk
SJ		2615	MID002462	Diethyl sulfide	CCSCC	C4H10S	90.19	2	0	0	25.3	1.95	1.76	1.82	-1.5	-2.11	-1.48	High	medium_risk
SJ		2909	MID002749	l-(l,5-Dimethyl-4-hexenyl)-4-methyl benzene	C(CCC=C(C)C)(C)C1CCC(CC1)C	C15H28	208.38	4	0	0	0	6.51	5.2	5.65	-4.97	-6.31	-3.59	Low	medium_risk
SJ	Zingiber officinale	3096	MID002926	β-Elemene [515-13-9]	C1(CC[C@]([C@@H](C1)C(=C)C)(C=C)C)C(=C)C	C15H24	204.35	3	0	0	0	6.11	4.75	4.53	-4.76	-5.89	-3.58	Low	medium_risk
SJ	Zingiber officinale.	3097	MID002927	γ-Elemene	C1(=C(C)C)CC[C@]([C@@](C1)(C(=C)C)C)(C=C)C	C16H26	218.38	2	0	0	0	5.9	5.28	4.78	-4.78	-5.67	-4.39	Low	medium_risk
SJ	Zingiber officinale.	3251	MID003080	(E)-8β,17-Epoxylabd-12-ene-15,16-dial	C1(C2[C@](CCC1)([C@H]([C@@]1(CC2)CO1)C/C=C(\CC=O)/C=O)C)(C)C	C20H30O3	318.45	5	3	0	46.67	3.61	4.1	2.85	-3.76	-4.28	-4.11	High	low_risk
SJ	Zingiber officinale.	3359	MID003184	4-Ethenyl-2,2,4-trimethyl-3-(1- methylethenyl)-cyclohexane-methanol	C1(CCC(C(C1C(=C)C)(C)C)CO)(C=C)C	C15H26O	222.37	3	1	1	20.23	4.63	3.8	3.56	-3.94	-4.78	-3.34	High	low_risk
SJ	Zingiber officinale.	3373	MID003197	Ethyl acetate,Ethyl ethanoate [141-78-6]	CC(=O)OCC	C4H8O2	88.11	2	2	0	26.3	0.73	0.57	0.49	-0.71	-0.86	-0.65	High	low_risk
SJ	Zingiber officinale	3417	MID003240	Ethylpropionate [105-37-3]	C(C(=O)OCC)C	C5H10O2	102.13	3	2	0	26.3	1.21	0.96	0.89	-1.04	-1.36	-1.08	High	low_risk
SJ	Zingiber officinale.	3433	MID003253	β-Eudesmol	C1CC(=C)[C@H]2[C@](C1)(CC[C@H](C2)C(C)(C)O)C	C15H26O	222.37	1	1	1	20.23	3.74	3.92	3.67	-3.51	-3.86	-3.21	High	low_risk
SJ	Zingiber officinale	3438	MID003257	Eugenol methyl ether Methyl eugenol [93-15-2]	c1(c(ccc(c1)CC=C)OC)OC	C11H14O2	178.23	4	2	0	18.46	2.52	2.43	2.3	-2.61	-2.55	-3.5	High	medium_risk
SJ	Zingiber officinale	3518	MID003331	β-Farnesene	C(=C(\CCC=C(C)C)/C)\CCC(=C)C=C	C15H24	204.35	7	0	0	0	6.03	5.2	4.84	-4.44	-5.81	-3.74	Low	medium_risk
SJ	Zingiber officinale	3519	MID003332	α-Farnesene	C(=C(\CCC=C(C)C)/C)\C/C=C(\C=C)/C	C15H24	204.35	6	0	0	0	6.12	5.2	4.84	-4.57	-5.9	-3.37	Low	medium_risk
SJ	Zingiber officinale	3535	MID003348	β-Fenchene	C1C2C(=C)CC(C1(C)C)C2	C10H16	136.23	0	0	0	0	3.09	3	4.29	-2.63	-2.76	-2.48	Low	medium_risk
SJ	Zingiber officinale	3538	MID003351	Fenchyl alcohol	C1CC2C(C(C1(C)C2)O)(C)C	C10H18O	154.25	0	1	1	20.23	3.17	2.19	2.45	-2.79	-3.27	-1.91	High	low_risk
SJ	Zingiber officinale.	3710	MID003516	Galanolactone	C\1(=C/C[C@@H]2C3(CCCC([C@@H]3CC[C@]32CO3)(C)C)C)/CCOC1=O	C20H30O3	318.45	2	3	0	38.83	4.63	4.26	3.75	-4.6	-5.17	-4.49	High	medium_risk
SJ	Zingiber officinale	3856	MID003645	Geraniol	CC(=CCC/C(=C/CO)/C)C	C10H18O	154.25	4	1	1	20.23	3.56	2.67	2.59	-2.78	-3.67	-1.84	High	low_risk
SJ	Zingiber officinale	3857	MID003646	Geranyl acetate	CC(=CCC/C(=C/COC(=O)C)/C)C	C12H20O2	196.29	6	2	0	26.3	4.04	3.24	2.95	-3.21	-4.3	-2.52	High	low_risk
SJ	Zingiber officinale	3887	MID003675	6-Gingediacetate	C(OC(=O)C)(CC(CCc1ccc(c(c1)OC)O)OC(=O)C)CCCCC	C21H32O6	380.48	14	6	1	82.06	4.76	4.17	2.95	-4.44	-6.21	-5.36	High	low_risk
SJ	Zingiber officinale	3889	MID003676	8-Gingediol	c1cc(c(cc1CCC(O)CC(O)CCCCCCC)OC)O	C19H32O4	324.45	12	4	3	69.92	4.36	3.81	2.7	-4	-5.54	-4.9	High	low_risk
SJ	Zingiber officinale	3890	MID003677	10-Gingediol	c1cc(c(cc1CCC(O)CC(O)CCCCCCCCC)OC)O	C21H36O4	352.51	14	4	3	69.92	5.44	4.59	3.15	-4.71	-6.66	-5.7	High	low_risk
SJ	Zingiber officinale	3893	MID003679	6- Gingerdione	c1cc(c(cc1CCC(=O)/C=C(\O)/CCCCC)OC)O	C17H24O4	292.37	9	4	2	66.76	3.8	3.92	2.05	-3.66	-4.9	-4.22	High	low_risk
SJ	Zingiber officinale	3895	MID003680	Gingerenone B	COc1c(O)ccc(c1)CCC(=O)/C=C/CCc1cc(c(c(c1)OC)O)OC	C22H26O6	386.44	10	6	2	85.22	3.72	3.81	2.11	-4.24	-5.2	-5.74	High	medium_risk
SJ	Zingiber officinale	3896	MID003681	Gingerenone C	COc1c(O)ccc(c1)CCC(=O)/C=C/CCc1ccc(cc1)O	C20H22O4	326.39	8	4	2	66.76	3.77	3.8	2.77	-4.08	-4.87	-5.53	High	medium_risk
SJ	Zingiber officinale	3899	MID003684	4-Gingerol	c1cc(c(cc1CCC(=O)CC(O)CCC)OC)O	C15H22O4	266.33	8	4	2	66.76	1.68	2.45	1.64	-2.26	-2.7	-3.79	High	low_risk
SJ	Zingiber officinale	3900	MID003685	Gingerol	COc1c(O)ccc(c1)CCC(=O)CC(CCCCC)O	C17H26O4	294.39	10	4	2	66.76	2.76	3.23	2.14	-2.96	-3.82	-4.58	High	low_risk
SJ	Zingiber officinale	4096	MID003865	Glyoxal	O=CC=O	C2H2O2	58.04	1	2	0	34.14	-0.38	-0.62	-1.41	0.11	0.13	0.4	High	low_risk
SJ	Zingiber officinale	4403	MID004093	Heptane	CCCCCCC	C7H16	100.2	4	0	0	0	4.66	2.98	3.87	-3.13	-4.39	-2.6	Low	medium_risk
SJ	Zingiber officinale	4404	MID004094	2-Heptanol	CC(CCCCC)O	C7H16O	116.2	4	1	1	20.23	2.31	1.95	1.89	-1.75	-2.37	-1.69	High	low_risk
SJ	Zingiber officinale	4765	MID004445	1-(4-Hydroxy-3-methoxyphenyl)-3,5-diacetoxyoctane	O(C(CCC)CC(OC(=O)C)CCc1ccc(c(c1)OC)O)C(=O)C	C19H28O6	352.42	12	6	1	82.06	3.34	3.39	2.5	-3.51	-4.74	-4.57	High	low_risk
SJ	Zingiber officinale	4768	MID004448	1-(4-Hydroxy-3-methoxyphenyl)-3,5-octane-diol	c1(c(cc(cc1)CCC(CC(CCC)O)O)OC)O	C15H24O4	268.35	8	4	3	69.92	2.19	2.25	1.73	-2.59	-3.29	-3.31	High	low_risk
SJ	Zingiber ofricinale	5074	MID004744	D-Isoborneol	C1CC2C[C@@H](C1(C2(C)C)C)O	C10H18O	154.25	0	1	1	20.23	2.72	2.19	2.45	-2.51	-2.8	-1.91	High	low_risk
SJ	Zingiber offcinale	5075	MID004745	L-lsoborneol	C12CCC([C@@H](C1)O)(C2(C)C)C	C10H18O	154.25	0	1	1	20.23	2.72	2.19	2.45	-2.51	-2.8	-1.91	High	low_risk
SJ	Zingiber officinale	5155	MID004823	Isogingerenone-B	c1(c(O)ccc(c1)CC/C=C/C(=O)CCc1cc(c(O)c(OC)c1)OC)OC	C22H26O6	386.44	10	6	2	85.22	3.72	3.81	2.11	-4.24	-5.2	-5.74	High	medium_risk
SJ	Zingiber officinale	5306	MID004965	Isovaleraldehyde	CC(CC=O)C	C5H10O	86.13	2	1	0	17.07	0.99	1.23	1.01	-0.87	-0.94	-0.95	High	low_risk
SJ	Zingiber offcinale	6165	MID005763	⊿3-Menthene	C1(CCC(=CC1)C(C)C)C	C10H18	138.25	1	0	0	0	3.39	3.39	4.29	-2.77	-3.07	-2.25	Low	medium_risk
SJ	Zingiber officinale	6166	MID005764	⊿7-Menthene	C1(=C)CCC(CC1)C(C)C	C10H18	138.25	1	0	0	0	3.66	3.39	4.29	-2.94	-3.35	-2.5	Low	medium_risk
SJ	Zingiber officinale	6191	MID005789	Meso-3,5-diacetoxy-1,7-bis-(4-hydroxy-3-methoxyphenyl)heptanes	c1(c(O)ccc(c1)CC[C@@H](C[C@@H](CCc1ccc(c(c1)OC)O)OC(=O)C)OC(=O)C)OC	C25H32O8	460.52	14	8	2	111.52	4.35	3.93	2.51	-4.78	-6.41	-6.16	High	high_risk
SJ	Zingiber officinale	6354	MID005945	Methyl acetate	CC(=O)OC	C3H6O2	74.08	1	2	0	26.3	0.18	0.18	0.03	-0.35	-0.29	-0.21	High	low_risk
SJ	Zingiber officinale	6363	MID005954	Methyl allyl sulfide	C=CCSC	C4H8S	88.17	2	0	0	25.3	1.52	1.54	1.67	-1.21	-1.66	-1.13	High	medium_risk
SJ	Zingiber officinale	6592	MID006174	6-Methyl gingediacetate	C(COC(=O)C)(CC(CCCCC)OC(=O)C)CCc1ccc(c(c1)OC)OC	C23H36O6	408.53	16	6	0	71.06	5.28	4.72	3.38	-4.8	-6.52	-6.44	High	low_risk
SJ	Zingiber officinale	6593	MID006175	6-Methyl gingediol	c1c(c(ccc1CCC(O)CC(CCCCC)O)OC)OC	C18H30O4	310.43	11	4	2	58.92	3.52	3.33	2.46	-3.46	-4.44	-4.8	High	low_risk
SJ	Zingiber officinale	6601	MID006182	Methylglyoxal	CC(=O)C=O	C3H4O2	72.06	1	2	0	34.14	-0.39	-0.23	-0.89	0.02	0.14	-0.03	High	low_risk
SJ	Zingiber officinale	6609	MID006189	Methylheptenone	CC(=CCCC(=O)C)C	C8H14O	126.2	3	1	0	17.07	1.88	2.32	1.97	-1.61	-1.86	-1.85	High	low_risk
SJ	Zingiber officinale	6633	MID006213	Methyl isobutyl ketone	CC(=O)CC(C)C	C6H12O	100.16	2	1	0	17.07	1.31	1.62	1.39	-1.15	-1.27	-1.36	High	low_risk
SJ	Zingiber officinale	6680	MID006259	4-Methyl-1-(1-methylethyl)-3-cyclohexen-1-ol-acetate	C1C(=CCC(C1)(C(C)C)OC(=O)C)C	C12H20O2	196.29	3	2	0	26.3	2.76	3.07	2.65	-2.6	-2.97	-2.58	High	low_risk
SJ	Zingiber officinale	7208	MID006751	E-Nerolidol	CC(=CCC/C(=C/CCC(O)(C=C)C)/C)C	C15H26O	222.37	7	1	1	20.23	4.83	4.4	3.86	-3.8	-4.99	-3.15	High	medium_risk
SJ	Zingiber officinale	7293	MID006834	n-Nonane	CCCCCCCCC	C9H20	128.26	6	0	0	0	5.65	3.76	4.52	-3.8	-5.41	-3.45	Low	medium_risk
SJ	Zingiber officinale	7295	MID006836	n-Nonanol	CCCCCCCCCO	C9H20O	144.25	7	1	1	20.23	3.77	2.73	2.54	-2.65	-3.89	-2.91	High	low_risk
SJ	Zingiber officinale	7297	MID006838	2-Nonanone	CCCCCCCC(=O)C	C9H18O	142.24	6	1	0	17.07	3.14	2.94	2.39	-2.3	-3.17	-3.01	High	low_risk
SJ	Zingiber officinale	7408	MID006944	Octanal	CCCCCCCC=O	C8H16O	128.21	6	1	0	17.07	2.72	2.55	2.07	-1.95	-2.73	-2.6	High	low_risk
SJ	Zingiber officinale	7409	MID006945	n-Octane	CCCCCCCC	C8H18	114.23	5	0	0	0	5.18	3.37	4.2	-3.48	-4.93	-3.03	Low	medium_risk
SJ	Zingiber officinale	7622	MID007150	Parasorbic acid	C1[C@@H](OC(=O)C=C1)C	C6H8O2	112.13	0	2	0	26.3	1.11	0.88	0.77	-1.23	-1.26	-0.53	High	medium_risk
SJ	Zingiber officinale	7719	MID007245	Perilal	C1C(CCC(C1)C(=C)C)C=O	C10H16O	152.23	2	1	0	17.07	2.79	2.57	2.2	-2.41	-2.8	-1.85	High	low_risk
SJ	Zingiber officinale	7928	MID007441	Pipecolic acid	C1NC(CCC1)C(=O)O	C6H11NO2	129.16	1	3	2	49.33	-2.31	-0.17	-2.21	0.88	1.81	-0.42	High	low_risk
SJ	Zingiber officinale	8071	MID007571	n-Propanol；1-Propanol；n-Propyl alcohol；Propyl alcohol；Propan-1-ol	CCCO	C3H8O	60.1	1	1	1	20.23	0.25	0.39	0.29	-0.3	-0.24	-0.33	High	low_risk
SJ	Zingiber officinale	8075	MID007575	Propionaldehyde；Propanal；Ethanecarbaldehyde；Propional；n-Propionaldehyde；1-Propanal；l-Propanone；Ethylcarboxaldehyde；Methylacetaldehyde；n-Propanal；Propaldehyde；Propanaldehyde；Propionic aldehyde；Propylal	CCC=O	C3H6O	58.08	1	1	0	17.07	0.59	0.6	0.15	-0.51	-0.52	-0.44	High	low_risk
SJ	Zingiber officinale	8599	MID008087	β-Santalol	C1(C(=C)C2CC1CC2)(CC/C=C(\CO)/C)C	C15H24O	220.35	4	1	1	20.23	4.94	3.7	3.56	-4.05	-5.1	-3.24	High	low_risk
SJ	Zingib	9462	MID008922	y-Terpinene	C1(=CCC(=CC1)C(C)C)C	C10H16	136.23	1	0	0	0	4.5	3.31	3.27	-3.45	-4.22	-2.23	Low	medium_risk
SJ	Zingiber o	9463	MID008923	Terpinen-4-ol	C1(=CCC(CC1)(C(C)C)O)C	C10H18O	154.25	1	1	1	20.23	3.26	2.5	2.3	-2.78	-3.36	-1.91	High	low_risk
SJ	Zingiber officinale	9655	MID009115	Thujene	C1(=CCC2(C1C2)C(C)C)C	C10H16	136.23	1	0	0	0	2.85	3	4.29	-2.41	-2.51	-2.23	Low	medium_risk
SJ	Zingiber officinale	9770	MID009228	Tricyclene；Cyclene；Teresantanane	C12CC3C(C2(C1C3)C)(C)C	C10H16	136.23	0	0	0	0	3.24	2.69	4.43	-2.73	-2.91	-2.23	Low	medium_risk
SJ	Zingiber officinale	9890	MID009346	1,3,3-Trimethyltricyclo[2.2.1.02,6]heptane	C12C(C3CC1C2(C)C3)(C)C	C10H16	136.23	0	0	0	0	3.24	2.69	4.43	-2.73	-2.91	-2.23	Low	medium_risk
SJ	Zingiber officinale	10455	MID009849	Zonarene	C1C(=CC2=C(CC[C@H]([C@H]2C1)C)C(C)C)C	C15H24	204.35	1	0	0	0	4.02	4.73	4.63	-3.57	-3.72	-3.52	Low	medium_risk
SJ	Zingiber Officile Roscoe	MOL000012	MID009864	Arachic acid	C(CCCCCCCCCCCC)CCCCCCC(=O)O	C20H40O2	312.53	18	2	1	37.3	9.29	7.11	5.13	-6.44	-9.97	-6.91	Low	low_risk
SJ	Zingiber Officile Roscoe	MOL000018	MID009870	(+/-)-Isoborneol	[C@]12([C@@H](C[C@@H](CC1)C2(C)C)O)C	C10H18O	154.25	0	1	1	20.23	2.72	2.19	2.45	-2.51	-2.8	-1.91	High	low_risk
SJ	Zingiber Officile Roscoe	MOL000023	MID009875	Hemo-sol	C1(=CC[C@@H](CC1)C(=C)C)C	C10H16	136.23	1	0	0	0	4.57	3.31	3.27	-3.5	-4.29	-2.26	Low	medium_risk
SJ	Zingiber Officile Roscoe	MOL000025	MID009877	α-Longipinene	[C@H]12[C@@]3(CCCC([C@H]1[C@@H]3C(=CC2)C)(C)C)C	C15H24	204.35	0	0	0	0	4.62	4.42	5.65	-4.02	-4.35	-3.52	Low	medium_risk
SJ	Zingiber Officile Roscoe	MOL000027	MID009879	alpha-Curcumene	c1(ccc(cc1)C)[C@@H](CCC=C(C)C)C	C15H22	202.34	4	0	0	0	5.38	4.84	5.75	-4.52	-5.13	-4.9	Low	medium_risk
SJ	Zingiber Officile Roscoe	MOL000029	MID009881	beta-Humulene	C\1(=C/CC(/C=C/CC(=C)CCC1)(C)C)/C	C15H24	204.35	0	0	0	0	4.79	5.04	4.53	-4.12	-4.52	-3.77	Low	medium_risk
SJ	Zingiber Officile Roscoe	MOL000032	MID009884	beta-Eudesmol	C1[C@@H](CC[C@]2(CCCC(=C)[C@H]12)C)C(C)(C)O	C15H26O	222.37	1	1	1	20.23	3.74	3.92	3.67	-3.51	-3.86	-3.21	High	low_risk
SJ	Zingiber Officile Roscoe	MOL000034	MID009886	2-[(1R,3S,4S)-3-isopropenyl-4-methyl-4-vinylcyclohexyl]propan-2-ol	CC(C)(O)[C@H]1C[C@H]([C@](CC1)(C)C=C)C(=C)C	C15H26O	222.37	3	1	1	20.23	4.41	3.94	3.56	-3.8	-4.55	-3	High	low_risk
SJ	Zingiber Officile Roscoe	MOL000035	MID009887	beta-Selinene	C1(=C)CCC[C@@]2(CC[C@H](C[C@@H]12)C(=C)C)C	C15H24	204.35	1	0	0	0	5.44	4.73	4.63	-4.47	-5.2	-3.8	Low	medium_risk
SJ	Zingiber Officile Roscoe	MOL000037	MID009889	γ-elemene	[C@]1([C@H](CC(=C(C)C)CC1)C(=C)C)(C)C=C	C15H24	204.35	2	0	0	0	5.35	4.89	4.53	-4.35	-5.1	-3.78	Low	medium_risk
SJ	Zingiber Officile Roscoe	MOL000066	MID009918	alloaromadedrene	C1C[C@@H]([C@@H]2[C@H]3[C@@H](CCC(=C)[C@H]12)C3(C)C)C	C15H24	204.35	0	0	0	0	4.71	4.27	5.65	-4.07	-4.44	-3.32	Low	medium_risk
SJ	Zingiber Officile Roscoe	MOL000069	MID009921	palmitic acid	C(=O)(CCCCCCCCCCCCCCC)O	C16H32O2	256.42	14	2	1	37.3	7.17	5.55	4.19	-5.02	-7.77	-5.31	High	low_risk
SJ	Zingiber Officile Roscoe	MOL000114	MID009964	vanillic acid	c1(cc(c(cc1)O)OC)C(=O)O	C8H8O4	168.15	2	4	2	66.76	1.43	1.1	0.74	-2.02	-2.44	-1.32	High	low_risk
SJ	Zingiber Officile Roscoe	MOL000117	MID009967	Cymol	c1(ccc(cc1)C(C)C)C	C10H14	134.22	1	0	0	0	4.1	3.12	4.47	-3.63	-3.81	-3.57	Low	medium_risk
SJ	Zingiber Officile Roscoe	MOL000118	MID009968	(L)-alpha-Terpineol	CC(C)(O)[C@@H]1CC=C(CC1)C	C10H18O	154.25	1	1	1	20.23	3.39	2.5	2.3	-2.87	-3.49	-1.69	High	low_risk
SJ	Zingiber Officile Roscoe	MOL000119	MID009969	ZINC02040970	[C@@](CC/C=C(/CCC=C(C)C)\C)(C=C)(C)O	C15H26O	222.37	7	1	1	20.23	4.83	4.4	3.86	-3.8	-4.99	-3.15	High	medium_risk
SJ	Zingiber Officile Roscoe	MOL000121	MID009971	Decal	C(CCCCC)CCCC=O	C10H20O	156.27	8	1	0	17.07	3.8	3.33	2.7	-2.67	-3.85	-3.44	High	low_risk
SJ	Zingiber Officile Roscoe	MOL000122	MID009972	1,8-cineole	[C@@]12(OC([C@H](CC1)CC2)(C)C)C	C10H18O	154.25	0	1	0	9.23	2.74	2.74	2.45	-2.52	-2.59	-2.45	High	medium_risk
SJ	Zingiber Officile Roscoe	MOL000123	MID009973	geraniol	C(=C\CO)(/CCC=C(C)C)\C	C10H18O	154.25	4	1	1	20.23	3.56	2.67	2.59	-2.78	-3.67	-1.84	High	low_risk
SJ	Zingiber Officile Roscoe	MOL000124	MID009974	citral	C(=O)/C=C(/CCC=C(C)C)\C	C10H16O	152.23	4	1	0	17.07	3.03	2.88	2.49	-2.43	-3.05	-1.96	High	low_risk
SJ	Zingiber Officile Roscoe	MOL000125	MID009975	(-)-alpha-Pinene	[C@@H]12C(=CC[C@@H](C1)C2(C)C)C	C10H16	136.23	0	0	0	0	4.48	3	4.29	-3.51	-4.2	-2.23	Low	medium_risk
SJ	Zingiber Officile Roscoe	MOL000127	MID009977	Neral	C(=C\C=O)(\CCC=C(C)C)/C	C10H16O	152.23	4	1	0	17.07	3.03	2.88	2.49	-2.43	-3.05	-1.96	High	low_risk
SJ	Zingiber Officile Roscoe	MOL000128	MID009978	NERYLACETATE	C(=C\COC(=O)C)(/CCC=C(C)C)\C	C12H20O2	196.29	6	2	0	26.3	4.04	3.24	2.95	-3.21	-4.3	-2.52	High	low_risk
SJ	Zingiber Officile Roscoe	MOL000130	MID009980	CAM	[C@]12(C([C@@H](CC1=O)CC2)(C)C)C	C10H16O	152.23	0	1	0	17.07	2.19	2.4	2.3	-2.16	-2.18	-2.6	High	low_risk
SJ	Zingiber Officile Roscoe	MOL000131	MID009981	EIC	C(C/C=C\C/C=C\CCCCC)CCCCCC(=O)O	C18H32O2	280.45	14	2	1	37.3	6.98	5.88	4.47	-5.05	-7.58	-4.67	High	low_risk
SJ	Zingiber Officile Roscoe	MOL000166	MID010011	ZINC01609418	[C@@H]1([C@](CCC=C(C)C)(C)O)CCC(=CC1)C	C15H26O	222.37	4	1	1	20.23	3.79	4.23	3.56	-3.34	-3.91	-3	High	low_risk
SJ	Zingiber Officile Roscoe	MOL000169	MID010014	alpha-Guaiene	[C@@H]1(CCC2=C1C[C@@H](CC[C@@H]2C)C(=C)C)C	C15H24	204.35	1	0	0	0	4.58	4.73	4.63	-3.93	-4.3	-3.55	Low	medium_risk
SJ	Zingiber Officile Roscoe	MOL000171	MID010016	Guaiol	C([C@H]1CC2=C([C@H](CC1)C)CC[C@@H]2C)(C)(C)O	C15H26O	222.37	1	1	1	20.23	3.07	3.92	3.67	-3.09	-3.16	-2.96	High	low_risk
SJ	Zingiber Officile Roscoe	MOL000196	MID010039	L-Bornyl acetate	C(=O)(C)O[C@@H]1C[C@@H]2CC[C@]1(C2(C)C)C	C12H20O2	196.29	2	2	0	26.3	4.3	2.76	2.76	-3.63	-4.57	-2.58	High	low_risk
SJ	Zingiber Officile Roscoe	MOL000197	MID010040	Myrcene	C(=C)(CCC=C(C)C)C=C	C10H16	136.23	4	0	0	0	4.17	3.48	3.56	-3.05	-3.88	-2.42	Low	medium_risk
SJ	Zingiber Officile Roscoe	MOL000198	MID010041	(R)-lilool	[C@@](CCC=C(C)C)(C=C)(C)O	C10H18O	154.25	4	1	1	20.23	2.97	2.67	2.59	-2.4	-3.06	-1.84	High	low_risk
SJ	Zingiber Officile Roscoe	MOL000200	MID010043	(S)-(+)-alpha-Phellandrene	[C@@H]1(C(C)C)CC=C(C=C1)C	C10H16	136.23	1	0	0	0	3.21	3.16	3.27	-2.64	-2.88	-1.78	Low	medium_risk
SJ	Zingiber Officile Roscoe	MOL000201	MID010044	p-Ocimene	C(=C\CC=C(C)C)(/C=C)\C	C10H16	136.23	3	0	0	0	4.26	3.48	3.56	-3.17	-3.97	-2.04	Low	medium_risk
SJ	Zingiber Officile Roscoe	MOL000202	MID010045	Moslene	C1(=CCC(=CC1)C)C(C)C	C10H16	136.23	1	0	0	0	4.5	3.31	3.27	-3.45	-4.22	-2.23	Low	medium_risk
SJ	Zingiber Officile Roscoe	MOL000206	MID010049	isoeugenol	c1(cc(ccc1O)/C=C/C)OC	C10H12O2	164.2	2	2	1	29.46	3.04	2.33	2.01	-3.01	-3.32	-2.42	High	medium_risk
SJ	Zingiber Officile Roscoe	MOL000208	MID010051	()-Aromadendrene	C1C[C@H]([C@H]2[C@H]3[C@@H](CCC(=C)[C@H]12)C3(C)C)C	C15H24	204.35	0	0	0	0	4.71	4.27	5.65	-4.07	-4.44	-3.32	Low	medium_risk
SJ	Zingiber Officile Roscoe	MOL000209	MID010052	(1R,3aR,4R,7R)-7-isopropenyl-1,4-dimethyl-1,2,3,3a,4,5,6,7-octahydroazulene	C12=C[C@@H](CC[C@H]([C@H]1CC[C@H]2C)C)C(=C)C	C15H24	204.35	1	0	0	0	5.27	4.58	4.63	-4.36	-5.02	-3.1	Low	medium_risk
SJ	Zingiber Officile Roscoe	MOL000234	MID010076	L-Limonen	C1(=CC[C@H](CC1)C(=C)C)C	C10H16	136.23	1	0	0	0	4.57	3.31	3.27	-3.5	-4.29	-2.26	Low	medium_risk
SJ	Zingiber Officile Roscoe	MOL000244	MID010086	()-Borneol	[C@]12(C([C@@H](C[C@@H]1O)CC2)(C)C)C	C10H18O	154.25	0	1	1	20.23	2.72	2.19	2.45	-2.51	-2.8	-1.91	High	low_risk
SJ	Zingiber Officile Roscoe	MOL000249	MID010091	Methylcinmate	c1(/C=C/C(=O)OC)ccccc1	C10H10O2	162.19	3	2	0	26.3	2.62	1.76	2.2	-2.67	-2.82	-2.55	High	medium_risk
SJ	Zingiber Officile Roscoe	MOL000252	MID010094	farnesol	C(=C\CC/C(=C/CO)/C)(/CCC=C(C)C)\C	C15H26O	222.37	7	1	1	20.23	5.42	4.4	3.86	-4.17	-5.6	-3.15	High	low_risk
SJ	Zingiber Officile Roscoe	MOL000253	MID010095	Styrene, 3,4-dimethyl-	c1(c(cc(cc1)C=C)C)C	C10H12	132.2	1	0	0	0	4.04	2.84	4.38	-3.58	-3.74	-3.58	Low	medium_risk
SJ	Zingiber Officile Roscoe	MOL000254	MID010096	eugenol	c1(cc(ccc1O)CC=C)OC	C10H12O2	164.2	3	2	1	29.46	2.27	2.13	2.01	-2.46	-2.53	-2.79	High	medium_risk
SJ	Zingiber Officile Roscoe	MOL000257	MID010099	(-)-beta-Phellandrene	C1=CC(=C)CC[C@@H]1C(C)C	C10H16	136.23	1	0	0	0	3.44	3.16	3.27	-2.79	-3.12	-2.03	Low	medium_risk
SJ	Zingiber Officile Roscoe	MOL000259	MID010101	o-Thymol	c1(c(ccc(c1)C(C)C)C)O	C10H14O	150.22	1	1	1	20.23	3.49	2.82	2.76	-3.31	-3.6	-3.01	High	low_risk
SJ	Zingiber Officile Roscoe	MOL000264	MID010106	Tereben	C1(=C(C)C)CCC(=CC1)C	C10H16	136.23	0	0	0	0	4.47	3.45	3.27	-3.5	-4.19	-2.46	Low	medium_risk
SJ	Zingiber Officile Roscoe	MOL000266	MID010108	beta-Cubebene	[C@@]123CCC(=C)[C@@H]1[C@H]2[C@@H](CC[C@H]3C)C(C)C	C15H24	204.35	1	0	0	0	4.71	4.27	5.65	-4.01	-4.44	-3.32	Low	medium_risk
SJ	Zingiber Officile Roscoe	MOL000267	MID010109	beta-Citronellol	[C@@H](CCC=C(C)C)(CCO)C	C10H20O	156.27	5	1	1	20.23	3.91	2.75	2.7	-2.94	-4.03	-2.21	High	low_risk
SJ	Zingiber Officile Roscoe	MOL000268	MID010110	(1S,5S)-1-isopropyl-4-methylenebicyclo[3.1.0]hexane	[C@]12([C@@H](C1)C(=C)CC2)C(C)C	C10H16	136.23	1	0	0	0	3.09	3	4.29	-2.57	-2.76	-2.48	Low	medium_risk
SJ	Zingiber Officile Roscoe	MOL000271	MID010113	l-carvone	[C@@H]1(CC(=O)C(=CC1)C)C(=C)C	C10H14O	150.22	1	1	0	17.07	2.71	2.49	2.1	-2.41	-2.72	-2.16	High	low_risk
SJ	Zingiber Officile Roscoe	MOL000303	MID010144	caprylic acid	C(=O)(CCCCCCC)O	C8H16O2	144.21	6	2	1	37.3	3.05	2.43	1.96	-2.26	-3.5	-2.05	High	low_risk
SJ	Zingiber Officile Roscoe	MOL000305	MID010146	lauric acid	C(=O)(CCCCCCCCCCC)O	C12H24O2	200.32	10	2	1	37.3	4.2	3.99	3.15	-3.07	-4.69	-3.69	High	low_risk
SJ	Zingiber Officile Roscoe	MOL000358	MID010197	beta-sitosterol	[C@H]12[C@H]3[C@@H]([C@@]4(C(=CC3)C[C@H](CC4)O)C)CC[C@@]1([C@H](CC2)[C@@H](CC[C@H](C(C)C)CC)C)C	C29H50O	414.71	6	1	1	20.23	9.34	8.02	6.73	-7.9	-9.67	-6.19	Low	low_risk
SJ	Zingiber Officile Roscoe	MOL000432	MID010270	linolenic acid	C(=O)(CCCCCCC/C=C\C/C=C\C/C=C\CC)O	C18H30O2	278.43	13	2	1	37.3	6.46	5.66	4.38	-4.78	-7.04	-3.96	High	medium_risk
SJ	Zingiber Officile Roscoe	MOL000449	MID010287	Stigmasterol	[C@@H]1(CC[C@]2(C(=CC[C@H]3[C@@H]4CC[C@H]([C@@H](/C=C/[C@@H](CC)C(C)C)C)[C@@]4(C)CC[C@H]23)C1)C)O	C29H48O	412.69	5	1	1	20.23	8.56	7.8	6.62	-7.46	-8.86	-5.47	Low	low_risk
SJ	Zingiber Officile Roscoe	MOL000474	MID010313	(-)-Epoxycaryophyllene	[C@@H]12CC[C@]3(O[C@@H]3CCC(=C)[C@H]1CC2(C)C)C	C15H24O	220.35	0	1	0	12.53	3.56	3.94	3.67	-3.45	-3.51	-3.51	High	medium_risk
SJ	Zingiber Officile Roscoe	MOL000479	MID010318	Farnesene	C=CC(=C)CC/C=C(/CCC=C(C)C)\C	C15H24	204.35	7	0	0	0	6.03	5.2	4.84	-4.44	-5.81	-3.74	Low	medium_risk
SJ	Zingiber Officile Roscoe	MOL000485	MID010324	TMH	[C@@H]12C(=CC[C@@H](C1(C)C)C2)C	C10H16	136.23	0	0	0	0	4.48	3	4.29	-3.51	-4.2	-2.23	Low	medium_risk
SJ	Zingiber Officile Roscoe	MOL000597	MID010431	Neryl acetate	C(=C\COC(=O)C)(\CCC=C(C)C)/C	C12H20O2	196.29	6	2	0	26.3	4.04	3.24	2.95	-3.21	-4.3	-2.52	High	low_risk
SJ	Zingiber Officile Roscoe	MOL000607	MID010441	Dehydro-p-cymene	c1(C(=C)C)ccc(cc1)C	C10H12	132.2	1	0	0	0	3.69	3.03	4.38	-3.36	-3.38	-3.58	Low	medium_risk
SJ	Zingiber Officile Roscoe	MOL000608	MID010442	()-Terpinen-4-ol	[C@]1(C(C)C)(CCC(=CC1)C)O	C10H18O	154.25	1	1	1	20.23	3.26	2.5	2.3	-2.78	-3.36	-1.91	High	low_risk
SJ	Zingiber Officile Roscoe	MOL000610	MID010444	TRD	C(CCCCCC)CCCCCC	C13H28	184.36	10	0	0	0	6.66	5.32	5.67	-4.52	-6.46	-5.11	Low	medium_risk
SJ	Zingiber Officile Roscoe	MOL000611	MID010445	beta-Bourbonene	[C@@]12([C@H]([C@@H](CC1)C(C)C)[C@@H]1[C@H]2CCC1=C)C	C15H24	204.35	1	0	0	0	4.71	4.27	5.65	-4.01	-4.44	-3.32	Low	medium_risk
SJ	Zingiber Officile Roscoe	MOL000612	MID010446	(-)-alpha-cedrene	[C@]123[C@H](C([C@@H](C1)C(=CC3)C)(C)C)CC[C@H]2C	C15H24	204.35	0	0	0	0	4.62	4.42	5.65	-4.02	-4.35	-3.52	Low	medium_risk
SJ	Zingiber Officile Roscoe	MOL000615	MID010449	delta-amorphene	[C@@H]12C(=C(CC[C@H]1C(C)C)C)CCC(=C2)C	C15H24	204.35	1	0	0	0	3.8	4.73	4.63	-3.43	-3.49	-3.52	Low	medium_risk
SJ	Zingiber Officile Roscoe	MOL000635	MID010467	vanillin	C(=O)c1cc(c(cc1)O)OC	C8H8O3	152.15	2	3	1	46.53	1.21	1.21	0.51	-1.82	-1.78	-1.88	High	low_risk
SJ	Zingiber Officile Roscoe	MOL000663	MID010494	lignoceric acid	C(CCCCCCCCCCCCCCCC)CCCCCCC(=O)O	C24H48O2	368.64	22	2	1	37.3	11.46	8.67	6	-7.89	-12.23	-8.49	Low	low_risk
SJ	Zingiber Officile Roscoe	MOL000666	MID010497	hexal	C(CCC)CC=O	C6H12O	100.16	4	1	0	17.07	1.78	1.77	1.39	-1.32	-1.76	-1.76	High	low_risk
SJ	Zingiber Officile Roscoe	MOL000674	MID010505	Farnesol acetate	C(=C\CC/C(=C/COC(=O)C)/C)(/CCC=C(C)C)\C	C17H28O2	264.4	9	2	0	26.3	5.9	4.97	4.14	-4.6	-6.23	-3.8	High	low_risk
SJ	Zingiber Officile Roscoe	MOL000676	MID010507	DBP	c1(c(C(=O)OCCCC)cccc1)C(=O)OCCCC	C16H22O4	278.34	10	4	0	52.6	4.5	3.6	3.43	-3.96	-5.33	-4.98	High	low_risk
SJ	Zingiber Officile Roscoe	MOL000698	MID010529	(R)-(-)-alpha-Phellandrene	[C@H]1(C(C)C)CC=C(C=C1)C	C10H16	136.23	1	0	0	0	3.21	3.16	3.27	-2.64	-2.88	-1.78	Low	medium_risk
SJ	Zingiber Officile Roscoe	MOL000699	MID010530	m-Cymol	c1(cc(ccc1)C)C(C)C	C10H14	134.22	1	0	0	0	4.5	3.12	4.47	-3.89	-4.22	-3.57	Low	medium_risk
SJ	Zingiber Officile Roscoe	MOL000700	MID010531	Nerol	C(=C\CO)(\CCC=C(C)C)/C	C10H18O	154.25	4	1	1	20.23	3.56	2.67	2.59	-2.78	-3.67	-1.84	High	low_risk
SJ	Zingiber Officile Roscoe	MOL000703	MID010534	2-heptanone	C(CCCC)C(=O)C	C7H14O	114.19	4	1	0	17.07	1.98	2.16	1.74	-1.53	-1.96	-2.17	High	low_risk
SJ	Zingiber Officile Roscoe	MOL000710	MID010541	OYA	C(CCCC)CCC=O	C8H16O	128.21	6	1	0	17.07	2.72	2.55	2.07	-1.95	-2.73	-2.6	High	low_risk
SJ	Zingiber Officile Roscoe	MOL000712	MID010543	o-Cymol	c1(c(cccc1)C)C(C)C	C10H14	134.22	1	0	0	0	4.38	3.12	4.47	-3.81	-4.1	-3.57	Low	medium_risk
SJ	Zingiber Officile Roscoe	MOL000715	MID010546	l-Menthone	[C@@H]1(C(=O)C[C@@H](CC1)C)C(C)C	C10H18O	154.25	1	1	0	17.07	3.05	2.65	2.3	-2.65	-3.07	-2.17	High	low_risk
SJ	Zingiber Officile Roscoe	MOL000774	MID010602	(-)-Citronellal	[C@H](CCC=C(C)C)(CC=O)C	C10H18O	154.25	5	1	0	17.07	3.83	2.96	2.59	-2.88	-3.88	-2.33	High	low_risk
SJ	Zingiber Officile Roscoe	MOL000776	MID010604	OXA	C(C)O	C2H6O	46.07	0	1	1	20.23	-0.09	0	-0.23	-0.07	0.12	0.13	Low	low_risk
SJ	Zingiber Officile Roscoe	MOL000875	MID010700	Cedrol	C1C[C@H]([C@@]23CC[C@]([C@@H](C([C@H]12)(C)C)C3)(O)C)C	C15H26O	222.37	0	1	1	20.23	3.88	3.61	3.81	-3.66	-4	-3.18	High	low_risk
SJ	Zingiber Officile Roscoe	MOL000895	MID010720	Zingiberene	C1=C(C=C[C@H](C1)[C@@H](C)CCC=C(C)C)C	C15H24	204.35	4	0	0	0	5.17	4.89	4.53	-4.1	-4.92	-3.1	Low	medium_risk
SJ	Zingiber Officile Roscoe	MOL000899	MID010724	Furanodiene	C1C/C=C(/Cc2c(C/C=C/1\C)c(co2)C)\C	C15H20O	216.32	0	1	0	13.14	3.68	4.36	3.33	-3.73	-3.65	-4.51	High	medium_risk
SJ	Zingiber Officile Roscoe	MOL000905	MID010730	()-beta-Pinene	[C@@H]12C(=C)CC[C@@H](C1(C)C)C2	C10H16	136.23	0	0	0	0	4.16	3	4.29	-3.31	-3.87	-2.48	Low	medium_risk
SJ	Zingiber Officile Roscoe	MOL000908	MID010733	beta-elemene	[C@]1([C@@H](C[C@@H](CC1)C(=C)C)C(=C)C)(C=C)C	C15H24	204.35	3	0	0	0	6.11	4.75	4.53	-4.76	-5.89	-3.58	Low	medium_risk
SJ	Zingiber Officile Roscoe	MOL000910	MID010735	Germacron	C1(=O)C/C(=C/CC/C(=C/CC1=C(C)C)/C)/C	C15H22O	218.33	0	1	0	17.07	3.46	4.36	3.37	-3.37	-3.5	-3.64	High	low_risk
SJ	Zingiber Officile Roscoe	MOL000911	MID010736	Terpilene	C1(=CC=C(CC1)C)C(C)C	C10H16	136.23	1	0	0	0	4.25	3.31	3.27	-3.3	-3.96	-2.23	Low	medium_risk
SJ	Zingiber Officile Roscoe	MOL000912	MID010737	(2S)-heptan-2-ol	C[C@@H](CCCCC)O	C7H16O	116.2	4	1	1	20.23	2.31	1.95	1.89	-1.75	-2.37	-1.69	High	low_risk
SJ	Zingiber Officile Roscoe	MOL000914	MID010739	(5S)-1-isopropyl-4-methylbicyclo[3.1.0]hex-3-ene	C1=C([C@H]2[C@](C1)(C(C)C)C2)C	C10H16	136.23	1	0	0	0	2.85	3	4.29	-2.41	-2.51	-2.23	Low	medium_risk
SJ	Zingiber Officile Roscoe	MOL000916	MID010741	Car-3-ene	[C@@H]12CC(=CC[C@@H]1C2(C)C)C	C10H16	136.23	0	0	0	0	4.38	3	4.29	-3.44	-4.1	-2.23	Low	medium_risk
SJ	Zingiber Officile Roscoe	MOL000918	MID010743	2-NONONE	C(=O)(CCCCCCC)C	C9H18O	142.24	6	1	0	17.07	3.14	2.94	2.39	-2.3	-3.17	-3.01	High	low_risk
SJ	Zingiber Officile Roscoe	MOL000920	MID010745	LILOOL (D)	CC(=CCC[C@@](C=C)(O)C)C	C10H18O	154.25	4	1	1	20.23	2.97	2.67	2.59	-2.4	-3.06	-1.84	High	low_risk
SJ	Zingiber Officile Roscoe	MOL000922	MID010747	(R)-p-Menth-1-en-4-ol	[C@]1(CC=C(CC1)C)(O)C(C)C	C10H18O	154.25	1	1	1	20.23	3.26	2.5	2.3	-2.78	-3.36	-1.91	High	low_risk
SJ	Zingiber Officile Roscoe	MOL000924	MID010749	Mnk	CC(=O)CCCCCCCCC	C11H22O	170.29	8	1	0	17.07	4.09	3.72	2.99	-2.94	-4.15	-3.83	High	low_risk
SJ	Zingiber Officile Roscoe	MOL000926	MID010751	cis-beta-farnesene	C=CC(=C)CC/C=C(\CCC=C(C)C)/C	C15H24	204.35	7	0	0	0	6.03	5.2	4.84	-4.44	-5.81	-3.74	Low	medium_risk
SJ	Zingiber Officile Roscoe	MOL000932	MID010756	alpha-Farnesene	C=C/C(=C/C/C=C(/CCC=C(C)C)\C)/C	C15H24	204.35	6	0	0	0	6.12	5.2	4.84	-4.57	-5.9	-3.37	Low	medium_risk
SJ	Zingiber Officile Roscoe	MOL000933	MID010757	.gamma.-Bisabolene	C1C=C(CC/C/1=C(\CCC=C(C)C)/C)C	C15H24	204.35	3	0	0	0	6.33	5.18	4.53	-4.9	-6.12	-3.78	Low	medium_risk
SJ	Zingiber Officile Roscoe	MOL000935	MID010759	Hepal	C1CC(=C2[C@H]3[C@@H](CC[C@H]([C@@H]12)C)C3(C)C)C	C15H24	204.35	0	0	0	0	4.1	4.42	5.65	-3.69	-3.81	-3.52	Low	medium_risk
SJ	Zingiber Officile Roscoe	MOL000936	MID010760	Germacrene B	C\1(=C/CC/C(=C/CC(=C(C)C)CC1)/C)/C	C15H24	204.35	0	0	0	0	5.77	5.18	4.53	-4.74	-5.54	-3.75	Low	medium_risk
SJ	Zingiber Officile Roscoe	MOL000938	MID010762	calarene	[C@@H]12[C@@H](CCC3=CCC[C@H]([C@]13C)C)C2(C)C	C15H24	204.35	0	0	0	0	4.66	4.42	5.65	-4.04	-4.39	-3.52	Low	medium_risk
SJ	Zingiber Officile Roscoe	MOL000942	MID010766	(1R,4S,4aR,8aR)-4-isopropyl-1,6-dimethyl-3,4,4a,7,8,8a-hexahydro-2H-phthalen-1-ol	[C@@]1(CC[C@H]([C@@H]2C=C(CC[C@@H]12)C)C(C)C)(O)C	C15H26O	222.37	1	1	1	20.23	3.34	3.78	3.67	-3.26	-3.44	-2.73	High	low_risk
SJ	Zingiber Officile Roscoe	MOL000943	MID010767	epi-10- .gamma.-Eudesmol	C1CC(=C2[C@@](C1)(CC[C@H](C2)C(C)(O)C)C)C	C15H26O	222.37	1	1	1	20.23	3.39	4.06	3.67	-3.29	-3.49	-3.41	High	low_risk
SJ	Zingiber Officile Roscoe	MOL000980	MID010804	(4S)-4-[(1Z)-1,5-dimethylhexa-1,4-dienyl]-1-methylcyclohexene	C(=C(\C)/[C@H]1CCC(=CC1)C)/CC=C(C)C	C15H24	204.35	3	0	0	0	6.36	5.04	4.53	-4.92	-6.15	-3.21	Low	medium_risk
SJ	Zingiber Officile Roscoe	MOL001015	MID010839	ZINC00388662	C1[C@@]2([C@H](C[C@H](C1)C2(C)C)OC(=O)C)C	C12H20O2	196.29	2	2	0	26.3	4.3	2.76	2.76	-3.63	-4.57	-2.58	High	low_risk
SJ	Zingiber Officile Roscoe	MOL001109	MID010932	β-thujene	[C@@H]1(C=C[C@]2([C@@H]1C2)C(C)C)C	C10H16	136.23	1	0	0	0	3.41	2.85	4.29	-2.77	-3.09	-1.78	Low	medium_risk
SJ	Zingiber Officile Roscoe	MOL001123	MID010946	muurolene	C1C(=C[C@@H]2[C@H](C1)C(=CC[C@H]2C(C)C)C)C	C15H24	204.35	1	0	0	0	4.08	4.58	4.63	-3.61	-3.79	-3.07	Low	medium_risk
SJ	Zingiber Officile Roscoe	MOL001129	MID010952	l-Verbenone	[C@@H]12C([C@@H](C(=O)C=C1C)C2)(C)C	C10H14O	150.22	0	1	0	17.07	2.23	2.18	2.2	-2.18	-2.22	-2.13	High	low_risk
SJ	Zingiber Officile Roscoe	MOL001168	MID010991	(1S,2S)-2-isopropenyl-4-isopropylidene-1-methyl-1-vinylcyclohexane	C=C[C@]1([C@H](C(=C)C)CC(=C(C)C)CC1)C	C15H24	204.35	2	0	0	0	5.35	4.89	4.53	-4.35	-5.1	-3.78	Low	medium_risk
SJ	Zingiber Officile Roscoe	MOL001179	MID011001	(&#8722;)-Alloaromadendrene	[C@H]12[C@H]([C@H]3[C@@H](CCC1=C)C3(C)C)[C@@H](CC2)C	C15H24	204.35	0	0	0	0	4.71	4.27	5.65	-4.07	-4.44	-3.32	Low	medium_risk
SJ	Zingiber Officile Roscoe	MOL001180	MID011002	γ-muurolene	C1C(=C[C@@H]2[C@H](C1)C(=C)CC[C@H]2C(C)C)C	C15H24	204.35	1	0	0	0	4.31	4.58	4.63	-3.76	-4.02	-3.32	Low	medium_risk
SJ	Zingiber Officile Roscoe	MOL001191	MID011012	(4aR,8aR)-3-isopropylidene-5,8a-dimethyl-1,2,4,4a,7,8-hexahydrophthalene	C1C=C([C@H]2[C@](C1)(CCC(=C(C)C)C2)C)C	C15H24	204.35	0	0	0	0	4.44	4.87	4.63	-3.9	-4.16	-3.75	Low	medium_risk
SJ	Zingiber Officile Roscoe	MOL001211	MID011032	cis-lanceol	C(/C(=C\CCC(=C)[C@@H]1CC=C(CC1)C)/C)O	C15H24O	220.35	5	1	1	20.23	3.96	4.01	3.46	-3.37	-4.09	-3.02	High	low_risk
SJ	Zingiber Officile Roscoe	MOL001217	MID011038	()-Bornyl acetate	[C@]12([C@H](C[C@@H](CC1)C2(C)C)OC(=O)C)C	C12H20O2	196.29	2	2	0	26.3	4.3	2.76	2.76	-3.63	-4.57	-2.58	High	low_risk
SJ	Zingiber Officile Roscoe	MOL001245	MID011066	(1S,5R)-7,7-dimethyl-4-bicyclo[3.1.1]hept-3-enecarboxaldehyde	[C@H]12C(=CC[C@H](C1(C)C)C2)C=O	C10H14O	150.22	1	1	0	17.07	2.98	2.18	2.2	-2.58	-3	-1.8	High	low_risk
SJ	Zingiber Officile Roscoe	MOL001254	MID011075	(S)-p-Mentha-1,8-dien-7-al	[C@@H]1(CCC(=CC1)C=O)C(=C)C	C10H14O	150.22	2	1	0	17.07	3.13	2.49	2.1	-2.61	-3.16	-1.83	High	low_risk
SJ	Zingiber Officile Roscoe	MOL001285	MID011106	octanol	C(CCCCCCC)O	C8H18O	130.23	6	1	1	20.23	3	2.34	2.22	-2.14	-3.09	-2.49	High	low_risk
SJ	Zingiber Officile Roscoe	MOL001304	MID011125	2-ACETYLPYRROLE	[nH]1c(ccc1)C(=O)C	C6H7NO	109.13	1	1	1	32.86	0.73	1.22	-0.18	-1.37	-1	-1.88	High	medium_risk
SJ	Zingiber Officile Roscoe	MOL001390	MID011208	49070_FLUKA	C1C[C@H]([C@H]2[C@H]3[C@@H](CC[C@]([C@H]12)(O)C)C3(C)C)C	C15H26O	222.37	0	1	1	20.23	3.74	3.47	3.81	-3.57	-3.86	-2.73	High	low_risk
SJ	Zingiber Officile Roscoe	MOL001417	MID011235	OCTEL	C(=O)/C=C/CCCCC	C8H14O	126.2	5	1	0	17.07	2.61	2.32	1.97	-1.94	-2.62	-1.88	High	low_risk
SJ	Zingiber Officile Roscoe	MOL001556	MID011368	Isocaryophyllene	[C@@H]12[C@H](CC1(C)C)C(=C)CC/C=C(\CC2)/C	C15H24	204.35	0	0	0	0	4.38	4.73	4.63	-3.87	-4.1	-3.77	Low	medium_risk
SJ	Zingiber Officile Roscoe	MOL001566	MID011378	calarene	[C@@H]12[C@]3(C(=CCC[C@@H]3C)CC[C@@H]1C2(C)C)C	C15H24	204.35	0	0	0	0	4.66	4.42	5.65	-4.04	-4.39	-3.52	Low	medium_risk
SJ	Zingiber Officile Roscoe	MOL001602	MID011414	1,4-cadidiene	[C@@H]1(CC[C@@H](C2=CCC(=C[C@H]12)C)C)C(C)C	C15H24	204.35	1	0	0	0	4.46	4.58	4.63	-3.85	-4.18	-3.07	Low	medium_risk
SJ	Zingiber Officile Roscoe	MOL001606	MID011418	BB_NC-0668	[C@@]12(C(=CCC[C@H]2C)CC[C@H](C1)C(=C)C)C	C15H24	204.35	1	0	0	0	5.24	4.73	4.63	-4.34	-4.99	-3.55	Low	medium_risk
SJ	Zingiber Officile Roscoe	MOL001608	MID011420	delta-elemene	[C@@H]1(C=C(CC[C@@]1(C=C)C)C(C)C)C(=C)C	C15H24	204.35	3	0	0	0	5.27	4.75	4.53	-4.23	-5.02	-3.55	Low	medium_risk
SJ	Zingiber Officile Roscoe	MOL001732	MID011540	IFP	OC(CO)CO	C3H8O3	92.09	2	3	3	60.69	-1.76	-1.67	-1.51	0.83	1	1.08	High	low_risk
SJ	Zingiber Officile Roscoe	MOL001771	MID011579	poriferast-5-en-3beta-ol	C1[C@@H](CC2=CC[C@@H]3[C@@H]([C@]2(C1)C)CC[C@]1([C@H]3CC[C@@H]1[C@@H](CC[C@@H](C(C)C)CC)C)C)O	C29H50O	414.71	6	1	1	20.23	9.34	8.02	6.73	-7.9	-9.67	-6.19	Low	low_risk
SJ	Zingiber Officile Roscoe	MOL001772	MID011580	Dihydro-beta-ionone	O=C(CCC1=C(CCCC1(C)C)C)C	C13H22O	194.31	3	1	0	17.07	2.72	3.88	3.04	-2.56	-2.73	-3.82	High	low_risk
SJ	Zingiber Officile Roscoe	MOL001788	MID011596	adenine	[nH]1cnc2c(N)ncnc12	C5H5N5	135.13	0	3	2	80.48	0.13	-0.06	-1.23	-1.43	-1.38	-1.77	High	medium_risk
SJ	Zingiber Officile Roscoe	MOL001843	MID011650	HBA	c1(ccc(cc1)O)C=O	C7H6O2	122.12	1	2	1	37.3	1.35	1.2	0.79	-1.87	-1.74	-1.72	High	medium_risk
SJ	Zingiber Officile Roscoe	MOL001867	MID011674	Isovanillin	Oc1cc(C=O)ccc1OC	C8H8O3	152.15	2	3	1	46.53	0.97	1.21	0.51	-1.67	-1.53	-1.88	High	low_risk
SJ	Zingiber Officile Roscoe	MOL001945	MID011750	Majudin	o1c2c(c(OC)c3c(oc(=O)cc3)c2)cc1	C12H8O4	216.19	1	4	0	52.58	1.93	2.55	1.18	-2.93	-2.66	-4.63	High	medium_risk
SJ	Zingiber Officile Roscoe	MOL002002	MID011805	cis-Carveol	[C@@H]1(C(=CC[C@H](C1)C(=C)C)C)O	C10H16O	152.23	1	1	1	20.23	3.12	2.28	2.2	-2.68	-3.21	-1.47	High	low_risk
SJ	Zingiber Officile Roscoe	MOL002031	MID011833	toluene	c1(ccccc1)C	C7H8	92.14	0	0	0	0	2.73	2	3.52	-2.77	-2.38	-2.69	Low	medium_risk
SJ	Zingiber Officile Roscoe	MOL002042	MID011844	thymol	c1(c(ccc(c1)C)C(C)C)O	C10H14O	150.22	1	1	1	20.23	3.3	2.82	2.76	-3.19	-3.4	-3.01	High	low_risk
SJ	Zingiber Officile Roscoe	MOL002046	MID011848	hexanoic acid	CCCCCC(=O)O	C6H12O2	116.16	4	2	1	37.3	1.92	1.65	1.27	-1.51	-2.33	-1.21	High	low_risk
SJ	Zingiber Officile Roscoe	MOL002085	MID011886	alpha-Cubebene	[C@@]123[C@@H]([C@H]1C(=CC3)C)[C@@H](CC[C@H]2C)C(C)C	C15H24	204.35	1	0	0	0	4.47	4.27	5.65	-3.86	-4.19	-3.07	Low	medium_risk
SJ	Zingiber Officile Roscoe	MOL002092	MID011893	Antioxidant No. 33	c1(cc(ccc1O)C(C)(C)C)C(C)(C)C	C14H22O	206.32	2	1	1	20.23	5.19	3.99	3.87	-4.55	-5.36	-4.25	High	low_risk
SJ	Zingiber Officile Roscoe	MOL002117	MID011918	β-sesquiphellandrene	C1=C[C@H](CCC1=C)[C@H](CCC=C(C)C)C	C15H24	204.35	4	0	0	0	5.41	4.89	4.53	-4.25	-5.17	-3.35	Low	medium_risk
SJ	Zingiber Officile Roscoe	MOL002126	MID011927	(1S,4R,5R)-1-isopropyl-4-methyl-4-bicyclo[3.1.0]hexanol	[C@]12(C(C)C)[C@@H](C2)[C@](CC1)(C)O	C10H18O	154.25	1	1	1	20.23	2.12	2.19	2.45	-2.07	-2.18	-1.91	High	low_risk
SJ	Zingiber Officile Roscoe	MOL002129	MID011930	CYCLODODECENE	C\1=C\CCCCCCCCCC1	C12H22	166.3	0	0	0	0	5.71	4.46	4.86	-4.47	-5.48	-2.75	Low	medium_risk
SJ	Zingiber Officile Roscoe	MOL002138	MID011939	p-Cymen-8-ol	C(c1ccc(cc1)C)(C)(C)O	C10H14O	150.22	1	1	1	20.23	1.99	2.11	2.49	-2.36	-2.04	-3.01	High	low_risk
SJ	Zingiber Officile Roscoe	MOL002153	MID011954	1H-Cycloprop(e)azulen-7-ol, decahydro-1,1,7-trimethyl-4-methylene-, (1aR-(1aalpha,4aalpha,7beta,7abeta,7balpha))-	C1C[C@@]([C@@H]2[C@@H]1C(=C)CC[C@@H]1[C@H]2C1(C)C)(O)C	C15H24O	220.35	0	1	1	20.23	3.11	3.39	3.67	-3.17	-3.2	-2.96	High	low_risk
SJ	Zingiber Officile Roscoe	MOL002170	MID011970	(4S,6S)-cis-Carveol	[C@H]1(C(=CC[C@@H](C1)C(=C)C)C)O	C10H16O	152.23	1	1	1	20.23	3.12	2.28	2.2	-2.68	-3.21	-1.47	High	low_risk
SJ	Zingiber Officile Roscoe	MOL002186	MID011986	Aromadendrene oxide 2	[C@@]12([C@H]3[C@H]([C@H]4[C@@H](CC2)C4(C)C)[C@@H](CC3)C)CO1	C15H24O	220.35	0	1	0	12.53	3.68	3.48	3.81	-3.52	-3.63	-2.93	High	medium_risk
SJ	Zingiber Officile Roscoe	MOL002335	MID012130	beta-Gurjunene	[C@@H]12C([C@@H]1CC[C@H]([C@@H]1[C@H]2C(=C)CC1)C)(C)C	C15H24	204.35	0	0	0	0	4.71	4.27	5.65	-4.07	-4.44	-3.32	Low	medium_risk
SJ	Zingiber Officile Roscoe	MOL002363	MID012156	beta-Ionone	C1C(=C(C(CC1)(C)C)/C=C/C(=O)C)C	C13H20O	192.3	2	1	0	17.07	2.91	3.66	2.94	-2.73	-2.93	-3.1	High	low_risk
SJ	Zingiber Officile Roscoe	MOL002379	MID012172	PTL	C(CC=O)CC	C5H10O	86.13	3	1	0	17.07	1.09	1.38	1.01	-0.86	-1.04	-1.32	High	low_risk
SJ	Zingiber Officile Roscoe	MOL002453	MID012245	(-)-Comphene	[C@H]12C(C)(C)C(=C)[C@H](CC1)C2	C10H16	136.23	0	0	0	0	4.22	3	4.29	-3.34	-3.93	-2.48	Low	medium_risk
SJ	Zingiber Officile Roscoe	MOL002455	MID012247	[(3S)-3,7-dimethyloct-6-enyl] acetate	[C@H](CCC=C(C)C)(CCOC(=O)C)C	C12H22O2	198.3	7	2	0	26.3	4.48	3.32	3.04	-3.43	-4.75	-2.88	High	low_risk
SJ	Zingiber Officile Roscoe	MOL002459	MID012251	(S)-5-Hydroxy-1-(4-hydroxy-3-methoxyphenyl)-3-tetradecanone	c1(cc(c(cc1)O)OC)CCC(=O)C[C@H](CCCCCCCCC)O	C21H34O4	350.49	14	4	2	66.76	5.27	4.79	3.06	-4.59	-6.42	-6.17	High	low_risk
SJ	Zingiber Officile Roscoe	MOL002465	MID012257	9-Octadecenoic acid (Z)-, 3-((6-O-alpha-D-galactopyranosyl-beta-D-galactopyranosyl)oxy)-2-hydroxypropyl ester, (S)-	O1[C@@H]([C@H](O)[C@](OC(=O)CCCCCCC/C=C\CCCCCCCC)(O)C(O)(O)[C@@H]1OCCC)CO[C@H]1O[C@@H]([C@H](O)[C@H](O)[C@@H]1O)CO	C33H60O14	680.82	24	14	8	225.06	3.76	1.27	-1.03	-4.85	-8.18	-2.58	Low	ambiguous
SJ	Zingiber Officile Roscoe	MOL002467	MID012259	6-gingerol	C(CC(=O)C[C@H](CCCCC)O)c1cc(c(cc1)O)OC	C17H26O4	294.39	10	4	2	66.76	2.76	3.23	2.14	-2.96	-3.82	-4.58	High	low_risk
SJ	Zingiber Officile Roscoe	MOL002468	MID012260	hexahydrocurcumin	O[C@@H](CCc1cc(OC)c(O)cc1)CC(=O)CCc1cc(OC)c(O)cc1	C21H26O6	374.43	10	6	3	96.22	2.7	3	1.7	-3.53	-4.37	-5.41	High	medium_risk
SJ	Zingiber Officile Roscoe	MOL002472	MID012264	Neryl propiote	C(=C\COC(=O)CC)(\CCC=C(C)C)/C	C13H22O2	210.31	7	2	0	26.3	4.51	3.63	3.22	-3.52	-4.78	-2.92	High	low_risk
SJ	Zingiber Officile Roscoe	MOL002475	MID012267	himachalene	[C@H]12C(=C(CCCC1(C)C)C)CCC(=C2)C	C15H24	204.35	0	0	0	0	3.94	4.87	4.63	-3.59	-3.64	-3.97	Low	medium_risk
SJ	Zingiber Officile Roscoe	MOL002478	MID012270	(2R)-heptan-2-ol	C(CCCC)[C@@H](C)O	C7H16O	116.2	4	1	1	20.23	2.31	1.95	1.89	-1.75	-2.37	-1.69	High	low_risk
SJ	Zingiber Officile Roscoe	MOL002482	MID012274	()-beta-Citronellene	[C@H](CCC=C(C)C)(C=C)C	C10H18	138.25	4	0	0	0	4.16	3.55	3.66	-3.05	-3.87	-2.41	Low	medium_risk
SJ	Zingiber Officile Roscoe	MOL002483	MID012275	1-(4-Hydroxy-3-methoxyphenyl)decan-5-one	C(CCCC(=O)CCCCC)c1cc(c(cc1)O)OC	C17H26O3	278.39	10	3	1	46.53	3.92	4.26	2.99	-3.6	-4.6	-5.52	High	low_risk
SJ	Zingiber Officile Roscoe	MOL002484	MID012276	Isovaleral	C(C(C)C)C=O	C5H10O	86.13	2	1	0	17.07	0.99	1.23	1.01	-0.87	-0.94	-0.95	High	low_risk
SJ	Zingiber Officile Roscoe	MOL002493	MID012285	6-gingediol	C(C[C@@H](C[C@@H](CCCCC)O)O)c1cc(c(cc1)O)OC	C17H28O4	296.4	10	4	3	69.92	3.27	3.03	2.23	-3.29	-4.41	-4.11	High	low_risk
SJ	Zingiber Officile Roscoe	MOL002494	MID012286	6-gingesulfonic acid	S(=O)(=O)(O)[C@@H](CCCCC)CC(=O)CCc1cc(OC)c(O)cc1	C17H26O6S	358.45	11	6	2	109.28	2.67	4.21	1.95	-3.2	-4.62	-4.47	High	low_risk
SJ	Zingiber Officile Roscoe	MOL002495	MID012287	6-shogaol	c1(cc(c(cc1)O)OC)CCC(=O)/C=C/CCCCC	C17H24O3	276.37	9	3	1	46.53	3.99	4.04	2.9	-3.7	-4.67	-4.8	High	medium_risk
SJ	Zingiber Officile Roscoe	MOL002496	MID012288	Sulcatone	C(=CCCC(=O)C)(C)C	C8H14O	126.2	3	1	0	17.07	1.88	2.32	1.97	-1.61	-1.86	-1.85	High	low_risk
SJ	Zingiber Officile Roscoe	MOL002497	MID012289	(8)-Gingerol	c1(cc(c(cc1)O)OC)CCC(=O)C[C@H](CCCCCCC)O	C19H30O4	322.44	12	4	2	66.76	4.19	4.01	2.61	-3.88	-5.3	-5.38	High	low_risk
SJ	Zingiber Officile Roscoe	MOL002504	MID012296	Peruviol	[C@@](C)(C=C)(CC/C=C(/C)\CCC=C(C)C)O	C15H26O	222.37	7	1	1	20.23	4.83	4.4	3.86	-3.8	-4.99	-3.15	High	medium_risk
SJ	Zingiber Officile Roscoe	MOL002506	MID012298	Gingerenone A	C(c1cc(c(cc1)O)OC)CC(=O)/C=C/CCc1cc(c(cc1)O)OC	C21H24O5	356.41	9	5	2	75.99	3.74	3.81	2.44	-4.15	-5.03	-5.63	High	medium_risk
SJ	Zingiber Officile Roscoe	MOL002513	MID012305	Xanthorrhizol	c1(cc(c(cc1)C)O)[C@@H](CCC=C(C)C)C	C15H22O	218.33	4	1	1	20.23	5.46	4.55	4.03	-4.65	-5.64	-4.33	High	low_risk
SJ	Zingiber Officile Roscoe	MOL002516	MID012308	zingerone	c1(cc(c(cc1)O)OC)CCC(=O)C	C11H14O3	194.23	4	3	1	46.53	1.11	1.92	1.42	-1.8	-1.68	-3.1	High	low_risk
SJ	Zingiber Officile Roscoe	MOL002522	MID012314	beta-Rhodinol	[C@H](CCC=C(C)C)(CCO)C	C10H20O	156.27	5	1	1	20.23	3.91	2.75	2.7	-2.94	-4.03	-2.21	High	low_risk
SJ	Zingiber Officile Roscoe	MOL002526	MID012318	3691-11-0	C1CC(=C2[C@@H](C[C@@H]1C(=C)C)[C@H](CC2)C)C	C15H24	204.35	1	0	0	0	4.61	4.73	4.63	-3.95	-4.33	-3.55	Low	medium_risk
SJ	Zingiber Officile Roscoe	MOL002527	MID012319	1,2-Dihydrocurcumin	O(c1cc(CCC(=O)/C=C(\O)/C=C/c2cc(OC)c(O)cc2)ccc1O)C	C21H22O6	370.4	8	6	3	96.22	3.79	3.66	1.55	-4.33	-5.5	-4.33	High	medium_risk
SJ	Zingiber Officile Roscoe	MOL002528	MID012320	2,5-Dibutylfuran	o1c(ccc1CCCC)CCCC	C12H20O	180.29	6	1	0	13.14	4.45	3.96	2.72	-3.65	-4.44	-4.81	High	medium_risk
SJ	Zingiber Officile Roscoe	MOL002573	MID012365	β-patchoulene	[C@@H]1(CCC2=C1C[C@H]1CC[C@@]2(C1(C)C)C)C	C15H24	204.35	0	0	0	0	4.29	4.56	5.65	-3.81	-4	-3.97	Low	medium_risk
SJ	Zingiber Officile Roscoe	MOL002624	MID012414	6-Paradol	c1(c(ccc(c1)CCC(=O)CCCCCCC)O)OC	C17H26O3	278.39	10	3	1	46.53	4.11	4.26	2.99	-3.72	-4.79	-5.52	High	low_risk
SJ	Zingiber Officile Roscoe	MOL002778	MID012566	THZ	c12c(scn1)cccc2	C7H5NS	135.19	0	1	0	41.13	2.01	2.3	1.5	-2.68	-2.5	-2.94	High	medium_risk
SJ	Zingiber Officile Roscoe	MOL002829	MID012614	trans-p-2-Menthen-1-ol	[C@@]1(CC[C@@H](C=C1)C(C)C)(C)O	C10H18O	154.25	1	1	1	20.23	2.29	2.36	2.3	-2.17	-2.35	-1.46	High	low_risk
SJ	Zingiber Officile Roscoe	MOL002854	MID012639	(1R,2R,4R)-Dihydrocarveol	[C@@H]1(C[C@H]([C@@H](CC1)C)O)C(=C)C	C10H18O	154.25	1	1	1	20.23	3.21	2.36	2.3	-2.75	-3.31	-1.49	High	low_risk
SJ	Zingiber Officile Roscoe	MOL002972	MID012753	(4S)-1-methyl-4-(6-methylhepta-1,5-dien-2-yl)cyclohexene	[C@@H]1(C(=C)CCC=C(C)C)CC=C(CC1)C	C15H24	204.35	4	0	0	0	6.43	5.04	4.53	-4.89	-6.22	-3.58	Low	medium_risk
SJ	Zingiber Officile Roscoe	MOL003126	MID012900	alpha cadinene	[C@@H]1(CC=C([C@@H]2CCC(=C[C@H]12)C)C)C(C)C	C15H24	204.35	1	0	0	0	4.08	4.58	4.63	-3.61	-3.79	-3.07	Low	medium_risk
SJ	Zingiber Officile Roscoe	MOL003127	MID012901	Germacrene D	C\1(=C/CCC(=C)/C=C/[C@@H](CC1)C(C)C)/C	C15H24	204.35	1	0	0	0	4.74	4.89	4.53	-4.03	-4.47	-3.32	Low	medium_risk
SJ	Zingiber Officile Roscoe	MOL003358	MID013121	Euxanthone	c12c(c(=O)c3c(o1)ccc(c3)O)c(ccc2)O	C13H8O4	228.2	0	4	2	70.67	2.8	2.36	0.87	-3.63	-3.94	-4.14	High	medium_risk
SJ	Zingiber Officile Roscoe	MOL003393	MID013155	(1S,4S)-7-isopropylidene-1,4-dimethyl-2,3,4,5,6,8-hexahydro-1H-azulene	C12=C([C@H](CC2)C)CC(=C(C)C)CC[C@@H]1C	C15H24	204.35	0	0	0	0	4.07	4.87	4.63	-3.67	-3.77	-3.75	Low	medium_risk
SJ	Zingiber Officile Roscoe	MOL003443	MID013204	2-Decel	O=C/C=C\CCCCCCC	C10H18O	154.25	7	1	0	17.07	3.69	3.1	2.59	-2.66	-3.74	-2.72	High	low_risk
SJ	Zingiber Officile Roscoe	MOL003480	MID013241	Diepicedrene-1-oxide	O1[C@@H]2[C@@]34[C@H](C([C@H](C3)[C@H]([C@H]12)C)(C)C)CC[C@@H]4C	C15H24O	220.35	0	1	0	12.53	4.15	3.48	3.81	-3.82	-4.12	-2.81	High	medium_risk
SJ	Zingiber Officile Roscoe	MOL003536	MID013296	T-Cadinol	[C@]1(CC[C@H]([C@@H]2C=C(CC[C@@H]12)C)C(C)C)(O)C	C15H26O	222.37	1	1	1	20.23	3.34	3.78	3.67	-3.26	-3.44	-2.73	High	low_risk
SJ	Zingiber Officile Roscoe	MOL003537	MID013297	T-Muurolol	[C@]1(CC[C@H]([C@@H]2C=C(CC[C@H]12)C)C(C)C)(O)C	C15H26O	222.37	1	1	1	20.23	3.34	3.78	3.67	-3.26	-3.44	-2.73	High	low_risk
SJ	Zingiber Officile Roscoe	MOL003545	MID013305	aristolene	[C@@H]12C([C@@H]1CC=C1[C@@]2([C@@H](CCC1)C)C)(C)C	C15H24	204.35	0	0	0	0	4.66	4.42	5.65	-4.04	-4.39	-3.52	Low	medium_risk
SJ	Zingiber Officile Roscoe	MOL003575	MID013334	α-Pasinsene	[C@]123[C@@H](C(C2)(C)C)CC[C@@]1(CCC=C3C)C	C15H24	204.35	0	0	0	0	4.91	4.56	5.65	-4.2	-4.65	-3.97	Low	medium_risk
SJ	Zingiber Officile Roscoe	MOL003595	MID013354	cis-p-2,8-Menthadien-1-ol	C1=C[C@@](CC[C@@H]1C(=C)C)(O)C	C10H16O	152.23	1	1	1	20.23	2.4	2.28	2.2	-2.23	-2.47	-1.47	High	low_risk
SJ	Zingiber Officile Roscoe	MOL003937	MID013688	phthalene, 1,2,3,4,4a,5,6,8a-octahydro-7-methyl-4-methylene-1-(1-methylethyl)-, (1alpha,4abeta,8aalpha)-	[C@@H]1(CCC(=C)[C@H]2CCC(=C[C@H]12)C)C(C)C	C15H24	204.35	1	0	0	0	4.31	4.58	4.63	-3.76	-4.02	-3.32	Low	medium_risk
SJ	Zingiber Officile Roscoe	MOL003962	MID013712	Geranyl propiote	C(=C\COC(=O)CC)(/CCC=C(C)C)\C	C13H22O2	210.31	7	2	0	26.3	4.51	3.63	3.22	-3.52	-4.78	-2.92	High	low_risk
SJ	Zingiber Officile Roscoe	MOL003978	MID013727	(3R,6E,10E)-3,7,11,15-tetramethylhexadeca-1,6,10,14-tetraen-3-ol	C=C[C@@](CC/C=C(/CC/C=C(/CCC=C(C)C)\C)\C)(O)C	C20H34O	290.48	10	1	1	20.23	6.68	6.12	4.95	-5.19	-6.91	-4.43	High	medium_risk
SJ	Zingiber Officile Roscoe	MOL003984	MID013733	2,6-dimethylocta-2,6-diene	CC(=CCC/C(=C/C)/C)C	C10H18	138.25	3	0	0	0	4.15	3.7	3.66	-3.11	-3.86	-2.39	Low	medium_risk
SJ	Zingiber Officile Roscoe	MOL003993	MID013742	TRIDECANONE	C(CCCCCCCC)CCC(=O)C	C13H26O	198.34	10	1	0	17.07	5.17	4.5	3.54	-3.67	-5.27	-4.66	High	low_risk
SJ	Zingiber Officile Roscoe	MOL004031	MID013780	(6S)-1-isopropyl-3-isopropylidene-6-methyl-6-vinylcyclohexene	[C@]1(CCC(=C(C)C)C=C1C(C)C)(C)C=C	C15H24	204.35	2	0	0	0	5	4.89	4.53	-4.12	-4.74	-3.75	Low	medium_risk
SJ	Zingiber Officile Roscoe	MOL004266	MID014010	ethyl (Z)-3-(4-methoxyphenyl)prop-2-enoate	C(=O)(/C=C\c1ccc(cc1)OC)OCC	C12H14O3	206.24	5	3	0	35.53	3.15	2.16	2.16	-3.07	-3.57	-3.1	High	medium_risk
SJ	Zingiber Officile Roscoe	MOL004419	MID014159	globulol	O[C@@]1([C@@H]2[C@H]([C@@H]3C([C@@H]3CC1)(C)C)[C@@H](CC2)C)C	C15H26O	222.37	0	1	1	20.23	3.74	3.47	3.81	-3.57	-3.86	-2.73	High	low_risk
SJ	Zingiber Officile Roscoe	MOL004480	MID014218	acetic acid	C(=O)(C)O	C2H4O2	60.05	0	2	1	37.3	-0.21	0.09	-0.49	-0.08	-0.12	0.53	High	low_risk
SJ	Zingiber Officile Roscoe	MOL004581	MID014310	[(1R,5S)-7,7-dimethyl-4-bicyclo[3.1.1]hept-3-enyl]methyl acetate	[C@@H]12C[C@@H](CC=C1COC(=O)C)C2(C)C	C12H18O2	194.27	3	2	0	26.3	3.79	2.54	2.65	-3.23	-4.04	-2.36	High	low_risk
SJ	Zingiber Officile Roscoe	MOL004671	MID014396	ISOPULEGOL	O[C@H]1[C@@H](CC[C@H](C1)C)C(=C)C	C10H18O	154.25	1	1	1	20.23	2.95	2.36	2.3	-2.59	-3.04	-1.49	High	low_risk
SJ	Zingiber Officile Roscoe	MOL004680	MID014404	cis-p-2-Menthen-1-ol	C1=C[C@](CC[C@@H]1C(C)C)(C)O	C10H18O	154.25	1	1	1	20.23	2.29	2.36	2.3	-2.17	-2.35	-1.46	High	low_risk
SJ	Zingiber Officile Roscoe	MOL004707	MID014429	tau-cadinol	O[C@@]1([C@H]2[C@@H]([C@@H](CC1)C(C)C)C=C(CC2)C)C	C15H26O	222.37	1	1	1	20.23	3.34	3.78	3.67	-3.26	-3.44	-2.73	High	low_risk
SJ	Zingiber Officile Roscoe	MOL004713	MID014435	alpha-Eudesmol	OC([C@H]1C[C@@H]2[C@@](CC1)(CCC=C2C)C)(C)C	C15H26O	222.37	1	1	1	20.23	3.5	3.92	3.67	-3.36	-3.61	-2.96	High	low_risk
SJ	Zingiber Officile Roscoe	MOL004717	MID014439	(3R,4aR,8aR)-3-isopropenyl-5,8a-dimethyl-2,3,4,4a,7,8-hexahydro-1H-phthalene	[C@@]12([C@@H](C[C@@H](CC1)C(=C)C)C(=CCC2)C)C	C15H24	204.35	1	0	0	0	5.2	4.73	4.63	-4.32	-4.95	-3.55	Low	medium_risk
SJ	Zingiber Officile Roscoe	MOL004727	MID014449	(1R,4aR,8aS)-1-isopropyl-7-methyl-4-methylene-2,3,4a,5,6,8a-hexahydro-1H-phthalene	C(C)(C)[C@@H]1[C@@H]2[C@H](C(=C)CC1)CCC(=C2)C	C15H24	204.35	1	0	0	0	4.31	4.58	4.63	-3.76	-4.02	-3.32	Low	medium_risk
SJ	Zingiber Officile Roscoe	MOL004735	MID014457	CHX	C1CCCCC1	C6H12	84.16	0	0	0	0	3.44	2.34	3.12	-2.53	-3.12	-1.44	Low	medium_risk
SJ	Zingiber Officile Roscoe	MOL004776	MID014498	.alpha.-cis-bergamotene	[C@]1([C@@H]2C[C@H]1C(=CC2)C)(CCC=C(C)C)C	C15H24	204.35	3	0	0	0	6.45	4.73	4.63	-4.97	-6.24	-3.55	Low	medium_risk
SJ	Zingiber Officile Roscoe	MOL004832	MID014553	Butyl benzoate	c1c(cccc1)C(=O)OCCCC	C11H14O2	178.23	5	2	0	26.3	3.84	2.64	2.84	-3.38	-4.09	-3.69	High	medium_risk
SJ	Zingiber Officile Roscoe	MOL005075	MID014792	Rhodinol (6CI)	[C@H](CCCC(=C)C)(CCO)C	C10H20O	156.27	6	1	1	20.23	3.51	2.75	2.7	-2.62	-3.62	-2.58	High	low_risk
SJ	Zingiber Officile Roscoe	MOL005078	MID014795	(3S)-3,7-dimethyloct-6-enoic acid	[C@H](CCC=C(C)C)(CC(=O)O)C	C10H18O2	170.25	5	2	1	37.3	3.02	2.84	2.47	-2.47	-3.47	-1.76	High	low_risk
SJ	Zingiber Officile Roscoe	MOL005151	MID014866	[(3S)-3,7-dimethylocta-1,6-dien-3-yl] acetate	O([C@](CCC=C(C)C)(C)C=C)C(=O)C	C12H20O2	196.29	6	2	0	26.3	3.93	3.24	2.95	-3.14	-4.18	-2.52	High	low_risk
SJ	Zingiber Officile Roscoe	MOL005534	MID015240	trans-Verbenol	[C@@H]12C([C@@H]([C@@H](C=C1C)O)C2)(C)C	C10H16O	152.23	0	1	1	20.23	3.16	1.97	2.3	-2.77	-3.26	-1.44	High	low_risk
SJ	Zingiber Officile Roscoe	MOL005554	MID015259	i-Butanol	C(C(C)C)O	C4H10O	74.12	1	1	1	20.23	0.76	0.63	0.75	-0.71	-0.76	-0.4	High	low_risk
SJ	Zingiber Officile Roscoe	MOL005577	MID015282	undecal	C(CCCCC=O)CCCCC	C11H22O	170.29	9	1	0	17.07	4.34	3.72	2.99	-3.04	-4.41	-3.85	High	low_risk
SJ	Zingiber Officile Roscoe	MOL005743	MID015446	Proximadiol	O[C@]1([C@H]2[C@@](CC[C@H](C2)C(O)(C)C)(CCC1)C)C	C15H28O2	240.38	1	2	2	40.46	2.95	3.11	2.88	-3.12	-3.46	-2.63	High	low_risk
SJ	Zingiber Officile Roscoe	MOL005752	MID015455	[(4R)-4-isopropenyl-1-cyclohexenyl]methanol	[C@H]1(CCC(=CC1)CO)C(=C)C	C10H16O	152.23	2	1	1	20.23	3.17	2.28	2.2	-2.65	-3.27	-1.71	High	low_risk
SJ	Zingiber Officile Roscoe	MOL005899	MID015602	53111-25-4	[C@H]12[C@H](C(=CCCC1(C)C)C)CCC(=C2)C	C15H24	204.35	0	0	0	0	4.22	4.73	4.63	-3.77	-3.93	-3.52	Low	medium_risk
SJ	Zingiber Officile Roscoe	MOL005926	MID015629	Geranyl formate	C(=C\COC=O)(/CCC=C(C)C)\C	C11H18O2	182.26	6	2	0	26.3	4.15	2.85	2.67	-3.19	-4.41	-2.12	High	low_risk
SJ	Zingiber Officile Roscoe	MOL005964	MID015667	β-pasinsene	[C@@]123CC([C@@H]1CC[C@]2(CCCC3=C)C)(C)C	C15H24	204.35	0	0	0	0	5.15	4.56	5.65	-4.35	-4.9	-4.22	Low	medium_risk
SJ	Zingiber Officile Roscoe	MOL006119	MID015820	2-methyltridec-1-ene	C(=C)(CCCCCCCCCCC)C	C14H28	196.37	10	0	0	0	7.37	5.48	5.79	-5.04	-7.2	-5.15	Low	medium_risk
SJ	Zingiber Officile Roscoe	MOL006120	MID015821	8-Gingerol	c1(cc(cc2c1C[C@H]([C@H](O2)c1cc2c(c(=O)c(c1)O)c(c(cc2[C@H]1Oc2c(C[C@@H]1OC(=O)c1cc(c(c(c1)O)O)O)c(cc(c2)O)O)O)O)OC(=O)c1cc(c(c(c1)O)O)O)O)O	C43H32O20	868.7	8	20	13	351.12	4.71	3.53	-1.44	-8.08	-11.81	-5.88	Low	ambiguous
SJ	Zingiber Officile Roscoe	MOL006121	MID015822	Dimethyldiethoxysilane	CCO[Si](OCC)(C)C	C6H16O2Si	148.28	4	2	0	18.46	1.82	1.76	0.61	-1.64	-1.83	-1.8	High	low_risk
SJ	Zingiber Officile Roscoe	MOL006122	MID015823	HEPTENE	C(=C)CCCCC	C7H14	98.19	4	0	0	0	3.99	2.75	3.72	-2.7	-3.69	-2.25	Low	medium_risk
SJ	Zingiber Officile Roscoe	MOL006123	MID015824	zingiberol	[C@@H]1(C=C[C@](CC1)(C)O)[C@@H](CCC=C(C)C)C	C15H26O	222.37	4	1	1	20.23	4.26	4.09	3.56	-3.64	-4.4	-2.77	High	low_risk
SJ	Zingiber Officile Roscoe	MOL006124	MID015825	elemol	[C@@H]1([C@](CC[C@H](C1)C(C)(C)C)(C)C=C)C(=C)C	C16H28	220.39	3	0	0	0	6.57	5.22	4.88	-5.15	-6.37	-3.96	Low	medium_risk
SJ	Zingiber Officile Roscoe	MOL006125	MID015826	Gingerdione	C(CC(=O)CC(=O)CCCCC)c1cc(c(cc1)O)OC	C17H24O4	292.37	10	4	1	63.6	2.88	3.44	2.05	-3.02	-3.88	-5.06	High	low_risk
SJ	Zingiber Officile Roscoe	MOL006126	MID015827	Hexahydrocurcumin	C(CC(=O)C[C@@H](CCc1cc(c(cc1)O)OC)O)c1cc(c(cc1)O)OC	C21H26O6	374.43	10	6	3	96.22	2.7	3	1.7	-3.53	-4.37	-5.41	High	medium_risk
SJ	Zingiber Officile Roscoe	MOL006127	MID015828	6-Dehydrogingerdione	C(=C\C(=C\C(=O)CCCCC)\O)\c1cc(c(cc1)O)OC	C17H22O4	290.35	8	4	2	66.76	4.68	3.9	1.97	-4.27	-5.81	-3.5	High	medium_risk
SJ	Zingiber Officile Roscoe	MOL006128	MID015829	gingerglycolipid)A	[C@H]1([C@@H]([C@@H]([C@H]([C@@H](O1)OC[C@@H](O)COC(=O)CCCCCCC/C=C\C/C=C\C/C=C/CC)O)O)O)CO[C@@H]1O[C@@H]([C@H]([C@@H]([C@H]1O)O)O)CO	C33H56O14	676.79	23	14	8	225.06	1.18	0.12	-1.63	-3.26	-5.5	-0.37	Low	ambiguous
SJ	Zingiber Officile Roscoe	MOL006129	MID015830	6-methylgingediacetate2	COc1cc(CC[C@@H](OC(=O)C)C[C@@H](CCCCC)OC(=O)C)ccc1OC	C22H34O6	394.5	15	6	0	71.06	5.09	4.47	3.17	-4.66	-6.33	-6.05	High	low_risk
SJ	Zingiber Officile Roscoe	MOL006130	MID015831	8-gingerdione	c1c(c(cc(c1)CCC(=O)CC(=O)CCCCCCC)OC)O	C19H28O4	320.42	12	4	1	63.6	3.96	4.22	2.52	-3.72	-5	-5.86	High	low_risk
SJ	Zingiber Officile Roscoe	MOL006131	MID015832	8-gingerol	c12c(c([C@H]3Oc4c(C[C@H]3OC(=O)c3cc(c(c(c3)O)O)O)c(cc(c4)O)O)cc(c2O)O)cc([C@H]2Oc3c(C[C@H]2OC(=O)c2cc(c(c(c2)O)O)O)c(cc(c3)O)O)cc(c1=O)O	C43H32O20	868.7	8	20	13	351.12	4.71	3.53	-1.17	-8.08	-11.81	-5.88	Low	ambiguous
SJ	Zingiber Officile Roscoe	MOL006132	MID015833	[5]-gingerol	c1c(c(cc(c1)CCC(=O)C[C@@H](CCCC)O)OC)O	C16H24O4	280.36	9	4	2	66.76	2.22	2.84	1.89	-2.6	-3.26	-4.18	High	low_risk
SJ	Zingiber Officile Roscoe	MOL006133	MID015834	(E)-1-(4-hydroxy-3-methoxyphenyl)dodec-4-en-3-one	C(CCCC/C=C/C(=O)CCc1ccc(c(c1)OC)O)CC	C19H28O3	304.42	11	3	1	46.53	5.08	4.82	3.37	-4.4	-5.8	-5.6	High	medium_risk
SJ	Zingiber Officile Roscoe	MOL006292	MID015987	δ-selinene	[C@@]12(CCCC(=C2C=C(CC1)C(C)C)C)C	C15H24	204.35	1	0	0	0	4.31	4.87	4.63	-3.76	-4.02	-3.97	Low	medium_risk
SJ	Zingiber Officile Roscoe	MOL007330	MID016998	MENTHOL	[C@@H]1([C@@H](CC[C@H](C1)C)C(C)C)O	C10H20O	156.27	1	1	1	20.23	3.4	2.44	2.45	-2.88	-3.5	-1.48	High	low_risk
SJ	Zingiber Officile Roscoe	MOL007521	MID017186	2-ethenyl-1,1-dimethyl-3-methylene-cyclohexane	C1([C@@H](C(=C)CCC1)C=C)(C)C	C11H18	150.26	1	0	0	0	3.86	3.55	3.56	-3.14	-3.56	-2.89	Low	medium_risk
SJ	Zingiber Officile Roscoe	MOL007540	MID017205	amomumoside_qt	O[C@@H]1C[C@H]2[C@@H](C[C@@]1(C2(C)C)C)O	C10H18O2	170.25	0	2	2	40.46	1.35	1.16	1.52	-1.75	-1.8	-1.11	High	low_risk
SJ	Zingiber Officile Roscoe	MOL007548	MID017213	(1S,4aS,8aS)-7-isopropyl-1,4a-dimethyl-2,3,4,5,6,8a-hexahydrophthalen-1-ol	[C@]1(CCC[C@]2(CCC(=C[C@H]12)C(C)C)C)(O)C	C15H26O	222.37	1	1	1	20.23	3.64	3.92	3.67	-3.45	-3.75	-3.18	High	low_risk
SJ	Zingiber Officile Roscoe	MOL007948	MID017595	Limene	C\1(=C(\CCC=C(C)C)/C)/CCC(=CC1)C	C15H24	204.35	3	0	0	0	6.33	5.18	4.53	-4.9	-6.12	-3.78	Low	medium_risk
SJ	Zingiber Officile Roscoe	MOL008134	MID017777	amylcyclopropane	C1(CC1)CCCCC	C8H16	112.21	4	0	0	0	4.04	2.91	3.81	-2.82	-3.74	-2.43	Low	medium_risk
SJ	Zingiber Officile Roscoe	MOL008165	MID017808	2-Decanone	C(CCCCC)CCC(=O)C	C10H20O	156.27	7	1	0	17.07	3.73	3.33	2.7	-2.7	-3.78	-3.42	High	low_risk
SJ	Zingiber Officile Roscoe	MOL008434	MID018076	gamma-curcumene	[C@H](C1=CC=C(CC1)C)(CCC=C(C)C)C	C15H24	204.35	4	0	0	0	6.22	5.04	4.53	-4.76	-6.01	-3.55	Low	medium_risk
SJ	Zingiber Officile Roscoe	MOL008698	MID018324	Dihydrocapsaicin	c1(cc(c(cc1)O)OC)CNC(=O)CCCCCCC(C)C	C18H29NO3	307.43	11	3	2	58.56	4.44	3.86	2.78	-4.02	-5.39	-5.59	High	low_risk
SJ	Zingiber Officile Roscoe	MOL008990	MID018609	2-[(1R)-4-methyl-1-cyclohex-3-enyl]propan-2-yl acetate	[C@@H]1(C(OC(=O)C)(C)C)CCC(=CC1)C	C12H20O2	196.29	3	2	0	26.3	3.96	3.07	2.65	-3.35	-4.21	-2.36	High	low_risk
SJ	Zingiber Officile Roscoe	MOL009451	MID019061	.alpha.-Carene	[C@@H]12C=C(CC[C@@H]1C2(C)C)C	C10H16	136.23	0	0	0	0	2.85	3	4.29	-2.48	-2.51	-2.23	Low	medium_risk
SJ	Zingiber Officile Roscoe	MOL009549	MID019159	Ether	O(CC)CC	C4H10O	74.12	2	1	0	9.23	0.89	1.04	0.75	-0.73	-0.67	-1.07	Low	medium_risk
SJ	Zingiber Officile Roscoe	MOL010044	MID019649	C09628	O[C@]12[C@](CC[C@@H]1C(C)C)(CC=C(CC2)C)C	C15H26O	222.37	1	1	1	20.23	3.58	3.92	3.67	-3.41	-3.69	-3.18	High	low_risk
SJ	Zingiber Officile Roscoe	MOL010120	MID019725	(1S,4R,4aR,8aR)-1-isopropyl-4,7-dimethyl-2,3,4,5,6,8a-hexahydro-1H-phthalen-4a-ol	O[C@@]12[C@H]([C@@H](CC[C@H]1C)C(C)C)C=C(CC2)C	C15H26O	222.37	1	1	1	20.23	3.7	3.78	3.67	-3.48	-3.82	-2.73	High	low_risk
SJ	Zingiber Officile Roscoe	MOL010123	MID019728	ZINC00394787	[C@H](OC(=O)C)(CC)C	C6H12O2	116.16	3	2	0	26.3	1.72	1.35	1.27	-1.45	-1.89	-1.13	High	low_risk
SJ	Zingiber Officile Roscoe	MOL010380	MID019979	()-alpha-Funebrene	[C@@H]1(C)CC[C@H]2C(C)(C)[C@@H]3C[C@]12CC=C3C	C15H24	204.35	0	0	0	0	4.62	4.42	5.65	-4.02	-4.35	-3.52	Low	medium_risk
SJ	Zingiber Officile Roscoe	MOL010597	MID020196	Myrizylalkohol	OCCCCCCCCCCCCCCCCCCCCCCCCCCCCCCC	C31H64O	452.84	29	1	1	20.23	15.24	11.31	7.65	-10.33	-15.79	-11.71	Low	low_risk
SJ	Zingiber Officile Roscoe	MOL010822	MID020420	ZINC04026824	[C@@]123[C@H](C([C@@H](C1)C(=C)[C@H](C2)O)(C)C)CC[C@H]3C	C15H24O	220.35	0	1	1	20.23	3.56	3.39	3.67	-3.45	-3.67	-2.96	High	low_risk
SJ	Zingiber Officile Roscoe	MOL010947	MID020543	(Z)-calamenene	[C@H]1(CC[C@@H](c2c1cc(cc2)C)C)C(C)C	C15H22	202.34	1	0	0	0	5.12	4.63	5.45	-4.55	-4.86	-4.65	Low	medium_risk
SJ	Zingiber Officile Roscoe	MOL011148	MID020739	bergamotene (Z,.alpha.,cis)	[C@]1([C@@H]2C(=CC[C@H]1C2)C)(CCC=C(C)C)C	C15H24	204.35	3	0	0	0	6.45	4.73	4.63	-4.97	-6.24	-3.55	Low	medium_risk
SJ	Zingiber Officile Roscoe	MOL011310	MID020901	(1R,3S,5R)-6,6-dimethyl-2-methylene-3-norpinol	[C@@H]1(C[C@H]2C[C@@H](C1=C)C2(C)C)O	C10H16O	152.23	0	1	1	20.23	1.79	1.97	2.3	-1.91	-1.83	-1.69	High	low_risk
SJ	Zingiber Officile Roscoe	MOL011544	MID021134	ZINC02140511	[C@@H]12[C@@H]3[C@@](C(=C)[C@H]1CC3)(CCCC2(C)C)C	C15H24	204.35	0	0	0	0	5.08	4.42	5.65	-4.31	-4.82	-3.77	Low	medium_risk
SJ	Zingiber Officile Roscoe	MOL012344	MID021908	(4aR,9aS)-2,9,9-trimethyl-5-methylene-4,4a,6,7,8,9a-hexahydro-3H-benzo[7]annulene	[C@@H]12C(CCCC(=C)[C@@H]1CCC(=C2)C)(C)C	C15H24	204.35	0	0	0	0	4.46	4.73	4.63	-3.92	-4.18	-3.77	Low	medium_risk
SJ	Zingiber Officile Roscoe	MOL012359	MID021923	3-Cyclohexen-1-methanol	[C@@H]1(CC=CCC1)CO	C7H12O	112.17	1	1	1	20.23	1.31	1.33	1.35	-1.29	-1.34	-0.62	High	low_risk
SJ	Zingiber Officile Roscoe	MOL012409	MID021971	(2R-cis)-1,2,3,4,4a,5,6,7-Octahydro-alpha,alpha,4a,8-tetramethyl-2-phthalenemethanol	C1[C@@H](CC[C@]2(CCCC(=C12)C)C)C(O)(C)C	C15H26O	222.37	1	1	1	20.23	3.39	4.06	3.67	-3.29	-3.49	-3.41	High	low_risk
SJ	Zingiber Officile Roscoe	MOL012415	MID021977	1-cis,5-trans Germacrone	C\1=C(\CC(=O)C(=C(C)C)C/C=C(/CC1)\C)/C	C15H22O	218.33	0	1	0	17.07	3.46	4.36	3.37	-3.37	-3.5	-3.64	High	low_risk
SJ	Zingiber Officile Roscoe	MOL012439	MID022001	(1Z,4E,8E)-2,6,6,9-tetramethylcycloundeca-1,4,8-triene	C\1=C/C/C(=C\CC/C(=C/CC1(C)C)/C)/C	C15H24	204.35	0	0	0	0	4.55	5.04	4.53	-3.97	-4.27	-3.52	Low	medium_risk
SJ	Zingiber Officile Roscoe	MOL012590	MID022152	Neric acid	C(=O)(/C=C(\C)/CCC=C(C)C)O	C10H16O2	168.23	4	2	1	37.3	3.09	2.76	2.38	-2.57	-3.54	-1.4	High	low_risk
SJ	Zingiber Officile Roscoe	MOL012774	MID022335	4-(2,6,6-trimethyl-2-cyclohexen-1-yl)-2-butanone	CC(=O)CC[C@@H]1C(=CCCC1(C)C)C	C13H22O	194.31	3	1	0	17.07	2.83	3.74	3.04	-2.63	-2.85	-3.37	High	low_risk
SJ	Zingiber Officile Roscoe	MOL013263	MID022815	.alpha.-Myrcene	C(CC(=C)C)CC(=C)C=C	C10H16	136.23	5	0	0	0	4.64	3.48	3.56	-3.28	-4.37	-2.79	Low	medium_risk
SJ	Zingiber Officile Roscoe	MOL013268	MID022820	cis-Pinene hydrate	O[C@]1([C@H]2C([C@H](C2)CC1)(C)C)C	C10H18O	154.25	0	1	1	20.23	2.12	2.19	2.45	-2.13	-2.18	-1.91	High	low_risk
DZ	Ziziphus jujuba	405	MID000381	Alphitotic acid	[C@@H]1([C@@H](C(C2[C@](C1)(C1C(CC2)(C2(C(CC1)C1C(CC2)(CCC1C(=C)C)C(=O)O)C)C)C)(C)C)O)O	C30H48O4	472.7	2	4	3	77.76	7.23	6.06	4.97	-7.19	-8.69	-4.88	High	ambiguous
DZ	Ziziphus jujuha	788	MID000742	Asimilobine	C1c2c(c3c(c(cc4c3[C@@H]1NCC4)O)OC)cccc2	C17H17NO2	267.32	1	3	2	41.49	2.64	2.11	2.43	-3.54	-3.16	-5.39	High	medium_risk
DZ	Ziziphus jujuba	1002	MID000949	Berberine	C1Cc2c(cc3c(c2)OCO3)c2[n+]1cc1c(c2)ccc(c1OC)OC	C20H18NO4	336.36	2	4	0	40.8	3.62	3.1	2.19	-4.55	-4.16	-5.92	High	medium_risk
DZ	Ziziphus jujuba	1024	MID000970	Betulin	C1C[C@H]([C@H]2[C@]1(CC[C@]1([C@@]3(CC[C@H]4C([C@H](CC[C@@]4([C@H]3CC[C@H]21)C)O)(C)C)C)C)CO)C(=C)C	C30H50O2	442.72	2	2	2	40.46	8.28	7	6	-7.67	-8.99	-6.17	Low	low_risk
DZ	Ziziphus jujuba	1025	MID000971	Betulinic acid	C1C[C@H]([C@H]2[C@]1(CC[C@]1([C@@]3(CC[C@H]4C([C@H](CC[C@@]4([C@H]3CC[C@H]21)C)O)(C)C)C)C)C(=O)O)C(=C)C	C30H48O3	456.7	2	3	2	57.53	8.21	7.09	5.82	-7.71	-9.28	-5.7	Low	low_risk
DZ	Ziziphus jujuba	1441	MID001362	Catechin	c1(cc(c(cc1)O)O)[C@@H]1[C@H](Cc2c(cc(cc2O1)O)O)O	C15H14O6	290.27	1	6	5	110.38	0.36	1.22	0.24	-2.22	-2.24	-2.14	High	medium_risk
DZ	Ziziphus jujuba	1444	MID001365	Catechol	c1cccc(c1O)O	C6H6O2	110.11	0	2	2	40.46	0.88	1.1	0.79	-1.63	-1.31	-1.18	High	low_risk
DZ	Ziziphus jujuba	1915	MID001800	6'-p-Coumaroylspinosin	[C@H]1([C@H]([C@@H](O[C@@H]([C@H]1O)COC(=O)/C=C/c1ccc(c(c1)OC)O)O[C@@H]1[C@H]([C@@H]([C@H](O[C@H]1c1c(cc2c(c1O)c(=O)cc(o2)c1ccc(cc1)O)C)CO)O)O)O)O	C38H40O17	768.71	11	17	9	275.5	1.05	0.06	-2.79	-4.84	-6.43	-3.72	Low	ambiguous
DZ	Ziziphus jujuba	3557	MID003370	6'''-Feruloylspinosin	c1cc(cc(c1O)OC)/C=C\C(=O)OC[C@H]1O[C@H]([C@@H]([C@H]([C@@H]1O)O)O)O[C@@H]1[C@H]([C@@H]([C@H](O[C@H]1c1c(cc2oc(cc(=O)c2c1O)c1ccc(cc1)O)OC)CO)O)O	C38H40O18	784.71	12	18	9	284.73	0.66	-0.24	-3.24	-4.62	-6.22	-3.43	Low	ambiguous
DZ	Ziziphus jujuba	5365	MID005023	Jujubasaponin Ⅳ	[C@H]1([C@H]([C@@H](O[C@@H]([C@H]1O)CO)O[C@@H]1[C@H]([C@@H](O[C@@H]([C@@H]1O)CO)OC1CCC2(C(C1(C)C)CCC1(C2CCC2[C@]31C[C@]1(C2[C@](C(O1)CC=C(C)C)(O)C)OC3)C)C)O[C@H]1[C@@H]([C@@H]([C@H]([C@@H](O1)C)O)O)O)O)O	C48H78O18	943.12	10	18	10	276.14	2.12	0.36	-1.7	-6.36	-7.55	-0.41	Low	ambiguous
DZ	Ziziphus jujuba	5366	MID005024	Jujubasaponin Ⅴ	[C@H]1([C@H]([C@@H](O[C@@H]([C@H]1O)CO)O[C@@H]1[C@H]([C@@H](O[C@@H]([C@H]1O)CO)OC1CCC2(C(C1(C)C)CCC1(C2CCC2[C@]31C[C@]1(C2[C@](C(O1)CC=C(C)C)(O)C)OC3)C)C)O[C@H]1[C@@H]([C@@H]([C@H]([C@@H](O1)C)O)O)O)O)O	C48H78O18	943.12	10	18	10	276.14	2.12	0.36	-1.7	-6.36	-7.55	-0.41	Low	ambiguous
DZ	ziziphus jujuba	5367	MID005025	Jujubasaponin Ⅵ	[C@@H]1([C@H]([C@@H](O[C@H]([C@@H]1O)C)O[C@@H]1[C@H]([C@H]([C@H](O[C@H]1OC1CCC2(C(C1(C)C)CCC1(C2CCC2C3[C@@]4([C@@H](CC(O4)C(C)(C)O)O[C@]43C[C@@]12CO4)C)C)C)CO)O)O)O)O	C42H68O14	796.98	6	14	7	206.22	2.42	1.74	-0.02	-5.91	-6.39	-1.87	Low	ambiguous
DZ	Ziziphus jujuba	5371	MID005028	Jujuboside B	[C@H]1([C@H]([C@@H](OC[C@H]1O)O[C@@H]1[C@H]([C@@H]([C@H](O[C@H]1O[C@H]1[C@H](CO[C@H]([C@@H]1O[C@H]1[C@@H]([C@@H]([C@H]([C@@H](O1)C)O)O)O)OC1CCC2(C(C1(C)C)CCC1(C2CCC2[C@]31C[C@]1(C2[C@@](CC(O1)C=C(C)C)(C)O)OC3)C)C)O)CO)O)O)O)O	C52H84O21	1045.21	10	21	11	314.83	0.53	-0.54	-2.82	-5.99	-6.71	0.7	Low	ambiguous
DZ	Ziziphus jujuba	5749	MID005373	cis-9-cis-12-Linoleic acid	OC(=O)CCCCCCC/C=C\C/C=C\CCCCC	C18H32O2	280.45	14	2	1	37.3	6.98	5.88	4.47	-5.05	-7.58	-4.67	High	low_risk
DZ	Ziziphus jujuba	5983	MID005589	Malic acid	C(=O)(C(O)CC(=O)O)O	C4H6O5	134.09	3	5	3	94.83	-1.26	-1.09	-1.37	0.32	-0.24	1.53	High	low_risk
DZ	Ziziphus jujuba	6071	MID005672	(-)-Maslinic acid	C1C2C(CCC1(C)C)C(C[C@]1(C2=CCC2C1(CCC1C2(C[C@H]([C@@H](C1(C)C)O)O)C)C)C)C(=O)O	C30H48O4	472.7	1	4	3	77.76	6.59	6.06	4.97	-6.86	-8.02	-4.85	High	low_risk
DZ	Ziziphus jujuba	7039	MID006590	Myrisfic acid	CCCCCCCCCCCCCC(=O)O	C14H28O2	228.37	12	2	1	37.3	6.11	4.77	3.69	-4.31	-6.67	-4.51	High	low_risk
DZ	Ziziphus jujuba	8102	MID007602	Protopine	c12OCOc1cc1C(=O)Cc3c(c4c(OCO4)cc3)CN(CCc1c2)C	C20H19NO5	353.37	0	6	0	57.23	2.79	2.02	1.9	-4.13	-3.65	-5.38	High	low_risk
DZ	Ziziphus jujuba	8878	MID008354	6''"-Sinapoylspinosin	C1(Cc2c(=O)cc(oc2C=C1OC)c1ccc(cc1)O)[C@H]1[C@@H]([C@H]([C@@H]([C@H](O1)CO)O)O)O[C@H]1[C@@H]([C@H]([C@@H]([C@H](O1)COC(=O)/C=C/c1cc(c(c(c1)OC)O)OC)O)O)O	C39H44O18	800.76	13	18	8	273.73	-0.14	-0.39	-3.5	-4.09	-5.15	-3.06	Low	ambiguous
DZ	Ziziphus jujuba	9267	MID008726	Tartaric acid	OC(=O)C(C(C(=O)O)O)O	C4H6O6	150.09	3	6	4	115.06	-1.88	-2.12	-2.18	0.61	-0.02	2.44	Low	low_risk
DZ	Ziziphus jujuba	10207	MID009636	Vitamin B2	c12c(c(=O)[nH]c(=O)n1)nc1c(n2CC(C(C(O)CO)O)O)cc(c(c1)C)C	C17H20N4O6	376.36	5	8	5	161.56	-1.46	-1.68	-0.54	-1.31	-1.43	-2.62	Low	low_risk
DZ	Ziziphus jujuba	10449	MID009843	Zizyphus saponin Ⅰ	[C@@H]1([C@H]([C@H]([C@H]([C@@H](O1)O[C@@H]1[C@H]([C@H](CO[C@H]1OC1CCC2(C(C1(C)C)CCC1([C@@]34C(CCC21)C1[C@](C3)(OC(C[C@@]1(O)C)C=C(C)C)OC4)C)C)O)O[C@H]1[C@@H]([C@H]([C@@H]([C@H](O1)CO)O)O)O)O)O)O)C	C47H76O17	913.1	8	17	9	255.91	2.05	0.99	-1.14	-6.26	-7.05	-0.74	Low	ambiguous
DZ	Ziziphus jujuba	10450	MID009844	Zizyphus saponin Ⅱ	[C@@H]1([C@@H]([C@H]([C@H]([C@@H](O1)O[C@@H]1[C@H]([C@H](CO[C@H]1OC1CCC2(C(C1(C)C)CCC1([C@@]34C(CCC21)C1[C@](C3)(OC(C[C@@]1(O)C)C=C(C)C)OC4)C)C)O)O[C@H]1[C@@H]([C@H]([C@@H]([C@H](O1)CO)O)O)O)O)O)O)C	C47H76O17	913.1	8	17	9	255.91	2.05	0.99	-1.14	-6.26	-7.05	-0.74	Low	ambiguous
DZ	Ziziphus jujuba	10451	MID009845	Zizyphus saponin Ⅲ	C1[C@H]([C@@H]([C@H]([C@@H](O1)O[C@@H]1[C@H]([C@@H]([C@H](O[C@H]1O[C@H]1[C@H](CO[C@H]([C@@H]1O[C@H]1[C@@H]([C@@H]([C@@H]([C@@H](O1)C)O)O)O)OC1CCC2(C(C1(C)C)CCC1([C@@]34C(CCC21)C1[C@](C3)(OC(C[C@@]1(O)C)C=C(C)C)OC4)C)C)O)CO)O)O)O)O)O	C52H84O21	1045.21	10	21	11	314.83	0.53	-0.54	-2.82	-5.99	-6.71	0.7	Low	ambiguous
DZ	Jujubae Fructus	MOL000042	MID009894	LPG	C(=O)([C@@H](N)C)O	C3H7NO2	89.09	1	3	2	63.32	-2.96	-0.58	-3.06	1.54	2.19	0.77	High	low_risk
DZ	Jujubae Fructus	MOL000050	MID009902	GLY	C(=O)(CN)O	C2H5NO2	75.07	1	3	2	63.32	-3.21	-0.97	-3.58	1.78	2.45	0.83	High	low_risk
DZ	Jujubae Fructus	MOL000053	MID009905	Methose	OCC(=O)[C@@H](O)[C@H](O)[C@H](O)CO	C6H12O6	180.16	5	6	5	118.22	-3.24	-3.38	-2.91	1.41	1.33	2.09	Low	low_risk
DZ	Jujubae Fructus	MOL000061	MID009913	Prolinum	C(=O)([C@H]1NCCC1)O	C5H9NO2	115.13	1	3	2	49.33	-2.5	-0.56	-2.59	1.09	2.01	-0.13	High	low_risk
DZ	Jujubae Fructus	MOL000065	MID009917	ASI	C(=O)([C@@H](N)CC(=O)O)O	C4H7NO4	133.1	3	5	3	100.62	-3.89	-1.13	-3.59	1.98	2.37	1.31	High	low_risk
DZ	Jujubae Fructus	MOL000067	MID009919	L-Valin	C(=O)([C@@H](N)C(C)C)O	C5H11NO2	117.15	2	3	2	63.32	-2.26	0.05	-2.2	0.99	1.46	0.29	High	low_risk
DZ	Jujubae Fructus	MOL000069	MID009921	palmitic acid	C(=O)(CCCCCCCCCCCCCCC)O	C16H32O2	256.42	14	2	1	37.3	7.17	5.55	4.19	-5.02	-7.77	-5.31	High	low_risk
DZ	Jujubae Fructus	MOL000089	MID009941	catechol	c1(O)c(O)cccc1	C6H6O2	110.11	0	2	2	40.46	0.88	1.1	0.79	-1.63	-1.31	-1.18	High	low_risk
DZ	Jujubae Fructus	MOL000096	MID009948	(-)-catechin	[C@@H]1([C@H](O)Cc2c(O)cc(O)cc2O1)c1cc(O)c(O)cc1	C15H14O6	290.27	1	6	5	110.38	0.36	1.22	0.24	-2.22	-2.24	-2.14	High	medium_risk
DZ	Jujubae Fructus	MOL000098	MID009949	quercetin	c1(cc(c2c(c1)oc(c(c2=O)O)c1ccc(c(c1)O)O)O)O	C15H10O7	302.24	1	7	5	131.36	1.54	1.99	-0.56	-3.16	-3.91	-3.24	High	medium_risk
DZ	Jujubae Fructus	MOL000211	MID010054	Mairin	[C@H]12[C@@](CC[C@@]3([C@@H]1CC[C@H]1[C@]3(CC[C@@H]3[C@@]1(CC[C@@H](C3(C)C)O)C)C)C)(CC[C@H]2C(=C)C)C(=O)O	C30H48O3	456.7	2	3	2	57.53	8.21	7.09	5.82	-7.71	-9.28	-5.7	Low	low_risk
DZ	Jujubae Fructus	MOL000261	MID010103	Myristicin	c12c(cc(cc1OC)CC=C)OCO2	C11H12O3	192.21	3	3	0	27.69	2.94	2.15	1.7	-3	-3.18	-3.13	High	medium_risk
DZ	Jujubae Fructus	MOL000263	MID010105	oleanolic acid	[C@@]12([C@]3(C(=CC[C@@H]1[C@@]1([C@@H](CC2)C([C@H](CC1)O)(C)C)C)[C@H]1[C@@](CC3)(CCC(C1)(C)C)C(=O)O)C)C	C30H48O3	456.7	1	3	2	57.53	7.49	7.23	5.82	-7.32	-8.53	-6.12	Low	low_risk
DZ	Jujubae Fructus	MOL000356	MID010195	lupeol	[C@]12([C@@H]([C@@H]3[C@@](CC2)(CC[C@H]3C(=C)C)C)CC[C@H]2[C@]1(CC[C@@H]1[C@@]2(CC[C@@H](C1(C)C)O)C)C)C	C30H50O	426.72	1	1	1	20.23	9.87	8.02	6.92	-8.64	-10.22	-6.74	Low	low_risk
DZ	Jujubae Fructus	MOL000357	MID010196	Sitogluside	[C@H]12[C@H]3[C@@H]([C@@]4(C(=CC3)C[C@H](CC4)O[C@@H]3O[C@@H]([C@H]([C@@H]([C@H]3O)O)O)CO)C)CC[C@@]1([C@H](CC2)[C@@H](CC[C@H](C(C)C)CC)C)C	C35H60O6	576.85	9	6	4	99.38	7.74	5.85	3.96	-7.7	-9.67	-4.4	Low	low_risk
DZ	Jujubae Fructus	MOL000358	MID010197	beta-sitosterol	[C@H]12[C@H]3[C@@H]([C@@]4(C(=CC3)C[C@H](CC4)O)C)CC[C@@]1([C@H](CC2)[C@@H](CC[C@H](C(C)C)CC)C)C	C29H50O	414.71	6	1	1	20.23	9.34	8.02	6.73	-7.9	-9.67	-6.19	Low	low_risk
DZ	Jujubae Fructus	MOL000415	MID010253	rutin	c1(c(c(=O)c2c(o1)cc(cc2O)O)O[C@@H]1O[C@H](CO[C@H]2[C@@H]([C@@H]([C@H]([C@@H](O2)C)O)O)O)[C@H]([C@@H]([C@H]1O)O)O)c1cc(c(cc1)O)O	C27H30O16	610.52	6	16	10	269.43	-0.33	-1.69	-3.89	-3.3	-4.87	-0.29	Low	ambiguous
DZ	Jujubae Fructus	MOL000421	MID010259	nicotinic acid	C(=O)(c1cccnc1)O	C6H5NO2	123.11	1	3	1	50.19	0.36	0.78	-1.13	-1.26	-0.98	-1.35	High	medium_risk
DZ	Jujubae Fructus	MOL000429	MID010267	Crystal VI	C(=O)([C@@H](N)CC(=O)N)O	C4H8N2O3	132.12	3	4	3	106.41	-3.41	-1.73	-3.99	1.69	1.75	1.1	High	low_risk
DZ	Jujubae Fructus	MOL000449	MID010287	Stigmasterol	[C@@H]1(CC[C@]2(C(=CC[C@H]3[C@@H]4CC[C@H]([C@@H](/C=C/[C@@H](CC)C(C)C)C)[C@@]4(C)CC[C@H]23)C1)C)O	C29H48O	412.69	5	1	1	20.23	8.56	7.8	6.62	-7.46	-8.86	-5.47	Low	low_risk
DZ	Jujubae Fructus	MOL000492	MID010331	(+)-catechin	[C@H]1([C@H](Cc2c(O1)cc(cc2O)O)O)c1cc(c(cc1)O)O	C15H14O6	290.27	1	6	5	110.38	0.36	1.22	0.24	-2.22	-2.24	-2.14	High	medium_risk
DZ	Jujubae Fructus	MOL000511	MID010350	ursolic acid	[C@@]12([C@H](C3=CC[C@H]4[C@]([C@@]3(CC1)C)(CC[C@@H]1[C@@]4(CC[C@@H](C1(C)C)O)C)C)[C@H]([C@@H](CC2)C)C)C(=O)O	C30H48O3	456.7	1	3	2	57.53	7.34	7.09	5.82	-7.23	-8.38	-5.67	Low	low_risk
DZ	Jujubae Fructus	MOL000627	MID010460	Stepholidine	c1(cc2c(cc1OC)CCN1[C@@H]2Cc2c(C1)c(c(cc2)O)OC)O	C19H21NO4	327.37	2	5	2	62.16	2.59	1.91	1.75	-3.74	-3.54	-4.48	High	low_risk
DZ	Jujubae Fructus	MOL000628	MID010461	darutoside	C1[C@H](CC2=CC[C@@H]3[C@@H]([C@]2(C1)C)CC[C@]1([C@@H]3CC[C@@H]1[C@@H](C)/C=C/[C@@H](C(C)C)CC)C)O[C@@H]1O[C@@H]([C@H]([C@@H]([C@H]1O)O)O)CO	C35H58O6	574.83	8	6	4	99.38	6.96	5.63	3.85	-7.26	-8.86	-3.69	High	low_risk
DZ	Jujubae Fructus	MOL000663	MID010494	lignoceric acid	C(CCCCCCCCCCCCCCCC)CCCCCCC(=O)O	C24H48O2	368.64	22	2	1	37.3	11.46	8.67	6	-7.89	-12.23	-8.49	Low	low_risk
DZ	Jujubae Fructus	MOL000675	MID010506	oleic acid	C(C/C=C\CCCCCCCC)CCCCCC(=O)O	C18H34O2	282.46	15	2	1	37.3	7.64	6.11	4.57	-5.41	-8.26	-5.39	High	low_risk
DZ	Jujubae Fructus	MOL000734	MID010564	GLO	[C@H]([C@H](O)[C@@H](CO)O)([C@H](C=O)O)O	C6H12O6	180.16	5	6	5	118.22	-2.94	-3.38	-2.91	1.23	1.02	2.45	Low	low_risk
DZ	Jujubae Fructus	MOL000749	MID010578	Linoleic	C(=O)(CCCCCCC/C=C/C/C=C/CCCCC)O	C18H32O2	280.45	14	2	1	37.3	6.98	5.88	4.47	-5.05	-7.58	-4.67	High	low_risk
DZ	Jujubae Fructus	MOL000771	MID010600	p-coumaric acid	C(=O)(/C=C/c1ccc(cc1)O)O	C9H8O3	164.16	2	3	2	57.53	1.46	1.38	1.28	-2.02	-2.27	-1.28	High	medium_risk
DZ	Jujubae Fructus	MOL000783	MID010611	Protoporphyrin	c\1/2=C\C3=N/C(=C\c4[nH]c(/C=C/5\N=C(/C=c(\[nH]1)/c(c2C)C=C)C(=C5C=C)C)c(c4CCC(=O)O)C)/C(=C3C)CCC(=O)O	C34H34N4O4	562.66	8	6	4	130.9	4.63	4.08	2.15	-5.89	-7.1	-8.26	Low	high_risk
DZ	Jujubae Fructus	MOL000787	MID010615	Fumarine	c12c3c(ccc1CC(=O)c1c(CCN(C2)C)cc2c(c1)OCO2)OCO3	C20H19NO5	353.37	0	6	0	57.23	2.79	2.02	1.9	-4.13	-3.65	-5.38	High	low_risk
DZ	Jujubae Fructus	MOL000842	MID010668	sucrose	OC[C@H]1O[C@H](O[C@@]2(CO)[C@@H](O)[C@H](O)[C@@H](CO)O2)[C@H](O)[C@@H](O)[C@@H]1O	C12H22O11	342.3	5	11	8	189.53	-3.7	-5.4	-4.37	0.7	0.31	3.67	Low	low_risk
DZ	Jujubae Fructus	MOL001335	MID011154	WLN: Q1R	c1ccc(cc1)CO	C7H8O	108.14	1	1	1	20.23	1.1	1.03	1.54	-1.69	-1.12	-2.16	High	medium_risk
DZ	Jujubae Fructus	MOL001468	MID011281	MLT	O[C@@H](CC(=O)O)C(=O)O	C4H6O5	134.09	3	5	3	94.83	-1.26	-1.09	-1.37	0.32	-0.24	1.53	High	low_risk
DZ	Jujubae Fructus	MOL001501	MID011313	Daturic acid	OC(=O)CCCCCCCCCCCCCCCC	C17H34O2	270.45	15	2	1	37.3	7.69	5.94	4.44	-5.37	-8.31	-5.71	High	low_risk
DZ	Jujubae Fructus	MOL001522	MID011334	(S)-Coclaurine	O(c1cc2c([C@@H](NCC2)Cc2ccc(O)cc2)cc1O)C	C17H19NO3	285.34	3	4	3	61.72	2.58	1.83	1.84	-3.46	-3.52	-4.94	High	medium_risk
DZ	Jujubae Fructus	MOL001540	MID011352	Spinosin	O([C@@H]1[C@@H](O)[C@H](O)[C@H](O[C@H]1c1c(O)c2c(oc(cc2=O)c2ccc(O)cc2)cc1OC)CO)[C@@H]1O[C@@H]([C@@H](O)[C@H](O)[C@H]1O)CO	C28H32O15	608.54	7	15	9	249.2	-1.06	-2.11	-3.9	-2.76	-3.68	-1.27	Low	ambiguous
DZ	Jujubae Fructus	MOL001551	MID011363	Trochol	O[C@@H]1C([C@H]2[C@@]([C@@H]3[C@]([C@]4([C@@H]([C@@H]5[C@@](CC4)(CC[C@H]5C(=C)C)CO)CC3)C)(CC2)C)(CC1)C)(C)C	C30H50O2	442.72	2	2	2	40.46	8.28	7	6	-7.67	-8.99	-6.17	Low	low_risk
DZ	Jujubae Fructus	MOL001739	MID011547	zoomaric acid	OC(=O)CCCCCCC/C=C\CCCCCC	C16H30O2	254.41	13	2	1	37.3	6.58	5.33	4.09	-4.7	-7.16	-4.59	High	low_risk
DZ	Jujubae Fructus	MOL001841	MID011648	indole-3-acetic acid	c12c([nH]cc1CC(=O)O)cccc2	C10H9NO2	175.18	2	2	2	53.09	1.41	1.79	1.11	-2.19	-2.13	-3.06	High	medium_risk
DZ	Jujubae Fructus	MOL001886	MID011693	Tar	C(=O)([C@H]([C@@H](C(=O)O)O)O)O	C4H6O6	150.09	3	6	4	115.06	-1.88	-2.12	-2.18	0.61	-0.02	2.44	Low	low_risk
DZ	Jujubae Fructus	MOL001952	MID011757	Sipyl alcohol	Oc1c(OC)cc(cc1OC)/C=C/CO	C11H14O4	210.23	4	4	2	58.92	1.27	1.31	0.84	-1.98	-2.11	-2	High	low_risk
DZ	Jujubae Fructus	MOL001996	MID011799	Betulonic acid	C1(=O)CC[C@]2([C@H](C1(C)C)CC[C@@]1([C@@H]2CC[C@H]2[C@]1(CC[C@@]1([C@@H]2[C@@H](CC1)C(=C)C)C(=O)O)C)C)C	C30H46O3	454.68	2	3	1	54.37	7.89	7.3	5.73	-7.5	-8.88	-6.4	Low	low_risk
DZ	Jujubae Fructus	MOL002307	MID012102	20-Hexadecanoylingenol	[C@@]123C(=O)[C@H]([C@H]4[C@@H](C[C@H]1C)C4(C)C)C=C(COC(=O)CCCCCCCCCCCCCCC)[C@H]([C@@]2([C@H](C(=C3)C)O)O)O	C36H58O6	586.84	17	6	3	104.06	7.56	6.85	4.25	-7.12	-9.58	-7.7	Low	ambiguous
DZ	Jujubae Fructus	MOL002722	MID012509	Vomifoliol	O[C@]1(C(CC(=O)C=C1C)(C)C)/C=C/[C@H](O)C	C13H20O3	224.3	2	3	2	57.53	0.55	1.6	1.14	-1.45	-1.33	-1.71	High	low_risk
DZ	Jujubae Fructus	MOL002730	MID012517	Vitamin-G	n1(c2c(nc3c1nc(=O)[nH]c3=O)cc(c(c2)C)C)C[C@@H]([C@@H]([C@@H](CO)O)O)O	C17H20N4O6	376.36	5	8	5	161.56	-1.46	-1.68	-0.54	-1.31	-1.43	-2.62	Low	low_risk
DZ	Jujubae Fructus	MOL002731	MID012519	(4S)-4-hydroxy-3,5,5-trimethyl-4-[(E,3R)-3-[(2R,3R,4S,5S,6R)-3,4,5-trihydroxy-6-(hydroxymethyl)tetrahydropyran-2-yl]oxybut-1-enyl]cyclohex-2-en-1-one	O1[C@@H](O[C@@H](/C=C/[C@]2(O)C(CC(=O)C=C2C)(C)C)C)[C@H](O)[C@@H](O)[C@H](O)[C@H]1CO	C19H30O8	386.44	5	8	5	136.68	-1.05	-0.58	-1.06	-1.24	-1.33	-0.03	Low	low_risk
DZ	Jujubae Fructus	MOL002773	MID012561	beta-carotene	C1(CCCC(=C1/C=C/C(=C/C=C/C(=C/C=C/C=C(/C=C/C=C(/C=C/C1=C(CCCC1(C)C)C)\C)\C)/C)/C)C)(C)C	C40H56	536.87	10	0	0	0	13.54	12.61	8.96	-11.04	-13.6	-7.59	Low	medium_risk
DZ	Jujubae Fructus	MOL003410	MID013172	Ziziphin_qt	C1[C@@H](C([C@H]2[C@](C1)([C@@H]1[C@@](CC2)([C@]23[C@H](CC1)[C@@H]1[C@@](OC2)(O[C@H](C[C@@]1(O)C)C=C(C)C)C3)C)C)(C)C)O	C30H48O4	472.7	1	4	2	58.92	6.27	5.86	4.67	-6.65	-7.29	-5.23	High	low_risk
DZ	Jujubae Fructus	MOL003776	MID013531	oleanonic acid	O=C1C([C@H]2[C@@]([C@@H]3[C@]([C@]4(C(=CC3)[C@H]3[C@@](CC4)(CCC(C3)(C)C)C(=O)O)C)(CC2)C)(CC1)C)(C)C	C30H46O3	454.68	1	3	1	54.37	7.17	7.44	5.73	-7.11	-8.13	-6.82	Low	low_risk
DZ	Jujubae Fructus	MOL004082	MID013830	TGL	O(C(COC(=O)CCCCCCCCCCCCCCCCC)COC(=O)CCCCCCCCCCCCCCCCC)C(=O)CCCCCCCCCCCCCCCCC	C57H110O6	891.48	56	6	0	78.9	25.19	18.77	9.75	-17.54	-27.35	-19.64	Low	low_risk
DZ	Jujubae Fructus	MOL004349	MID014093	Ruvoside	[C@@H]1([C@@H]([C@@H](O[C@H]([C@@H]1O)C)O[C@@H]1CC[C@]2([C@@H](C1)CC[C@@H]1[C@@H]2CC[C@]2([C@@]1(CC[C@H]2C1=CC(=O)OC1)O)C)CO)O)OC	C30H46O9	550.68	5	9	4	134.91	0.88	2.08	1.37	-3.48	-3.3	-2.38	High	low_risk
DZ	Jujubae Fructus	MOL004350	MID014094	Ruvoside_qt	O[C@@H]1CC[C@]2([C@@H](C1)CC[C@@H]1[C@@H]2CC[C@]2([C@@]1(CC[C@@H]2C1=CC(=O)OC1)O)C)CO	C23H34O5	390.51	2	5	3	86.99	1.42	2.58	2.73	-3.02	-2.85	-2.9	High	low_risk
DZ	Jujubae Fructus	MOL004498	MID014235	12-O-Nicotinoylisolineolone	n1cccc(c1)C(=O)O[C@@H]1C[C@@H]2[C@](CC=C3[C@@]2(CC[C@@H](C3)O)C)(O)[C@@]2([C@]1([C@H](CC2)C(=O)C)C)O	C27H35NO6	469.57	4	7	3	116.95	1.56	2.98	1.86	-3.6	-3.63	-4.45	High	medium_risk
DZ	Jujubae Fructus	MOL004550	MID014281	Pomolic acid	O[C@]1([C@H]2C3=CC[C@H]4[C@]([C@@]3(CC[C@]2(CC[C@H]1C)C(=O)O)C)(CC[C@@H]1[C@@]4(CC[C@H](O)C1(C)C)C)C)C	C30H48O4	472.7	1	4	3	77.76	5.93	6.2	4.97	-6.44	-7.34	-5.3	High	low_risk
DZ	Jujubae Fructus	MOL005239	MID014953	Lysicamine	c1cc2c3c(n1)C(=O)c1c(c3c(c(c2)OC)OC)cccc1	C18H13NO3	291.3	2	4	0	48.42	3.52	3.46	1.54	-4.27	-4.22	-6.63	High	medium_risk
DZ	Jujubae Fructus	MOL005360	MID015073	malkangunin	C1C[C@@H]([C@@]23[C@]([C@@H]1O)([C@H]([C@@H]([C@@H](C2)C(O3)(C)C)OC(=O)c1ccccc1)OC(=O)C)CO)C	C24H32O7	432.51	6	7	2	102.29	2.96	2.48	2.14	-4.13	-4.77	-4.07	High	high_risk
DZ	Jujubae Fructus	MOL005386	MID015098	Vulgarin	C1=C[C@@]([C@H]2[C@](C1=O)(CC[C@@H]1[C@@H]2OC(=O)[C@H]1C)C)(C)O	C15H20O4	264.32	0	4	1	63.6	1.25	1.47	1.62	-2.27	-2.18	-1.9	High	low_risk
DZ	Jujubae Fructus	MOL005390	MID015101	3-[[(2S)-2,4-dihydroxy-3,3-dimethylbutanoyl]amino]propanoic acid	C(=O)(NCCC(=O)O)[C@H](C(C)(C)CO)O	C9H17NO5	219.23	7	5	4	106.86	-1.08	-1.04	-0.8	-0.06	-0.67	-0.2	High	low_risk
DZ	Jujubae Fructus	MOL005448	MID015156	Leucinum	OC(=O)[C@@H](N)CC(C)C	C6H13NO2	131.17	3	3	2	63.32	-1.52	0.44	-1.82	0.5	0.7	-0.14	High	low_risk
DZ	Jujubae Fructus	MOL005508	MID015215	Glucosol	C12=CC[C@@H]3[C@@]4([C@H](C([C@H]([C@@H](C4)O)O)(C)C)CC[C@]3([C@@]1(CC[C@@]1([C@H]2[C@H]([C@@H](CC1)C)C)C(=O)O)C)C)C	C30H48O4	472.7	1	4	3	77.76	6.37	6.06	4.97	-6.72	-7.79	-4.85	High	low_risk
DZ	Jujubae Fructus	MOL005559	MID015264	Maslinic acid	[C@@]12([C@]3(C(=CC[C@@H]1[C@@]1([C@@H](CC2)C([C@H]([C@@H](C1)O)O)(C)C)C)[C@H]1[C@@](CC3)(CCC(C1)(C)C)C(=O)O)C)C	C30H48O4	472.7	1	4	3	77.76	6.51	6.2	4.97	-6.81	-7.94	-5.3	High	low_risk
DZ	Jujubae Fructus	MOL006837	MID016521	spinosin_qt	O1[C@H]([C@@H](O)[C@@H](O)[C@@H]([C@@H]1CO)O)c1c(O)c2c(oc(cc2=O)c2ccc(O)cc2)cc1OC	C22H22O10	446.4	4	10	6	170.05	0.53	0.07	-1.8	-3.05	-3.67	-3.07	Low	high_risk
DZ	Jujubae Fructus	MOL006986	MID016666	Nornuciferine	O(c1c2c3[C@@H](NCCc3cc1OC)Cc1c2cccc1)C	C18H19NO2	281.35	2	3	1	30.49	2.96	2.41	2.66	-3.74	-3.26	-6.09	High	medium_risk
DZ	Jujubae Fructus	MOL007213	MID016882	Nuciferin	c12c3[C@@H](Cc4c1cccc4)N(CCc3cc(c2OC)OC)C	C19H21NO2	295.38	2	3	0	21.7	3.43	2.75	2.9	-4.1	-3.57	-5.76	High	medium_risk
DZ	Jujubae Fructus	MOL007341	MID017009	alphitotic acid	O[C@@H]1C([C@H]2[C@@]([C@@H]3[C@]([C@]4(C(=CC3)[C@@H]3[C@@](CC4)(CC[C@H]3C(=C)C)C(=O)O)C)(CC2)C)(C[C@H]1O)C)(C)C	C30H46O4	470.68	2	4	3	77.76	6.3	5.98	4.87	-6.6	-7.72	-4.86	High	ambiguous
DZ	Jujubae Fructus	MOL008029	MID017674	N-(2'-hydroxytetraeosanol)-2-amino-8-octadecene-1,3,4-triol	OC[C@@H]([C@@H]([C@@H](CCC/C=C/CCCCCCCCC)O)O)NC(=O)[C@@H](CCCCCCCCCCCCCCCCCCCCCC)O	C42H83NO5	682.11	39	5	5	110.02	14.89	10.63	5.46	-10.88	-17.31	-11.58	Low	low_risk
DZ	Jujubae Fructus	MOL008032	MID017676	(1S,2R,4aS,6aR,6aS,6bR,8aR,12aR,14bS)-1,2,6a,6b,9,9,12a-heptamethyl-10-oxo-1,2,3,4,5,6,6a,7,8,8a,11,12,13,14b-tetradecahydropicene-4a-carboxylic acid	C12=CC[C@H]3[C@]([C@@]1(CC[C@@]1([C@H]2[C@H]([C@@H](CC1)C)C)C(=O)O)C)(CC[C@@H]1[C@@]3(CCC(=O)C1(C)C)C)C	C30H46O3	454.68	1	3	1	54.37	7.03	7.3	5.73	-7.02	-7.99	-6.37	Low	low_risk
DZ	Jujubae Fructus	MOL008034	MID017677	21302-79-4	O[C@@H]1C([C@H]2[C@@]([C@@H]3[C@]([C@]4([C@@H]([C@@H]5[C@@](CC4)(CC[C@H]5C(=C)C)C(=O)O)CC3)C)(CC2)C)([C@H]1C(=O)O)C)(C)C	C30H46O5	486.68	3	5	3	94.83	7.58	6.01	4.86	-7.43	-9.41	-4.53	Low	ambiguous
DZ	Jujubae Fructus	MOL008647	MID018278	Moupinamide	O(c1cc(/C=C/C(=O)NCCc2ccc(O)cc2)ccc1O)C	C18H19NO4	313.35	7	4	3	78.79	2.1	2.37	1.89	-3.03	-3.38	-4.78	High	medium_risk
DZ	Jujubae Fructus	MOL011038	MID020632	(+)-Catechin-5-O-glucoside	c1(cc(c2c(c1)O[C@@H]([C@H](C2)O)c1cc(c(cc1)O)O)O[C@@H]1O[C@@H]([C@H]([C@@H]([C@H]1O)O)O)CO)O	C21H24O11	452.41	4	11	8	189.53	-1.44	-1.31	-1.83	-1.75	-2.04	-0.42	Low	high_risk
DZ	Jujubae Fructus	MOL011039	MID020633	Vaccenic acid	OC(=O)CCCCCCCCC/C=C/CCCCCC	C18H34O2	282.46	15	2	1	37.3	7.64	6.11	4.57	-5.41	-8.26	-5.39	High	low_risk
DZ	Jujubae Fructus	MOL011543	MID021133	Zizybeoside I	O([C@@H]1[C@@H](O)[C@H](O)[C@H](O[C@H]1OCc1ccccc1)CO)[C@@H]1O[C@@H]([C@@H](O)[C@H](O)[C@H]1O)CO	C19H28O11	432.42	7	11	7	178.53	-2.29	-3.32	-2.96	-0.76	-0.92	1.09	Low	ambiguous
DZ	Jujubae Fructus	MOL012921	MID022480	stepharine	O(c1c2[C@]3(C[C@@H]4NCCc(c24)cc1OC)C=CC(=O)C=C3)C	C18H19NO3	297.35	2	4	1	47.56	2.07	1.52	1.81	-3.06	-2.7	-4.17	High	medium_risk
DZ	Jujubae Fructus	MOL012939	MID022498	Scutianine C	C(=O)([C@H]([C@@H](CC)C)N(C)C)N[C@H]1[C@@H](Oc2ccc(/C=C\NC(=O)[C@H](NC1=O)Cc1ccccc1)cc2)C(C)C	C31H42N4O4	534.69	9	5	3	99.77	5.25	2.51	1.94	-6.1	-7.09	-7.72	High	high_risk
DZ	Jujubae Fructus	MOL012940	MID022499	Spiradine A	C1C[C@@]2([C@@H]3[C@@]4(C1)[C@H]1[C@]56C[C@@]3(N([C@@H]4[C@@H]6C[C@@H](C(=C)C5)C1=O)C2)O)C	C20H25NO2	311.42	0	3	1	40.54	1.86	1.97	3.35	-2.94	-2.33	-3.06	High	low_risk
DZ	Jujubae Fructus	MOL012941	MID022500	Sylvestrene	C1CC[C@@H](C=C1C)C(=C)C	C10H16	136.23	1	0	0	0	3.6	3.31	3.27	-2.89	-3.29	-2.26	Low	medium_risk
DZ	Jujubae Fructus	MOL012942	MID022501	Tannin	O1[C@H]([C@H](O)[C@H](OC(=O)c2cc(O)c(O)c(O)c2)[C@@H](O)[C@@H]1OC(=O)c1cc(O)c(O)c(O)c1)COC(=O)c1cc(O)c(O)c(O)c1	C27H24O18	636.47	10	18	11	310.66	0.36	-0.28	-2.42	-3.65	-6.45	-0.2	Low	ambiguous
DZ	Jujubae Fructus	MOL012943	MID022502	Ziziphin	O1[C@@]23O[C@@H](C[C@](O[C@@H]4O[C@@H]([C@H](O)[C@@H](OC(=O)C)[C@H]4OC(=O)C)C)([C@@H]2[C@@H]2[C@]([C@]4([C@@H]([C@@]5([C@@H](CC4)C([C@@H](O[C@@H]4OC[C@H](O[C@@H]6O[C@@H]([C@@H](O)[C@@H](O)[C@H]6O)C)[C@@H](O)[C@H]4O)CC5)(C)C)C)CC2)C)(C3)C1)C)C=C(C)C	C51H80O18	981.17	11	18	6	247.82	3.7	3.16	0.19	-7.53	-8.59	-2.48	Low	ambiguous
DZ	Jujubae Fructus	MOL012944	MID022503	Zizyphine A	O1[C@@H]2[C@H](N(CC2)C(=O)[C@@H](NC(=O)[C@@H](N(C)C)[C@H](CC)C)[C@H](CC)C)C(=O)N2[C@@H](CCC2)C(=O)N/C=C\c2c(OC)cc1cc2	C33H49N5O6	611.77	11	7	2	120.52	3.98	1.39	0.83	-5.52	-6.21	-5.23	High	medium_risk
DZ	Jujubae Fructus	MOL012945	MID022504	Zizyphus saponin III	C(=C[C@H]1O[C@]23[C@@H]([C@@](C1)(C)O)[C@@H]1[C@@](C2)([C@@]2([C@@H](CC1)[C@@]1([C@H](CC2)C([C@H](CC1)O[C@@H]1OC[C@@H]([C@@H]([C@H]1O[C@@H]1O[C@H]([C@H]([C@H]([C@H]1O)O)O)C)O[C@@H]1O[C@@H]([C@H]([C@@H]([C@H]1O[C@@H]1OC[C@H]([C@@H]([C@H]1O)O)O)O)O)CO)O)(C)C)C)C)CO3)(C)C	C52H84O21	1045.21	10	21	11	314.83	0.53	-0.54	-2.82	-5.99	-6.71	0.7	Low	ambiguous
DZ	Jujubae Fructus	MOL012946	MID022505	zizyphus saponin I_qt	O[C@H]1CC[C@@]2([C@@H]3CC[C@@H]4[C@@H]5[C@@](C[C@@H](C=C(C)C)O[C@]65C[C@]4([C@]3(CC[C@@H]2C1(C)C)C)CO6)(C)O)C	C30H48O4	472.7	1	4	2	58.92	6.27	5.86	4.67	-6.65	-7.29	-5.23	High	low_risk
DZ	Jujubae Fructus	MOL012947	MID022506	Zizyphus saponin II	C(=C[C@H]1O[C@]23[C@@H]([C@@](C1)(C)O)[C@@H]1[C@@](C2)([C@@]2([C@@H](CC1)[C@@]1([C@H](CC2)C([C@H](CC1)O[C@@H]1OC[C@@H]([C@@H]([C@H]1O[C@@H]1O[C@H](C([C@H]([C@H]1O)O)(O)O)C)O[C@@H]1O[C@@H]([C@H]([C@@H]([C@H]1O)O)O)CO)O)(C)C)C)C)CO3)(C)C	C47H76O18	929.1	8	18	10	276.14	1.29	0.31	-1.45	-5.89	-6.69	-0.35	Low	ambiguous
DZ	Jujubae Fructus	MOL012948	MID022507	Zuztvisude I	C1C(=O)C=C([C@](C1(C)C)(O)/C=C/[C@H](C)O[C@@H]1O[C@@H]([C@H]([C@@H]([C@H]1O[C@@H]1O[C@H]([C@@H]([C@H]([C@H]1O)O)O)C)O)O)CO)C	C25H40O12	532.58	7	12	7	195.6	-2.14	-1.72	-2.41	-1.33	-1.44	1.16	Low	ambiguous
DZ	Jujubae Fructus	MOL012949	MID022508	(4S)-4-hydroxy-4-[(E,3S)-3-hydroxybut-1-enyl]-3,5,5-trimethylcyclohex-2-en-1-one	C1C(=O)C=C([C@](C1(C)C)(O)/C=C/[C@H](C)O)C	C13H20O3	224.3	2	3	2	57.53	0.55	1.6	1.14	-1.45	-1.33	-1.71	High	low_risk
DZ	Jujubae Fructus	MOL012950	MID022509	CMP	[P@@]1(=O)(O[C@@H]2[C@H](O[C@@H](n3c4ncnc(N)c4nc3)[C@@H]2O)CO1)O	C10H12N5O6P	329.21	1	9	3	164.65	-2.96	-1.13	-2.31	-0.25	0.06	0.49	Low	medium_risk
DZ	Jujubae Fructus	MOL012951	MID022510	PCG	[P@@]1(=O)(O[C@@H]2[C@H](O[C@@H](n3c4[nH]c(nc(=O)c4nc3)N)[C@@H]2O)CO1)O	C10H12N5O7P	345.21	1	9	4	184.62	-3.38	-1.84	-2.73	-0.07	0.08	0.6	Low	low_risk
DZ	Jujubae Fructus	MOL012952	MID022511	Daechualkaloid A	O1CC2=C(NC1)C(=O)CC2	C7H9NO2	139.15	0	2	1	38.33	-0.2	-0.2	-0.16	-0.58	-0.15	-1.44	High	medium_risk
DZ	Jujubae Fructus	MOL012953	MID022512	Jubanine-A	c1c2cc(c(c1)OC)/C=C/NC(=O)[C@@H](NC(=O)[C@H]1NCC[C@@H]1C2)CC(C)C	C21H29N3O3	371.47	3	4	3	79.46	2.69	0.6	1.4	-3.8	-4.01	-5.25	High	medium_risk
DZ	Jujubae Fructus	MOL012954	MID022513	daechuine S3	c1c2cc(c(c1)OC)/C=C\NC(=O)[C@@H](NC(=O)[C@@H]1[C@@H](O2)CCN1C(=O)[C@@H](CC(=O)[C@H](N(C)C)[C@@H](C)CC)[C@@H](C)CC)[C@@H](C)CC	C35H54N4O6	626.83	13	7	2	117.28	5.43	3.02	1.55	-6.39	-7.65	-6.67	High	medium_risk
DZ	Jujubae Fructus	MOL012955	MID022514	24-Dehydrocholesterol	O[C@@H]1CC2=CC[C@H]3[C@H]4[C@@]([C@H](CC4)[C@@H](CCC=C(C)C)C)(CC[C@@H]3[C@]2(CC1)C)C	C27H44O	384.64	4	1	1	20.23	8.27	7.31	6.23	-7.17	-8.56	-5.41	Low	low_risk
DZ	Jujubae Fructus	MOL012956	MID022515	18658-41-8	O1[C@H]([C@H](NC(=O)[C@@H](N(C)C)[C@@H](CC)C)C(=O)N[C@@H](CC(C)C)C(=O)N/C=C\c2ccc1cc2)C(C)C	C28H44N4O4	500.67	9	5	3	99.77	4.98	2.31	1.59	-5.61	-6.81	-6.06	High	medium_risk
DZ	Jujubae Fructus	MOL012957	MID022516	ADA	O1[C@@H]([C@H](O)[C@H](O)[C@@H](O)[C@H]1O)C(=O)O	C6H10O7	194.14	1	7	5	127.45	-2.34	-3.13	-2.89	0.5	0.2	3.07	Low	low_risk
DZ	Jujubae Fructus	MOL012958	MID022517	jujubasaponin IV	O1[C@]23O[C@@H]([C@](O)([C@H]2[C@H]2[C@@]([C@@]4([C@H]([C@@]5([C@H](CC4)C([C@H](O[C@@H]4O[C@@H]([C@H](O)[C@@H](O[C@@H]6O[C@@H]([C@@H](O)[C@@H](O)[C@H]6O)CO)[C@H]4O[C@@H]4O[C@@H]([C@@H](O)[C@@H](O)[C@H]4O)C)CO)CC5)(C)C)C)CC2)C)(C3)C1)C)CC=C(C)C	C48H78O18	943.12	10	18	10	276.14	2.12	0.36	-1.7	-6.36	-7.55	-0.41	Low	ambiguous
DZ	Jujubae Fructus	MOL012959	MID022518	jujubasaponin IV_qt	O1[C@]23O[C@@H]([C@](O)([C@H]2[C@H]2[C@@]([C@@]4([C@H]([C@@]5([C@H](CC4)C([C@H](O)CC5)(C)C)C)CC2)C)(C3)C1)C)CC=C(C)C	C30H48O4	472.7	2	4	2	58.92	6.41	5.86	4.67	-6.68	-7.44	-5.36	High	low_risk
DZ	Jujubae Fructus	MOL012960	MID022519	jujuboside A	O1[C@]23O[C@H](C[C@](O)([C@@H]2[C@@H]2[C@@]([C@]4([C@@H]([C@@]5([C@@H](CC4)C([C@@H](O[C@H]4OC[C@H](O)[C@H](O[C@@H]6O[C@@H]([C@@H](O)[C@H](O)[C@H]6O[C@@H]6OC[C@@H](O)[C@H](O)[C@H]6O)CO[C@H]6O[C@@H]([C@@H](O)[C@H](O)[C@H]6O)CO)[C@H]4O[C@@H]4O[C@H]([C@H](O)[C@@H](O)[C@H]4O)C)CC5)(C)C)C)CC2)C)(C3)C1)C)C=C(C)C	C58H94O26	1207.35	13	26	14	393.98	-1.62	-2.72	-5.03	-5.45	-6.14	2.62	Low	ambiguous
DZ	Jujubae Fructus	MOL012961	MID022520	jujuboside A_qt	O1[C@]23O[C@H](C[C@](O)([C@@H]2[C@@H]2[C@@]([C@]4([C@@H]([C@@]5([C@@H](CC4)C([C@@H](O)CC5)(C)C)C)CC2)C)(C3)C1)C)C=C(C)C	C30H48O4	472.7	1	4	2	58.92	6.27	5.86	4.67	-6.65	-7.29	-5.23	High	low_risk
DZ	Jujubae Fructus	MOL012962	MID022521	swertisin	O1[C@@H]([C@@H](O)[C@H](O)[C@H](O)[C@H]1CO)c1c(O)c2c(oc(cc2=O)c2ccc(O)cc2)cc1OC	C22H22O10	446.4	4	10	6	170.05	0.53	0.07	-1.8	-3.05	-3.67	-3.07	Low	high_risk
DZ	Jujubae Fructus	MOL012963	MID022522	zizybeoside II	O([C@@H]1[C@@H](O[C@@H]2O[C@H]([C@H](O)[C@@H](O)[C@@H]2O)CO)[C@@H](O[C@@H]([C@H]1O)CO)OCc1ccccc1)[C@@H]1O[C@@H]([C@@H](O)[C@H](O)[C@H]1O)CO	C25H38O16	594.56	10	16	10	257.68	-3.89	-5.5	-4.97	-0.52	-0.93	2.88	Low	ambiguous
DZ	Jujubae Fructus	MOL012964	MID022523	zizyphus saponin I	C(=C[C@H]1O[C@]23[C@@H]([C@@](C1)(C)O)[C@@H]1[C@@](C2)([C@@]2([C@@H](CC1)[C@@]1([C@H](CC2)C([C@H](CC1)O[C@@H]1OC[C@@H]([C@@H]([C@H]1O[C@@H]1O[C@H]([C@H]([C@H]([C@H]1O)O)O)C)O[C@@H]1O[C@@H]([C@H]([C@@H]([C@H]1O)O)O)CO)O)(C)C)C)C)CO3)(C)C	C47H76O17	913.1	8	17	9	255.91	2.05	0.99	-1.14	-6.26	-7.05	-0.74	Low	ambiguous
DZ	Jujubae Fructus	MOL012965	MID022524	zizyvoside II	O([C@H]1[C@H](O[C@H]2O[C@H]([C@H](O)[C@@H](O)[C@@H]2O)CO)[C@H](O[C@H]([C@@H]1O)CO)O[C@H](/C=C/[C@@]1(O)C(CC(=O)C=C1C)(C)C)C)[C@H]1O[C@H]([C@H](O)[C@@H](O)[C@@H]1O)CO	C31H50O18	710.72	11	18	11	294.98	-4.24	-4.93	-5.24	-0.85	-1.35	3.57	Low	ambiguous
DZ	Jujubae Fructus	MOL012966	MID022525	(4R)-4-hydroxy-4-[(E,3S)-3-hydroxybut-1-enyl]-3,5,5-trimethylcyclohex-2-en-1-one	O[C@H](/C=C/[C@@]1(O)C(CC(=O)C=C1C)(C)C)C	C13H20O3	224.3	2	3	2	57.53	0.55	1.6	1.14	-1.45	-1.33	-1.71	High	low_risk
DZ	Jujubae Fructus	MOL012967	MID022526	zizyvoside I	O([C@H]1[C@H](O)[C@@H](O)[C@@H](O[C@@H]1O[C@H](/C=C/[C@@]1(O)C(CC(=O)C=C1C)(C)C)C)CO)[C@H]1O[C@H]([C@H](O)[C@@H](O)[C@@H]1O)C	C25H40O12	532.58	7	12	7	195.6	-2.14	-1.72	-2.41	-1.33	-1.44	1.16	Low	ambiguous
DZ	Jujubae Fructus	MOL012968	MID022527	1-(4-Coumaroyl)alpha-rhamnopyranose	[C@H]1([C@H]([C@H]([C@@H](O[C@H]1C)OC(=O)/C=C/c1ccc(cc1)O)O)O)O	C15H18O7	310.3	4	7	4	116.45	0.21	-0.33	-0.33	-1.83	-2.21	-0.22	High	medium_risk
DZ	Jujubae Fructus	MOL012969	MID022528	2α-hydroxyoleanolic acid	O[C@H]1C([C@@H]2[C@@]([C@H]3[C@]([C@@]4(C(=CC3)[C@@H]3[C@](CC4)(CCC(C3)(C)C)C(=O)O)C)(CC2)C)(C[C@H]1O)C)(C)C	C30H48O4	472.7	1	4	3	77.76	6.51	6.2	4.97	-6.81	-7.94	-5.3	High	low_risk
DZ	Jujubae Fructus	MOL012970	MID022529	2α-hydroxyursolic acid	[C@H]1(CC[C@]2([C@@H]([C@H]1C)C1=CC[C@@H]3[C@]([C@@]1(CC2)C)(CC[C@@H]1[C@@]3(C[C@@H]([C@H](C1(C)C)O)O)C)C)C(=O)O)C	C30H48O4	472.7	1	4	3	77.76	6.37	6.06	4.97	-6.72	-7.79	-4.85	High	low_risk
DZ	Jujubae Fructus	MOL012971	MID022530	3-O-cis-p-coumaroyl alphitolic acid	O([C@@H]1C([C@@H]2[C@@]([C@H]3[C@@]([C@@]4([C@]([C@@H]5[C@](CC4)(CC[C@@H]5C(=C)C)C(=O)O)(CC3)C)C)(CC2)C)(C[C@H]1O)C)(C)C)C(=O)/C=C\c1ccc(O)cc1	C40H56O6	632.87	6	6	3	104.06	9.93	8.31	5.78	-9.72	-12.04	-7.58	Low	medium_risk
DZ	Jujubae Fructus	MOL012972	MID022531	6'-O-p-Coumaroylgenipingentiobioside	c1(ccc(cc1)/C=C/C(=O)OC[C@@H]1[C@H]([C@@H]([C@H]([C@@H](O1)OC[C@@H]1[C@H]([C@@H]([C@H]([C@@H](O1)O[C@@H]1OC=C([C@@H]2[C@H]1C(=CC2)CO)C(=O)OC)O)O)O)O)O)O)O	C32H40O17	696.65	13	17	8	260.59	-2.73	-2.54	-2.85	-1.67	-2.19	1.37	Low	high_risk
DZ	Jujubae Fructus	MOL012973	MID022532	Adouetine X	O1[C@H]([C@H](NC(=O)[C@@H](N(C)C)CC(C)C)C(=O)N[C@@H]([C@H](CC)C)C(=O)N/C=C\c2ccc1cc2)C(C)C	C28H44N4O4	500.67	9	5	3	99.77	4.98	2.31	1.59	-5.61	-6.81	-6.06	High	medium_risk
DZ	Jujubae Fructus	MOL012974	MID022533	Asimilobine	O(c1c2c3[C@H](NCCc3cc1O)Cc1c2cccc1)C	C17H17NO2	267.32	1	3	2	41.49	2.64	2.11	2.43	-3.54	-3.16	-5.39	High	medium_risk
DZ	Jujubae Fructus	MOL012975	MID022534	Catharanthamine	O([C@@H]1[C@]2([C@@H]3N(CC[C@@]43[C@@H](N(c3c4cc([C@]4([C@H]5O[C@@]6(C[C@H]5CN(C6)CCc5c4[nH]c4c5cccc4)CC)C(=O)OC)c(OC)c3)C)[C@@]1(O)C(=O)OC)CC=C2)CC)C(=O)C	C46H56N4O9	808.96	10	11	2	143.1	3.9	2.86	2.35	-6.84	-6.6	-8.54	Low	medium_risk
DZ	Jujubae Fructus	MOL012976	MID022535	coumestrol	c12oc(=O)c3c(c1ccc(c2)O)oc1c3ccc(c1)O	C15H8O5	268.22	0	5	2	83.81	2.76	3.1	1.76	-3.87	-4.18	-5.03	High	medium_risk
DZ	Jujubae Fructus	MOL012977	MID022536	Daechuine S10	c1(ccc(cc1)C[C@@H](N(C)C)C(=O)N1[C@@H]2[C@@H](CC1)Oc1cc(c(cc1)OC)/C=C/NC(=O)[C@H](NC2=O)[C@@H](CC)C)O	C31H40N4O6	564.67	8	7	3	120.44	3.85	1.3	0.93	-5.46	-6.08	-6.25	High	high_risk
DZ	Jujubae Fructus	MOL012978	MID022537	Daechuine S26	c1c2cc(c(c1)O)/C=C\NC(=O)[C@@H](NC(=O)[C@@H]1[C@@H](O2)CCN1C(=O)[C@H](N(C)C)Cc1ccccc1)[C@H](C)CC	C30H38N4O5	534.65	7	6	3	111.21	3.87	1.29	1.24	-5.36	-5.9	-6.16	High	ambiguous
DZ	Jujubae Fructus	MOL012979	MID022538	Daechuine S5	c1c2ccc(O[C@@H](C(C)C)[C@H](C(=O)N[C@@H](C(=O)NCC2)CC(C)C)NC(=O)[C@@H](N(C)C)C(C)C)c1	C27H44N4O4	488.66	8	5	3	99.77	4.52	1.6	1.47	-5.32	-6.34	-6.14	High	low_risk
DZ	Jujubae Fructus	MOL012980	MID022539	Daechuine S6	c1c2cc(c(c1)OC)/C=C\NC(=O)[C@@H](NC(=O)[C@@H]1[C@@H](O2)CCN1C(=O)[C@H](N(C)C)Cc1ccccc1)[C@H](C)CC	C31H40N4O5	548.67	8	6	2	100.21	4.2	1.6	1.43	-5.58	-6.01	-6.84	High	low_risk
DZ	Jujubae Fructus	MOL012981	MID022540	Daechuine S7	c1c2cc(c(c1)OC)/C=C\NC(=O)[C@H](NC(=O)[C@@H]1[C@@H](O2)CCN1C(=O)[C@@H](N(C)C)CC(C)C)CC(C)C	C28H42N4O5	514.66	8	6	2	100.21	3.93	1.4	1.08	-5.1	-5.73	-5.19	High	medium_risk
DZ	Jujubae Fructus	MOL012982	MID022541	Daechuine S8-1	c1c2cc(c(c1)OC)/C=C\NC(=O)[C@H](NC(=O)[C@@H]1[C@@H](O2)CCN1C(=O)[C@@H](CC(=O)[C@H](N(C)C)CC(C)C)CC(C)C)CC(C)C	C35H54N4O6	626.83	13	7	2	117.28	5.24	3.02	1.55	-6.27	-7.45	-6.67	High	medium_risk
DZ	Jujubae Fructus	MOL012983	MID022542	Jujubasaponin VI	C1[C@H](C([C@@H]2[C@@](C1)([C@@H]1[C@@](CC2)([C@]23[C@@H](CC1)[C@H]1[C@](OC2)(C3)O[C@H]2[C@@]1(O[C@H](C2)C(C)(O)C)C)C)C)(C)C)O[C@H]1O[C@@H]([C@@H]([C@@H]([C@H]1O[C@H]1O[C@H]([C@@H]([C@H]([C@H]1O)O)O)C)O)O)CO	C42H68O14	796.98	6	14	7	206.22	2.42	1.74	-0.02	-5.91	-6.39	-1.87	Low	ambiguous
DZ	Jujubae Fructus	MOL012984	MID022543	Jujubasaponin VI_qt	C1[C@H](C([C@@H]2[C@@](C1)([C@@H]1[C@@](CC2)([C@]23[C@@H](CC1)[C@H]1[C@](OC2)(C3)O[C@H]2[C@@]1(O[C@H](C2)C(C)(O)C)C)C)C)(C)C)O	C30H48O5	488.7	1	5	2	68.15	5.11	5.07	3.99	-6.02	-6.28	-4.95	High	low_risk
DZ	Jujubae Fructus	MOL012985	MID022544	Jujubasaponin V	C1[C@@H]2[C@]([C@@]34[C@@H](C1)[C@H]1[C@](C3)(O[C@H]([C@@]1(O)C)CC=C(C)C)OC4)(CC[C@H]1[C@@]2(CC[C@@H](C1(C)C)O[C@@H]1O[C@@H]([C@H]([C@@H]([C@H]1O[C@@H]1O[C@H]([C@@H]([C@H]([C@H]1O)O)O)C)O[C@@H]1O[C@@H]([C@H]([C@@H]([C@H]1O)O)O)CO)O)CO)C)C	C48H78O18	943.12	10	18	10	276.14	2.12	0.36	-1.7	-6.36	-7.55	-0.41	Low	ambiguous
DZ	Jujubae Fructus	MOL012986	MID022545	Jujubasaponin V_qt	C1[C@@H]2[C@]([C@@]34[C@@H](C1)[C@H]1[C@](C3)(O[C@H]([C@@]1(O)C)CC=C(C)C)OC4)(CC[C@H]1[C@@]2(CC[C@@H](C1(C)C)O)C)C	C30H48O4	472.7	2	4	2	58.92	6.41	5.86	4.67	-6.68	-7.44	-5.36	High	low_risk
DZ	Jujubae Fructus	MOL012987	MID022546	Jujubogenin	C1[C@@H](C([C@H]2[C@](C1)([C@@H]1[C@@](CC2)([C@@]23[C@@H](CC1)[C@@H]1[C@](C2)(O[C@@H](C[C@]1(C)O)C=C(C)C)OC3)C)C)(C)C)O	C30H48O4	472.7	1	4	2	58.92	6.27	5.86	4.67	-6.65	-7.29	-5.23	High	low_risk
DZ	Jujubae Fructus	MOL012988	MID022547	Jujuboside A1	C1[C@H](C([C@H]2[C@@](C1)([C@@H]1[C@@](CC2)([C@]23[C@H](CC1)[C@@H]1[C@@](C2)(O[C@@H](C[C@@]1(C)O)C=C(C)C)OC3)C)C)(C)C)O[C@@H]1OC[C@H]([C@@H]([C@H]1O[C@H]1O[C@@H]([C@@H]([C@@H]([C@H]1O)O)O)C)O[C@@H]1O[C@@H]([C@@H]([C@@H]([C@H]1O[C@H]1OC[C@@H]([C@H]([C@H]1O)O)O)O)O)CO[C@@H]1O[C@@H]([C@@H]([C@@H]([C@H]1O)O)O)CO)O	C58H94O26	1207.35	13	26	14	393.98	-1.62	-2.72	-5.03	-5.45	-6.14	2.62	Low	ambiguous
DZ	Jujubae Fructus	MOL012989	MID022548	Jujuboside C_qt	C1[C@H](C([C@H]2[C@@](C1)([C@@H]1[C@@](CC2)([C@]23[C@H](CC1)[C@@H]1[C@@](C2)(O[C@@H](C[C@@]1(C)O)C=C(C)C)OC3)C)C)(C)C)O	C30H48O4	472.7	1	4	2	58.92	6.27	5.86	4.67	-6.65	-7.29	-5.23	High	low_risk
DZ	Jujubae Fructus	MOL012990	MID022549	Jujuboside C	C1[C@H](C([C@H]2[C@@](C1)([C@@H]1[C@@](CC2)([C@]23[C@H](CC1)[C@@H]1[C@@](C2)(O[C@@H](C[C@]1(O)C)C=C(C)C)OC3)C)C)(C)C)O[C@@H]1OC[C@H]([C@@H]([C@H]1O[C@H]1O[C@@H]([C@@H]([C@@H]([C@H]1O)O)O)C)O[C@@H]1O[C@@H]([C@H]([C@@H]([C@H]1O[C@@H]1O[C@@H]([C@@H]([C@H]([C@@H]1O)O)O)CO)O)O)CO[C@@H]1O[C@@H]([C@@H]([C@@H]([C@H]1O)O)O)CO)O	C59H96O27	1237.38	14	27	15	414.21	-1.68	-3.36	-5.57	-5.53	-6.51	3.08	Low	ambiguous
DZ	Jujubae Fructus	MOL012991	MID022550	Jujuboside	[C@@]123[C@@H]([C@@H]4[C@@](C2)(OC3)O[C@H](C[C@]4(C)O)C=C(C)C)CC[C@H]2[C@]1(CC[C@@H]1[C@@]2(CC[C@@H](C1(C)C)O[C@H]1[C@@H]([C@@H](O[C@H]2[C@H](O[C@H]3[C@@H]([C@H]([C@@H](CO3)O)O)O)[C@H]([C@@H]([C@H](O2)CO)O)O)[C@H](CO1)O)O[C@H]1[C@@H]([C@@H]([C@H]([C@@H](O1)C)O)O)O)C)C	C52H84O21	1045.21	10	21	11	314.83	0.53	-0.54	-2.82	-5.99	-6.71	0.7	Low	ambiguous
DZ	Jujubae Fructus	MOL012992	MID022551	Mauritine D	c12ccc(cc1)/C=C\NC(=O)[C@@H](NC(=O)[C@@H]1[C@@H](O2)CCN1)CC(C)C	C19H25N3O3	343.42	2	4	3	79.46	2.24	0.18	0.95	-3.43	-3.54	-4.6	High	medium_risk
DZ	Jujubae Fructus	MOL012993	MID022552	Mauritine A	O1[C@@H]2[C@@H](N(CC2)C(=O)[C@H](NC(=O)[C@H](N(C)C)C)C(C)C)C(=O)N[C@H](Cc2ccccc2)C(=O)N/C=C/c2ccc1cc2	C32H41N5O5	575.7	9	6	3	120.08	3.62	0.7	0.92	-5.31	-5.83	-6.71	High	ambiguous
DZ	Jujubae Fructus	MOL012995	MID022554	zizyberalic acid	C1([C@H]2[C@@]([C@@H]3[C@]([C@]4([C@@H]([C@@H]5[C@@](CC4)(CC[C@H]5C(=C)C)C(=O)O)CC3)C)(CC2)C)([C@@H]([C@H]1O)C=O)C)(C)C	C30H46O4	470.68	3	4	2	74.6	7.51	6.12	4.87	-7.29	-8.91	-5.12	High	low_risk
DZ	Jujubae Fructus	MOL013357	MID022908	(3S,6R,8S,9S,10R,13R,14S,17R)-17-[(1R,4R)-4-ethyl-1,5-dimethylhexyl]-10,13-dimethyl-2,3,6,7,8,9,11,12,14,15,16,17-dodecahydro-1H-cyclopenta[a]phenthrene-3,6-diol	[C@@H]1(CC[C@]2(C(=C1)[C@@H](C[C@H]1[C@@H]3CC[C@H]([C@@H](CC[C@@H](CC)C(C)C)C)[C@@]3(C)CC[C@H]21)O)C)O	C29H50O2	430.71	6	2	2	40.46	8.09	7	5.8	-7.21	-8.8	-5.37	Low	low_risk
