# Supplementary material for: Screening of the key response component groups and mechanism verification of Huangqi-Guizhi-Wuwu-Decoction in treating rheumatoid arthritis based on a novel computational pharmacological model
Source: BMC Complement Med Ther. 2024 Jan 2;24:4. doi: 10.1186/s12906-023-04315-y (PMC10759359; doi:10.1186/s12906-023-04315-y)
Supplement: Supplementary file 3 — Additional file 3. [file 12906_2023_4315_MOESM3_ESM.xlsx]

## Sheet: Sheet1
366 candidate active components
Herb_chr_name	Herb_eng_name	Orignal_id	New_id	Component name	SMILES	Formula	MW	#Rotatable bonds	#H-bond acceptors	#H-bond donors	TPSA	XLOGP3	WLOGP	MLOGP	ESOL Class	Ali Class	Silicos-IT class	GI absorption	hERG_inhibition
HQ		2082	MID001960	Cycloastragenol	C12([C@@](CC(C1[C@]1(CCC(O1)C(C)(O)C)C)O)(C1C3(CC2)C2(C([C@H](C1)O)C(C(CC2)O)(C)C)C3)C)C	C30H50O5	490.72	2	5	4	90.15	4.38	4.44	3.58	Moderately soluble	Moderately soluble	Moderately soluble	High	low_risk
HQ	Astragalus membranaceus	4772	MID004452	L-3-Hydroxy-9-methoxypterocarpan	c12c(cc(cc1)OC)O[C@@H]1[C@H]2COc2c1ccc(c2)O	C16H14O4	270.28	1	4	1	47.92	2.77	2.69	1.87	Soluble	Soluble	Moderately soluble	High	medium_risk
HQ	Astragalus membranaceus	5529	MID005174	Kumatakenin	c1cc(ccc1O)c1c(OC)c(=O)c2c(o1)cc(cc2O)OC	C17H14O6	314.29	3	6	2	89.13	2.55	2.89	0.47	Soluble	Moderately soluble	Moderately soluble	High	medium_risk
HQ	Hedysarum Multijugum Maxim.	MOL000114	MID009964	vanillic acid	c1(cc(c(cc1)O)OC)C(=O)O	C8H8O4	168.15	2	4	2	66.76	1.43	1.1	0.74	Soluble	Soluble	Soluble	High	low_risk
HQ	Hedysarum Multijugum Maxim.	MOL000239	MID010081	Jaranol	c1(c(c(=O)c2c(o1)cc(cc2O)OC)OC)c1ccc(cc1)O	C17H14O6	314.29	3	6	2	89.13	2.55	2.89	0.47	Soluble	Moderately soluble	Moderately soluble	High	medium_risk
HQ	Hedysarum Multijugum Maxim.	MOL000251	MID010093	Rhamnocitrin	c1(c(c(=O)c2c(cc(cc2o1)OC)O)O)c1ccc(cc1)O	C16H12O6	300.26	2	6	3	100.13	2.22	2.59	0.22	Soluble	Soluble	Moderately soluble	High	medium_risk
HQ	Hedysarum Multijugum Maxim.	MOL000354	MID010193	isorhamnetin	c1(c(c(=O)c2c(o1)cc(cc2O)O)O)c1cc(c(cc1)O)OC	C16H12O7	316.26	2	7	4	120.36	1.87	2.29	-0.31	Soluble	Moderately soluble	Soluble	High	medium_risk
HQ	Hedysarum Multijugum Maxim.	MOL000371	MID010210	3,9-di-O-methylnissolin	C1[C@@H]2[C@H](c3ccc(cc3O1)OC)Oc1c2ccc(c1OC)OC	C18H18O5	314.33	3	5	0	46.15	2.91	3	1.79	Soluble	Soluble	Moderately soluble	High	medium_risk
HQ	Hedysarum Multijugum Maxim.	MOL000372	MID010211	3-Hydroxy-2-picoline	c1(c(cccn1)O)C	C6H7NO	109.13	0	2	1	33.12	0.9	1.1	0.13	Very soluble	Very soluble	Soluble	High	low_risk
HQ	Hedysarum Multijugum Maxim.	MOL000377	MID010216	7-hydroxy-3-(2-hydroxy-3,4-dimethoxy-phenyl)chromone	c1c(c(=O)c2c(o1)cc(cc2)O)c1c(c(c(cc1)OC)OC)O	C17H14O6	314.29	3	6	2	89.13	2.41	2.89	0.47	Soluble	Soluble	Moderately soluble	High	medium_risk
HQ	Hedysarum Multijugum Maxim.	MOL000378	MID010217	7-O-methylisomucronulatol	c1(c(c(ccc1[C@@H]1COc2c(C1)ccc(c2)OC)OC)OC)O	C18H20O5	316.35	4	5	1	57.15	3.23	3.14	1.79	Soluble	Moderately soluble	Moderately soluble	High	medium_risk
HQ	Hedysarum Multijugum Maxim.	MOL000380	MID010219	(6aR,11aR)-9,10-dimethoxy-6a,11a-dihydro-6H-benzofurano[3,2-c]chromen-3-ol	Oc1cc2c([C@H]3[C@@H](CO2)c2c(O3)c(c(cc2)OC)OC)cc1	C17H16O5	300.31	2	5	1	57.15	2.58	2.69	1.55	Soluble	Soluble	Moderately soluble	High	medium_risk
HQ	Hedysarum Multijugum Maxim.	MOL000387	MID010225	Bifendate	O1COc2c1c(cc(c2c1c2OCOc2c(cc1C(=O)OC)OC)C(=O)OC)OC	C20H18O10	418.35	7	10	0	107.98	2.82	2.4	1.11	Moderately soluble	Moderately soluble	Moderately soluble	High	low_risk
HQ	Hedysarum Multijugum Maxim.	MOL000389	MID010227	cis-Ferulic acid	C(=O)(/C=C\c1cc(c(cc1)O)OC)O	C10H10O4	194.18	3	4	2	66.76	1.51	1.39	1	Soluble	Soluble	Soluble	High	medium_risk
HQ	Hedysarum Multijugum Maxim.	MOL000390	MID010228	daidzein	c1c(c(=O)c2ccc(O)cc2o1)c1ccc(O)cc1	C15H10O4	254.24	1	4	2	70.67	2.47	2.87	1.08	Soluble	Soluble	Moderately soluble	High	medium_risk
HQ	Hedysarum Multijugum Maxim.	MOL000392	MID010230	formononetin	c1c(c(=O)c2c(o1)cc(cc2)O)c1ccc(cc1)OC	C16H12O4	268.26	2	4	1	59.67	2.8	3.17	1.33	Soluble	Soluble	Moderately soluble	High	medium_risk
HQ	Hedysarum Multijugum Maxim.	MOL000396	MID010234	(+)-Syringaresinol	O1[C@@H]([C@@H]2[C@H](C1)[C@H](OC2)c1cc(c(c(c1)OC)O)OC)c1cc(c(c(c1)OC)O)OC	C22H26O8	418.44	6	8	2	95.84	2.23	2.56	0.56	Soluble	Soluble	Moderately soluble	High	low_risk
HQ	Hedysarum Multijugum Maxim.	MOL000397	MID010235	cis-p-Coumarate	C(=O)(/C=C\c1ccc(cc1)O)O	C9H8O3	164.16	2	3	2	57.53	1.46	1.38	1.28	Soluble	Soluble	Soluble	High	medium_risk
HQ	Hedysarum Multijugum Maxim.	MOL000398	MID010236	isoflavanone	C1[C@@H](C(=O)c2c(O1)ccc(c2OC)OC)c1ccc(O)cc1O	C17H16O6	316.31	3	6	2	85.22	2.3	2.47	0.66	Soluble	Soluble	Moderately soluble	High	medium_risk
HQ	Hedysarum Multijugum Maxim.	MOL000412	MID010250	Mucronulatol	Oc1cc2c(C[C@H](CO2)c2c(c(c(cc2)OC)O)OC)cc1	C17H18O5	302.32	3	5	2	68.15	2.91	2.83	1.55	Soluble	Moderately soluble	Moderately soluble	High	medium_risk
HQ	Hedysarum Multijugum Maxim.	MOL000414	MID010252	Caffeate	C(=O)(/C=C\c1cc(c(cc1)O)O)O	C9H8O4	180.16	2	4	3	77.76	1.15	1.09	0.7	Very soluble	Soluble	Soluble	High	medium_risk
HQ	Hedysarum Multijugum Maxim.	MOL000416	MID010254	Lariciresinol	O1[C@@H]([C@H]([C@H](C1)Cc1cc(c(cc1)O)OC)CO)c1cc(c(cc1)O)OC	C20H24O6	360.4	6	6	3	88.38	2.4	2.33	1.17	Soluble	Soluble	Moderately soluble	High	medium_risk
HQ	Hedysarum Multijugum Maxim.	MOL000417	MID010255	Calycosin	c1(c2cc(c(cc2)OC)O)c(=O)c2c(oc1)cc(cc2)O	C16H12O5	284.26	2	5	2	79.9	2.44	2.88	0.77	Soluble	Soluble	Moderately soluble	High	medium_risk
HQ	Hedysarum Multijugum Maxim.	MOL000421	MID010259	nicotinic acid	C(=O)(c1cccnc1)O	C6H5NO2	123.11	1	3	1	50.19	0.36	0.78	-1.13	Very soluble	Very soluble	Soluble	High	medium_risk
HQ	Hedysarum Multijugum Maxim.	MOL000422	MID010260	kaempferol	c1(c(c(=O)c2c(o1)cc(cc2O)O)O)c1ccc(cc1)O	C15H10O6	286.24	1	6	4	111.13	1.9	2.28	-0.03	Soluble	Soluble	Soluble	High	medium_risk
HQ	Hedysarum Multijugum Maxim.	MOL000431	MID010269	coumarin	c1(=O)ccc2c(o1)cccc2	C9H6O2	146.14	0	2	0	30.21	1.39	1.79	1.65	Soluble	Very soluble	Soluble	High	medium_risk
HQ	Hedysarum Multijugum Maxim.	MOL000436	MID010274	(Z)-1-(2,4-dihydroxyphenyl)-3-(4-hydroxyphenyl)prop-2-en-1-one	C(=O)(/C=C\c1ccc(cc1)O)c1c(cc(cc1)O)O	C15H12O4	256.25	3	4	3	77.76	3.18	2.59	1.58	Soluble	Moderately soluble	Soluble	High	medium_risk
HQ	Hedysarum Multijugum Maxim.	MOL000438	MID010276	(3R)-3-(2-hydroxy-3,4-dimethoxyphenyl)chroman-7-ol	C1[C@H](Cc2c(O1)cc(cc2)O)c1c(c(c(cc1)OC)OC)O	C17H18O5	302.32	3	5	2	68.15	2.91	2.83	1.55	Soluble	Moderately soluble	Moderately soluble	High	medium_risk
HQ	Hedysarum Multijugum Maxim.	MOL000442	MID010280	1,7-Dihydroxy-3,9-dimethoxy pterocarpene	o1c2c(c3c1cc(cc3O)OC)COc1c2c(cc(c1)OC)O	C17H14O6	314.29	2	6	2	81.29	2.76	3.27	0.85	Soluble	Moderately soluble	Moderately soluble	High	low_risk
HQ	Hedysarum Multijugum Maxim.	MOL005928	MID015631	isoferulic acid	c1(cc(c(cc1)OC)O)/C=C/C(=O)O	C10H10O4	194.18	3	4	2	66.76	1.51	1.39	1	Soluble	Soluble	Soluble	High	medium_risk
HQ	Hedysarum Multijugum Maxim.	MOL000391	MID010229	Calycosin-7-O-β-dglucoside	c1c(c(=O)c2c(o1)cc(cc2)O[C@H]1[C@H](O)[C@@H](O)[C@H](O)[C@H](O1)CO)c1ccc(cc1)OC	C22H22O9	430.4	5	9	4	138.82	0.99	0.65	-0.89	Soluble	Soluble	Soluble	High	medium_risk
HQ	Hedysarum Multijugum Maxim.	3598	MID003409	Formononetin	c1oc2c(c(=O)c1c1ccc(cc1)OC)ccc(c2)O	C16H12O4	268.26	2	4	1	59.67	2.8	3.17	1.33	Soluble	Soluble	Moderately soluble	High	medium_risk
GZ	Cinnamomum cassia[Syninnamomum aromaticum]	4642	MID004326	2''-Hydroxycinnamaldehyde	c1ccc(c(c1)/C=C/C=O)O	C9H8O2	148.16	2	2	1	37.3	1.97	1.5	1.35	Soluble	Soluble	Soluble	High	medium_risk
GZ	Cinnamomum cassia[Syninnamomum aromaticum]	4825	MID004504	3-(2-Hydroxyphenyl)propanoic acid	c1cccc(c1O)CCC(=O)O	C9H10O3	166.17	3	3	2	57.53	1.43	1.41	1.37	Very soluble	Soluble	Soluble	High	low_risk
GZ	Cinnamomum cassia[SynCinnamomum aromaticum]	6138	MID005737	Melilotic acid	c1cc(c(cc1)CCC(=O)O)O	C9H10O3	166.17	3	3	2	57.53	1.43	1.41	1.37	Very soluble	Soluble	Soluble	High	low_risk
GZ	Cinnamomum cassia[SynCinnamomum aromaticum]	8090	MID007590	Protocatechuic acid	c1(C(=O)O)ccc(c(c1)O)O	C7H6O4	154.12	1	4	3	77.76	1.15	0.8	0.4	Very soluble	Soluble	Soluble	High	low_risk
GZ	Cinmomi Ramulus	MOL000018	MID009870	(+/-)-Isoborneol	[C@]12([C@@H](C[C@@H](CC1)C2(C)C)O)C	C10H18O	154.25	0	1	1	20.23	2.72	2.19	2.45	Soluble	Soluble	Soluble	High	low_risk
GZ	Cinmomi Ramulus	MOL000057	MID009909	DIBP	c1(c(cccc1)C(=O)OCC(C)C)C(=O)OCC(C)C	C16H22O4	278.34	8	4	0	52.6	4.11	3.31	3.43	Soluble	Moderately soluble	Moderately soluble	High	low_risk
GZ	Cinmomi Ramulus	MOL000073	MID009925	ent-Epicatechin	c1(cc(c2c(c1)O[C@H]([C@H](C2)O)c1ccc(c(c1)O)O)O)O	C15H14O6	290.27	1	6	5	110.38	0.36	1.22	0.24	Soluble	Soluble	Soluble	High	medium_risk
GZ	Cinmomi Ramulus	MOL000103	MID009953	4-Hydroxybenzoic acid	c1c(ccc(c1)C(=O)O)O	C7H6O3	138.12	1	3	2	57.53	1.58	1.09	0.99	Soluble	Soluble	Soluble	High	low_risk
GZ	Cinmomi Ramulus	MOL000105	MID009955	protocatechuic acid	C(=O)(c1cc(O)c(O)cc1)O	C7H6O4	154.12	1	4	3	77.76	1.15	0.8	0.4	Very soluble	Soluble	Soluble	High	low_risk
GZ	Cinmomi Ramulus	MOL000118	MID009968	(L)-alpha-Terpineol	CC(C)(O)[C@@H]1CC=C(CC1)C	C10H18O	154.25	1	1	1	20.23	3.39	2.5	2.3	Soluble	Soluble	Soluble	High	low_risk
GZ	Cinmomi Ramulus	MOL000123	MID009973	geraniol	C(=C\CO)(/CCC=C(C)C)\C	C10H18O	154.25	4	1	1	20.23	3.56	2.67	2.59	Soluble	Soluble	Soluble	High	low_risk
GZ	Cinmomi Ramulus	MOL000128	MID009978	NERYLACETATE	C(=C\COC(=O)C)(/CCC=C(C)C)\C	C12H20O2	196.29	6	2	0	26.3	4.04	3.24	2.95	Soluble	Moderately soluble	Soluble	High	low_risk
GZ	Cinmomi Ramulus	MOL000166	MID010011	ZINC01609418	[C@@H]1([C@](CCC=C(C)C)(C)O)CCC(=CC1)C	C15H26O	222.37	4	1	1	20.23	3.79	4.23	3.56	Soluble	Soluble	Soluble	High	low_risk
GZ	Cinmomi Ramulus	MOL000171	MID010016	Guaiol	C([C@H]1CC2=C([C@H](CC1)C)CC[C@@H]2C)(C)(C)O	C15H26O	222.37	1	1	1	20.23	3.07	3.92	3.67	Soluble	Soluble	Soluble	High	low_risk
GZ	Cinmomi Ramulus	MOL000196	MID010039	L-Bornyl acetate	C(=O)(C)O[C@@H]1C[C@@H]2CC[C@]1(C2(C)C)C	C12H20O2	196.29	2	2	0	26.3	4.3	2.76	2.76	Soluble	Moderately soluble	Soluble	High	low_risk
GZ	Cinmomi Ramulus	MOL000198	MID010041	(R)-lilool	[C@@](CCC=C(C)C)(C=C)(C)O	C10H18O	154.25	4	1	1	20.23	2.97	2.67	2.59	Soluble	Soluble	Soluble	High	low_risk
GZ	Cinmomi Ramulus	MOL000219	MID010062	Benzoic Acid	c1(ccccc1)C(=O)O	C7H6O2	122.12	1	2	1	37.3	1.87	1.38	1.6	Soluble	Soluble	Soluble	High	medium_risk
GZ	Cinmomi Ramulus	MOL000244	MID010086	()-Borneol	[C@]12(C([C@@H](C[C@@H]1O)CC2)(C)C)C	C10H18O	154.25	0	1	1	20.23	2.72	2.19	2.45	Soluble	Soluble	Soluble	High	low_risk
GZ	Cinmomi Ramulus	MOL000249	MID010091	Methylcinmate	c1(/C=C/C(=O)OC)ccccc1	C10H10O2	162.19	3	2	0	26.3	2.62	1.76	2.2	Soluble	Soluble	Soluble	High	medium_risk
GZ	Cinmomi Ramulus	MOL000254	MID010096	eugenol	c1(cc(ccc1O)CC=C)OC	C10H12O2	164.2	3	2	1	29.46	2.27	2.13	2.01	Soluble	Soluble	Soluble	High	medium_risk
GZ	Cinmomi Ramulus	MOL000259	MID010101	o-Thymol	c1(c(ccc(c1)C(C)C)C)O	C10H14O	150.22	1	1	1	20.23	3.49	2.82	2.76	Soluble	Soluble	Soluble	High	low_risk
GZ	Cinmomi Ramulus	MOL000303	MID010144	caprylic acid	C(=O)(CCCCCCC)O	C8H16O2	144.21	6	2	1	37.3	3.05	2.43	1.96	Soluble	Soluble	Soluble	High	low_risk
GZ	Cinmomi Ramulus	MOL000340	MID010180	hydrocinnamic acid	c1cccc(c1)CCC(=O)O	C9H10O2	150.17	3	2	1	37.3	1.84	1.7	1.98	Soluble	Soluble	Soluble	High	medium_risk
GZ	Cinmomi Ramulus	MOL000431	MID010269	coumarin	c1(=O)ccc2c(o1)cccc2	C9H6O2	146.14	0	2	0	30.21	1.39	1.79	1.65	Soluble	Very soluble	Soluble	High	medium_risk
GZ	Cinmomi Ramulus	MOL000492	MID010331	(+)-catechin	[C@H]1([C@H](Cc2c(O1)cc(cc2O)O)O)c1cc(c(cc1)O)O	C15H14O6	290.27	1	6	5	110.38	0.36	1.22	0.24	Soluble	Soluble	Soluble	High	medium_risk
GZ	Cinmomi Ramulus	MOL000597	MID010431	Neryl acetate	C(=C\COC(=O)C)(\CCC=C(C)C)/C	C12H20O2	196.29	6	2	0	26.3	4.04	3.24	2.95	Soluble	Moderately soluble	Soluble	High	low_risk
GZ	Cinmomi Ramulus	MOL000608	MID010442	()-Terpinen-4-ol	[C@]1(C(C)C)(CCC(=CC1)C)O	C10H18O	154.25	1	1	1	20.23	3.26	2.5	2.3	Soluble	Soluble	Soluble	High	low_risk
GZ	Cinmomi Ramulus	MOL000671	MID010502	()-Menthol	[C@H]1([C@H](C[C@H](CC1)C)O)C(C)C	C10H20O	156.27	1	1	1	20.23	3.4	2.44	2.45	Soluble	Soluble	Soluble	High	low_risk
GZ	Cinmomi Ramulus	MOL000676	MID010507	DBP	c1(c(C(=O)OCCCC)cccc1)C(=O)OCCCC	C16H22O4	278.34	10	4	0	52.6	4.5	3.6	3.43	Soluble	Moderately soluble	Moderately soluble	High	low_risk
GZ	Cinmomi Ramulus	MOL000771	MID010600	p-coumaric acid	C(=O)(/C=C/c1ccc(cc1)O)O	C9H8O3	164.16	2	3	2	57.53	1.46	1.38	1.28	Soluble	Soluble	Soluble	High	medium_risk
GZ	Cinmomi Ramulus	MOL000875	MID010700	Cedrol	C1C[C@H]([C@@]23CC[C@]([C@@H](C([C@H]12)(C)C)C3)(O)C)C	C15H26O	222.37	0	1	1	20.23	3.88	3.61	3.81	Soluble	Moderately soluble	Soluble	High	low_risk
GZ	Cinmomi Ramulus	MOL000922	MID010747	(R)-p-Menth-1-en-4-ol	[C@]1(CC=C(CC1)C)(O)C(C)C	C10H18O	154.25	1	1	1	20.23	3.26	2.5	2.3	Soluble	Soluble	Soluble	High	low_risk
GZ	Cinmomi Ramulus	MOL000942	MID010766	(1R,4S,4aR,8aR)-4-isopropyl-1,6-dimethyl-3,4,4a,7,8,8a-hexahydro-2H-phthalen-1-ol	[C@@]1(CC[C@H]([C@@H]2C=C(CC[C@@H]12)C)C(C)C)(O)C	C15H26O	222.37	1	1	1	20.23	3.34	3.78	3.67	Soluble	Soluble	Soluble	High	low_risk
GZ	Cinmomi Ramulus	MOL000943	MID010767	epi-10- .gamma.-Eudesmol	C1CC(=C2[C@@](C1)(CC[C@H](C2)C(C)(O)C)C)C	C15H26O	222.37	1	1	1	20.23	3.39	4.06	3.67	Soluble	Soluble	Soluble	High	low_risk
GZ	Cinmomi Ramulus	MOL001121	MID010944	19894-97-4	[C@H]12C[C@H](CC=C1CO)C2(C)C	C10H16O	152.23	1	1	1	20.23	3.22	1.97	2.3	Soluble	Soluble	Soluble	High	low_risk
GZ	Cinmomi Ramulus	MOL001217	MID011038	()-Bornyl acetate	[C@]12([C@H](C[C@@H](CC1)C2(C)C)OC(=O)C)C	C12H20O2	196.29	2	2	0	26.3	4.3	2.76	2.76	Soluble	Moderately soluble	Soluble	High	low_risk
GZ	Cinmomi Ramulus	MOL001300	MID011121	PEL	C(Cc1ccccc1)O	C8H10O	122.16	2	1	1	20.23	1.36	1.22	1.87	Very soluble	Very soluble	Soluble	High	medium_risk
GZ	Cinmomi Ramulus	MOL001301	MID011122	cis-Zimtsaeure	C(=O)(/C=C\c1ccccc1)O	C9H8O2	148.16	2	2	1	37.3	2.13	1.68	1.9	Soluble	Soluble	Soluble	High	medium_risk
GZ	Cinmomi Ramulus	MOL001452	MID011265	protocatechualdehyde	C(=O)c1cc(c(cc1)O)O	C7H6O3	138.12	1	3	2	57.53	1.09	0.91	0.18	Very soluble	Very soluble	Soluble	High	low_risk
GZ	Cinmomi Ramulus	MOL001599	MID011411	α-cubebol	[C@@]1(CCC([C@@H]2C=C(CC[C@H]12)C)(C)C)(O)C	C14H24O	208.34	0	1	1	20.23	2.95	3.53	3.41	Soluble	Soluble	Soluble	High	low_risk
GZ	Cinmomi Ramulus	MOL001640	MID011451	NON	C(CCCCCC)CCC(=O)O	C10H20O2	172.26	8	2	1	37.3	4.09	3.21	2.58	Soluble	Moderately soluble	Soluble	High	low_risk
GZ	Cinmomi Ramulus	MOL001736	MID011544	(-)-taxifolin	c1(cc(c2c(c1)O[C@H]([C@@H](C2=O)O)c1ccc(c(c1)O)O)O)O	C15H12O7	304.25	1	7	5	127.45	0.95	0.86	-0.64	Soluble	Soluble	Soluble	High	medium_risk
GZ	Cinmomi Ramulus	MOL002042	MID011844	thymol	c1(c(ccc(c1)C)C(C)C)O	C10H14O	150.22	1	1	1	20.23	3.3	2.82	2.76	Soluble	Soluble	Soluble	High	low_risk
GZ	Cinmomi Ramulus	MOL002046	MID011848	hexanoic acid	CCCCCC(=O)O	C6H12O2	116.16	4	2	1	37.3	1.92	1.65	1.27	Very soluble	Soluble	Soluble	High	low_risk
GZ	Cinmomi Ramulus	MOL002062	MID011864	Ethyl methoxycinmate	C(=O)(/C=C/c1ccc(cc1)OC)OCC	C12H14O3	206.24	5	3	0	35.53	3.15	2.16	2.16	Soluble	Soluble	Soluble	High	medium_risk
GZ	Cinmomi Ramulus	MOL002095	MID011896	Diethyl phthalate	c1(c(C(=O)OCC)cccc1)C(=O)OCC	C12H14O4	222.24	6	4	0	52.6	2.42	2.04	2.39	Soluble	Soluble	Soluble	High	low_risk
GZ	Cinmomi Ramulus	MOL002124	MID011925	beta-asarone	c1(c(cc(c(c1)OC)OC)OC)/C=C\C	C12H16O3	208.25	4	3	0	27.69	3	2.64	1.97	Soluble	Soluble	Soluble	High	low_risk
GZ	Cinmomi Ramulus	MOL002153	MID011954	1H-Cycloprop(e)azulen-7-ol, decahydro-1,1,7-trimethyl-4-methylene-, (1aR-(1aalpha,4aalpha,7beta,7abeta,7balpha))-	C1C[C@@]([C@@H]2[C@@H]1C(=C)CC[C@@H]1[C@H]2C1(C)C)(O)C	C15H24O	220.35	0	1	1	20.23	3.11	3.39	3.67	Soluble	Soluble	Soluble	High	low_risk
GZ	Cinmomi Ramulus	MOL002193	MID011993	Cerulignol	c1(cc(ccc1O)CCC)OC	C10H14O2	166.22	3	2	1	29.46	2.54	2.35	2.1	Soluble	Soluble	Soluble	High	low_risk
GZ	Cinmomi Ramulus	MOL002225	MID012024	Styrone	c1cccc(c1)/C=C/CO	C9H10O	134.18	2	1	1	20.23	1.95	1.58	2.1	Soluble	Very soluble	Soluble	High	medium_risk
GZ	Cinmomi Ramulus	MOL002295	MID012090	cinmic acid	c1c(cccc1)/C=C/C(=O)O	C9H8O2	148.16	2	2	1	37.3	2.13	1.68	1.9	Soluble	Soluble	Soluble	High	medium_risk
GZ	Cinmomi Ramulus	MOL002334	MID012129	Homocresol	c1(cc(ccc1O)CC)OC	C9H12O2	152.19	2	2	1	29.46	2	1.96	1.8	Soluble	Soluble	Soluble	High	low_risk
GZ	Cinmomi Ramulus	MOL002504	MID012296	Peruviol	[C@@](C)(C=C)(CC/C=C(/C)\CCC=C(C)C)O	C15H26O	222.37	7	1	1	20.23	4.83	4.4	3.86	Soluble	Moderately soluble	Soluble	High	medium_risk
GZ	Cinmomi Ramulus	MOL002691	MID012478	Iva	C(CC(=O)O)(C)C	C5H10O2	102.13	2	2	1	37.3	1.16	1.12	0.89	Very soluble	Very soluble	Soluble	High	low_risk
GZ	Cinmomi Ramulus	MOL002744	MID012532	(R)-2-methylbutyric acid	[C@H](C(=O)O)(CC)C	C5H10O2	102.13	2	2	1	37.3	1.18	1.12	0.89	Very soluble	Very soluble	Soluble	High	low_risk
GZ	Cinmomi Ramulus	MOL002834	MID012619	Ethylcinmate	c1(/C=C/C(=O)OCC)ccccc1	C11H12O2	176.21	4	2	0	26.3	2.99	2.15	2.49	Soluble	Soluble	Soluble	High	medium_risk
GZ	Cinmomi Ramulus	MOL002836	MID012621	anisaldehyde	c1(ccc(cc1)OC)C=O	C8H8O2	136.15	2	2	0	26.3	1.76	1.51	1.12	Soluble	Very soluble	Soluble	High	medium_risk
GZ	Cinmomi Ramulus	MOL002839	MID012624	chavicol	c1c(ccc(c1)O)CC=C	C9H10O	134.18	2	1	1	20.23	2.85	2.12	2.37	Soluble	Soluble	Soluble	High	medium_risk
GZ	Cinmomi Ramulus	MOL002888	MID012672	o-Anisaldehyde	C(=O)c1c(cccc1)OC	C8H8O2	136.15	2	2	0	26.3	1.72	1.51	1.12	Soluble	Very soluble	Soluble	High	medium_risk
GZ	Cinmomi Ramulus	MOL002983	MID012764	Guasol	c1(c(cccc1)O)OC	C7H8O2	124.14	1	2	1	29.46	1.32	1.4	1.15	Very soluble	Very soluble	Soluble	High	low_risk
GZ	Cinmomi Ramulus	MOL002998	MID012778	IPH	c1(ccccc1)O	C6H6O	94.11	0	1	1	20.23	1.46	1.39	1.45	Very soluble	Very soluble	Soluble	High	medium_risk
GZ	Cinmomi Ramulus	MOL003032	MID012811	Benzyl benzoate	c1(C(=O)OCc2ccccc2)ccccc1	C14H12O2	212.24	4	2	0	26.3	3.97	2.89	3.41	Soluble	Moderately soluble	Moderately soluble	High	medium_risk
GZ	Cinmomi Ramulus	MOL003047	MID012823	[(1S)-endo]-(-)-Borneol	[C@]12(CC[C@@H](C[C@H]1O)C2(C)C)C	C10H18O	154.25	0	1	1	20.23	2.72	2.19	2.45	Soluble	Soluble	Soluble	High	low_risk
GZ	Cinmomi Ramulus	MOL003050	MID012826	nonoic acid	C(CCCCC)CCC(=O)O	C9H18O2	158.24	7	2	1	37.3	3.42	2.82	2.28	Soluble	Soluble	Soluble	High	low_risk
GZ	Cinmomi Ramulus	MOL003177	MID012946	Syringaldehyde	c1(c(c(cc(c1)C=O)OC)O)OC	C9H10O4	182.17	3	4	1	55.76	-0.01	1.22	0.24	Very soluble	Very soluble	Soluble	High	low_risk
GZ	Cinmomi Ramulus	MOL003524	MID013284	Benzenepropanol	c1(ccccc1)CCCO	C9H12O	136.19	3	1	1	20.23	1.88	1.61	2.19	Soluble	Very soluble	Soluble	High	medium_risk
GZ	Cinmomi Ramulus	MOL003525	MID013285	Pyruvophenone	c1(C(=O)C(=O)C)ccccc1	C9H8O2	148.16	2	2	0	34.14	1.72	1.46	1.08	Soluble	Soluble	Soluble	High	medium_risk
GZ	Cinmomi Ramulus	MOL003526	MID013286	Cinmyl acetate	c1(/C=C/COC(=O)C)ccccc1	C11H12O2	176.21	4	2	0	26.3	2.25	2.15	2.49	Soluble	Soluble	Soluble	High	medium_risk
GZ	Cinmomi Ramulus	MOL003530	MID013290	O-METHOXYCINMALDEHYDE	c1(c(cccc1)OC)/C=C/C=O	C10H10O2	162.19	3	2	0	26.3	2.2	1.8	1.66	Soluble	Soluble	Soluble	High	medium_risk
GZ	Cinmomi Ramulus	MOL003536	MID013296	T-Cadinol	[C@]1(CC[C@H]([C@@H]2C=C(CC[C@@H]12)C)C(C)C)(O)C	C15H26O	222.37	1	1	1	20.23	3.34	3.78	3.67	Soluble	Soluble	Soluble	High	low_risk
GZ	Cinmomi Ramulus	MOL003537	MID013297	T-Muurolol	[C@]1(CC[C@H]([C@@H]2C=C(CC[C@H]12)C)C(C)C)(O)C	C15H26O	222.37	1	1	1	20.23	3.34	3.78	3.67	Soluble	Soluble	Soluble	High	low_risk
GZ	Cinmomi Ramulus	MOL003785	MID013540	Benzyl acetate	c1(COC(=O)C)ccccc1	C9H10O2	150.17	3	2	0	26.3	1.96	1.6	1.98	Soluble	Soluble	Soluble	High	medium_risk
GZ	Cinmomi Ramulus	MOL004102	MID013850	2-Coumarate	Oc1ccccc1/C=C/C(=O)O	C9H8O3	164.16	2	3	2	57.53	2.03	1.38	1.28	Soluble	Soluble	Soluble	High	medium_risk
GZ	Cinmomi Ramulus	MOL004479	MID014217	o-cresol	c1(c(cccc1)C)O	C7H8O	108.14	0	1	1	20.23	1.95	1.7	1.81	Soluble	Very soluble	Soluble	High	low_risk
GZ	Cinmomi Ramulus	MOL004480	MID014218	acetic acid	C(=O)(C)O	C2H4O2	60.05	0	2	1	37.3	-0.21	0.09	-0.49	Very soluble	Very soluble	Soluble	High	low_risk
GZ	Cinmomi Ramulus	MOL004576	MID014305	taxifolin	O[C@@H]1[C@H](Oc2c(C1=O)c(O)cc(O)c2)c1cc(O)c(O)cc1	C15H12O7	304.25	1	7	5	127.45	0.95	0.86	-0.64	Soluble	Soluble	Soluble	High	medium_risk
GZ	Cinmomi Ramulus	MOL004664	MID014390	heptanoic acid	CCCCCCC(=O)O	C7H14O2	130.18	5	2	1	37.3	2.42	2.04	1.63	Very soluble	Soluble	Soluble	High	low_risk
GZ	Cinmomi Ramulus	MOL004707	MID014429	tau-cadinol	O[C@@]1([C@H]2[C@@H]([C@@H](CC1)C(C)C)C=C(CC2)C)C	C15H26O	222.37	1	1	1	20.23	3.34	3.78	3.67	Soluble	Soluble	Soluble	High	low_risk
GZ	Cinmomi Ramulus	MOL005472	MID015179	1,2-Benzenedicarboxylicacid, mono(2-ethyl) hexylester	c1(c(cccc1)C(=O)O)C(=O)OC[C@@H](CCCC)CC	C16H22O4	278.34	9	4	1	63.6	4	3.76	3.43	Soluble	Moderately soluble	Moderately soluble	High	low_risk
GZ	Cinmomi Ramulus	MOL005610	MID015314	2'-Hydroxyacetophenone	c1cccc(c1O)C(=O)C	C8H8O2	136.15	1	2	1	37.3	1.92	1.59	1.12	Soluble	Soluble	Soluble	High	low_risk
GZ	Cinmomi Ramulus	MOL006219	MID015919	Clorius	c1(C(=O)OC)ccccc1	C8H8O2	136.15	2	2	0	26.3	2.12	1.47	1.93	Soluble	Soluble	Soluble	High	medium_risk
GZ	Cinmomi Ramulus	MOL007946	MID017593	19435-97-3	O[C@]1([C@@H]2[C@H]([C@@H](CC1)C(C)C)C=C(CC2)C)C	C15H26O	222.37	1	1	1	20.23	3.34	3.78	3.67	Soluble	Soluble	Soluble	High	low_risk
GZ	Cinmomi Ramulus	MOL008656	MID018285	(1R,3R,4S)-3,4-dimethylcyclohexan-1-ol	[C@@H]1([C@H](CC[C@H](C1)O)C)C	C8H16O	128.21	0	1	1	20.23	2.04	1.8	1.83	Very soluble	Soluble	Soluble	High	low_risk
GZ	Cinmomi Ramulus	MOL008668	MID018296	2-ethoxypropanol	C([C@@H](C)OCC)O	C5H12O2	104.15	3	2	1	29.46	0.19	0.4	0.23	Very soluble	Very soluble	Soluble	High	low_risk
GZ	Cinmomi Ramulus	MOL010120	MID019725	(1S,4R,4aR,8aR)-1-isopropyl-4,7-dimethyl-2,3,4,5,6,8a-hexahydro-1H-phthalen-4a-ol	O[C@@]12[C@H]([C@@H](CC[C@H]1C)C(C)C)C=C(CC2)C	C15H26O	222.37	1	1	1	20.23	3.7	3.78	3.67	Soluble	Soluble	Soluble	High	low_risk
GZ	Cinmomi Ramulus	MOL010257	MID019861	Isoamyl benzoate	O(CCC(C)C)C(=O)c1ccccc1	C12H16O2	192.25	5	2	0	26.3	4.15	2.89	3.13	Soluble	Moderately soluble	Soluble	High	medium_risk
GZ	Cinmomi Ramulus	MOL010259	MID019863	Apple oil	O(CCC(C)C)C(=O)CC(C)C	C10H20O2	172.26	6	2	0	26.3	3.07	2.62	2.58	Soluble	Soluble	Soluble	High	low_risk
GZ	Cinmomi Ramulus	MOL010545	MID020144	2-Methoxycinmic Acid	C(=O)(/C=C/c1c(cccc1)OC)O	C10H10O3	178.18	3	3	1	46.53	1.81	1.68	1.59	Soluble	Soluble	Soluble	High	medium_risk
GZ	Cinmomi Ramulus	MOL010546	MID020145	ST069309	c12c3c4c(cc1CCCN2CCC3)cc(c(=O)o4)C(=O)O	C16H15NO4	285.29	1	4	1	70.75	3.1	1.81	2.28	Soluble	Moderately soluble	Soluble	High	low_risk
GZ	Cinmomi Ramulus	MOL010549	MID020148	m-Formylphenol	c1(cc(ccc1)O)C=O	C7H6O2	122.12	1	2	1	37.3	1.29	1.2	0.79	Very soluble	Very soluble	Soluble	High	medium_risk
GZ	Cinmomi Ramulus	MOL010550	MID020149	4-Methyl-2-(1,5-dimethyl-4-hexenyl)-3-cyclohexen-1-ol	[C@H]1([C@@H](C=C(CC1)C)[C@H](CCC=C(C)C)C)O	C15H26O	222.37	4	1	1	20.23	4.12	4.09	3.56	Soluble	Moderately soluble	Soluble	High	low_risk
GZ	Cinmomi Ramulus	MOL010551	MID020150	DMEP	c1(c(cccc1)C(=O)OCCOC)C(=O)OCCOC	C14H18O6	282.29	10	6	0	71.06	1.39	1.29	1.28	Soluble	Soluble	Soluble	High	low_risk
GZ	Cinmomi Ramulus	MOL010552	MID020151	2-Methyl-N-phenylmaleimide	N1(c2ccccc2)C(=O)C(=CC1=O)C	C11H9NO2	187.19	1	2	0	37.38	1.41	1.13	1.4	Soluble	Very soluble	Soluble	High	medium_risk
GZ	Cinmomi Ramulus	MOL010555	MID020154	1,2-Dibenzoylethane	c1(C(=O)CCC(=O)c2ccccc2)ccccc1	C16H14O2	238.28	5	2	0	34.14	2.85	3.53	2.76	Soluble	Soluble	Moderately soluble	High	medium_risk
GZ	Cinmomi Ramulus	MOL010556	MID020155	Phenethyl benzoate	C(=O)(c1ccccc1)OCCc1ccccc1	C15H14O2	226.27	5	2	0	26.3	4.01	3.09	3.67	Soluble	Moderately soluble	Moderately soluble	High	medium_risk
GZ	Cinmomi Ramulus	MOL010557	MID020156	Ethyl benzoate	C(=O)(c1ccccc1)OCC	C9H10O2	150.17	3	2	0	26.3	2.64	1.86	2.25	Soluble	Soluble	Soluble	High	medium_risk
GZ	Cinmomi Ramulus	MOL010558	MID020157	Substance H 36	C(=O)(/C=C\c1c(cccc1)OC)O	C10H10O3	178.18	3	3	1	46.53	1.81	1.68	1.59	Soluble	Soluble	Soluble	High	medium_risk
GZ	Cinmomi Ramulus	MOL010559	MID020158	2-Coumarite	C(=O)(/C=C\c1c(cccc1)O)O	C9H8O3	164.16	2	3	2	57.53	2.03	1.38	1.28	Soluble	Soluble	Soluble	High	medium_risk
GZ	Cinmomi Ramulus	MOL010560	MID020159	WLN: VHO2R	c1(CCOC=O)ccccc1	C9H10O2	150.17	4	2	0	26.3	2.09	1.4	1.98	Soluble	Soluble	Soluble	High	medium_risk
GZ	Cinmomi Ramulus	MOL010561	MID020160	2-Methoxyphenylacetone	c1(c(cccc1)OC)CC(=O)C	C10H12O2	164.2	3	2	0	26.3	1.64	1.83	1.74	Soluble	Very soluble	Soluble	High	low_risk
GZ	Cinmomi Ramulus	MOL010562	MID020161	Hydro Cinmicacid	C(=O)(/C=C/[C@@H]1C=CC=CC1)O	C9H10O2	150.17	2	2	1	37.3	1.95	1.76	1.59	Very soluble	Soluble	Soluble	High	low_risk
GZ	Cinmomi Ramulus	MOL010563	MID020162	Methyl (Z)-cinmate	C(=O)(/C=C\c1ccccc1)OC	C10H10O2	162.19	3	2	0	26.3	2.62	1.76	2.2	Soluble	Soluble	Soluble	High	medium_risk
GZ	Cinmomi Ramulus	MOL010564	MID020163	NK	c1(c(cccc1)O)C=O	C7H6O2	122.12	1	2	1	37.3	1.81	1.2	0.79	Soluble	Soluble	Soluble	High	medium_risk
GZ	Cinmomi Ramulus	MOL010957	MID020553	(Z)-Ethyl cinmate	O(CC)C(=O)/C=C\c1ccccc1	C11H12O2	176.21	4	2	0	26.3	2.99	2.15	2.49	Soluble	Soluble	Soluble	High	medium_risk
GZ	Cinmomi Ramulus	MOL011428	MID021019	Phenethyl acetate	c1cccc(c1)CCOC(=O)C	C10H12O2	164.2	4	2	0	26.3	2.3	1.79	2.29	Soluble	Soluble	Soluble	High	medium_risk
GZ	Cinmomi Ramulus	MOL011432	MID021023	(1R,3R,5R)-6,6-dimethyl-2-methylene-3-norpinol	O[C@@H]1C[C@@H]2C([C@@H](C2)C1=C)(C)C	C10H16O	152.23	0	1	1	20.23	1.79	1.97	2.3	Very soluble	Very soluble	Soluble	High	low_risk
GZ	Cinmomi Ramulus	MOL012174	MID021748	o-Anisic acid	c1(c(cccc1)OC)C(=O)O	C8H8O3	152.15	2	3	1	46.53	1.59	1.39	1.32	Soluble	Soluble	Soluble	High	low_risk
GZ	Cinmomi Ramulus	MOL013023	MID022580	Biosol	c1(c(cc(cc1)O)C)C(C)C	C10H14O	150.22	1	1	1	20.23	2.99	2.82	2.76	Soluble	Soluble	Soluble	High	low_risk
GZ	Cinmomi Ramulus	MOL013205	MID022758	p-Methoxycinmaldehyde	c1(ccc(cc1)OC)/C=C/C=O	C10H10O2	162.19	3	2	0	26.3	1.83	1.8	1.66	Soluble	Soluble	Soluble	High	medium_risk
GZ	Cinmomi Ramulus	1904	MID001791	Coumarin	c1ccc2c(c1)ccc(=O)o2	C9H6O2	146.14	0	2	0	30.21	1.39	1.79	1.65	Soluble	Very soluble	Soluble	High	medium_risk
GZ	Cinmomi Ramulus	1640	MID001551	Cinnamic alcohol	c1cccc(c1)/C=C/CO	C9H10O	134.18	2	1	1	20.23	1.95	1.58	2.1	Soluble	Very soluble	Soluble	High	medium_risk
GZ	Cinmomi Ramulus	1639	MID001550	Cinnamic acid	c1cccc(c1)/C=C/C(=O)O	C9H8O2	148.16	2	2	1	37.3	2.13	1.68	1.9	Soluble	Soluble	Soluble	High	medium_risk
GZ	Cinmomi Ramulus	1638	MID001549	Cinnamaldehyde	c1cccc(c1)/C=C/C=O	C9H8O	132.16	2	1	0	17.07	1.9	1.79	2.01	Soluble	Very soluble	Soluble	High	medium_risk
SY	Paeonia albiflora[SynPaeonia	7570	MID007099	Paeonilactone A	[C@@H]1(C(=O)O[C@H]2[C@@H]1CC(=O)[C@](C2)(O)C)C	C10H14O4	198.22	0	4	1	63.6	0.17	0.28	0.35	Very soluble	Very soluble	Soluble	High	low_risk
SY	Paeonia albiflora[SynPaeonia lactiflora]	8202	MID007702	Pyrethrin Ⅱ	C/C(=C/[C@@H]1C(C)(C1C(=O)OC1CC(=O)C(=C1C)C/C=C/C=C)C)/C(=O)OC	C22H28O5	372.45	9	5	0	69.67	4.3	3.71	2.89	Moderately soluble	Moderately soluble	Soluble	High	medium_risk
SY	Paeoniae Radix Alba	MOL000106	MID009956	PYG	c1cc(c(c(c1)O)O)O	C6H6O3	126.11	0	3	3	60.69	0.52	0.8	0.18	Very soluble	Very soluble	Soluble	High	low_risk
SY	Paeoniae Radix Alba	MOL000219	MID010062	Benzoic Acid	c1(ccccc1)C(=O)O	C7H6O2	122.12	1	2	1	37.3	1.87	1.38	1.6	Soluble	Soluble	Soluble	High	medium_risk
SY	Paeoniae Radix Alba	MOL000422	MID010260	kaempferol	c1(c(c(=O)c2c(o1)cc(cc2O)O)O)c1ccc(cc1)O	C15H10O6	286.24	1	6	4	111.13	1.9	2.28	-0.03	Soluble	Soluble	Soluble	High	medium_risk
SY	Paeoniae Radix Alba	MOL000492	MID010331	(+)-catechin	[C@H]1([C@H](Cc2c(O1)cc(cc2O)O)O)c1cc(c(cc1)O)O	C15H14O6	290.27	1	6	5	110.38	0.36	1.22	0.24	Soluble	Soluble	Soluble	High	medium_risk
SY	Paeoniae Radix Alba	MOL000513	MID010351	3,4,5-trihydroxybenzoic acid	C(=O)(c1cc(O)c(O)c(O)c1)O	C7H6O5	170.12	1	5	4	97.99	0.7	0.5	-0.16	Very soluble	Soluble	Soluble	High	low_risk
SY	Paeoniae Radix Alba	MOL000676	MID010507	DBP	c1(c(C(=O)OCCCC)cccc1)C(=O)OCCCC	C16H22O4	278.34	10	4	0	52.6	4.5	3.6	3.43	Soluble	Moderately soluble	Moderately soluble	High	low_risk
SY	Paeoniae Radix Alba	MOL000775	MID010603	EEE	O(C(=O)C)CC	C4H8O2	88.11	2	2	0	26.3	0.73	0.57	0.49	Very soluble	Very soluble	Soluble	High	low_risk
SY	Paeoniae Radix Alba	MOL000874	MID010699	paeonol	C(=O)(C)c1c(cc(cc1)OC)O	C9H10O3	166.17	2	3	1	46.53	1.98	1.6	0.83	Soluble	Soluble	Soluble	High	low_risk
SY	Paeoniae Radix Alba	MOL000875	MID010700	Cedrol	C1C[C@H]([C@@]23CC[C@]([C@@H](C([C@H]12)(C)C)C3)(O)C)C	C15H26O	222.37	0	1	1	20.23	3.88	3.61	3.81	Soluble	Moderately soluble	Soluble	High	low_risk
SY	Paeoniae Radix Alba	MOL001801	MID011609	salicylic acid	C(=O)(c1c(O)cccc1)O	C7H6O3	138.12	1	3	2	57.53	2.26	1.09	0.99	Soluble	Soluble	Soluble	High	low_risk
SY	Paeoniae Radix Alba	MOL001888	MID011695	2,2-dimethylcyclohexanol	[C@H]1(C(CCCC1)(C)C)O	C8H16O	128.21	0	1	1	20.23	2.18	1.95	1.83	Soluble	Soluble	Soluble	High	low_risk
SY	Paeoniae Radix Alba	MOL001892	MID011699	Dipropyl phthalate	c1(c(C(=O)OCCC)cccc1)C(=O)OCCC	C14H18O4	250.29	8	4	0	52.6	3.27	2.82	2.92	Soluble	Moderately soluble	Moderately soluble	High	low_risk
SY	Paeoniae Radix Alba	MOL001895	MID011702	Dibutylphenol	c1(c(c(C(C)(C)C)ccc1)O)C(C)(C)C	C14H22O	206.32	2	1	1	20.23	4.92	3.99	3.87	Moderately soluble	Moderately soluble	Moderately soluble	High	low_risk
SY	Paeoniae Radix Alba	MOL001896	MID011703	bicyclo[3.1.1]hept-2-ene-2-methanol, 6,6-dimethyl-	OCC1=CC[C@H]2C([C@@H]1C2)(C)C	C10H16O	152.23	1	1	1	20.23	3.22	1.97	2.3	Soluble	Soluble	Soluble	High	low_risk
SY	Paeoniae Radix Alba	MOL001897	MID011704	()-trans-Myrtanol	OC[C@H]1[C@@H]2C([C@@H](C2)CC1)(C)C	C10H18O	154.25	1	1	1	20.23	3.41	2.05	2.45	Soluble	Soluble	Soluble	High	low_risk
SY	Paeoniae Radix Alba	MOL001898	MID011705	Acetyl oxide	C(=O)(OC(=O)C)C	C4H6O3	102.09	2	3	0	43.37	-0.1	0.1	0.31	Very soluble	Very soluble	Soluble	High	low_risk
SY	Paeoniae Radix Alba	MOL001904	MID011711	2 - methyl - 3 - (2 - propenyl) - phenol	c1(c(c(ccc1)CC=C)C)O	C10H12O	148.2	2	1	1	20.23	3.19	2.43	2.67	Soluble	Soluble	Soluble	High	medium_risk
SY	Paeoniae Radix Alba	MOL001906	MID011713	Methylgallate	Oc1cc(cc(O)c1O)C(=O)OC	C8H8O5	184.15	2	5	3	86.99	0.86	0.59	0.18	Very soluble	Soluble	Soluble	High	low_risk
SY	Paeoniae Radix Alba	MOL001907	MID011714	Progallin A	O(C(=O)c1cc(O)c(O)c(O)c1)CC	C9H10O5	198.17	3	5	3	86.99	1.3	0.98	0.49	Soluble	Soluble	Soluble	High	low_risk
SY	Paeoniae Radix Alba	MOL001909	MID011716	(Z)-(1S,5R)-beta-pinen-10-yl-beta-vicianoside_qt	O/C=C/1\[C@@H]2C([C@@H](C2)CC1)(C)C	C10H16O	152.23	0	1	1	20.23	3.45	2.88	2.3	Soluble	Soluble	Soluble	High	low_risk
SY	Paeoniae Radix Alba	MOL001912	MID011719	albiflorin R1_qt	O1[C@H]2[C@]3([C@](O)(C[C@H]3C(=O)C2)[C@]1(O)C)COC(=O)c1ccccc1	C17H18O6	318.32	4	6	2	93.06	0.07	0.66	0.96	Very soluble	Very soluble	Soluble	High	medium_risk
SY	Paeoniae Radix Alba	MOL001913	MID011720	propyl (2R)-2-hydroxypropanoate	C(=O)([C@@H](C)O)OCCC	C6H12O3	132.16	4	3	1	46.53	0.76	0.32	0.39	Very soluble	Very soluble	Soluble	High	low_risk
SY	Paeoniae Radix Alba	MOL001917	MID011723	(3S,3aR,5S,6S,7aR)-5,6-dihydroxy-3,6-dimethyl-3,3a,4,5,7,7a-hexahydrobenzofuran-2-one	O1[C@H]2[C@H](C[C@@H]([C@](C2)(O)C)O)[C@@H](C1=O)C	C10H16O4	200.23	0	4	2	66.76	0.16	0.07	0.46	Very soluble	Very soluble	Soluble	High	low_risk
SY	Paeoniae Radix Alba	MOL001918	MID011724	paeoniflorgenone	O1[C@]2([C@]3(O[C@@H]1[C@@H]([C@H](C3)C(=O)C2)COC(=O)c1ccccc1)O)C	C17H18O6	318.32	4	6	1	82.06	0.84	1.27	1.37	Soluble	Soluble	Soluble	High	medium_risk
SY	Paeoniae Radix Alba	MOL001919	MID011725	(3S,5R,8R,9R,10S,14S)-3,17-dihydroxy-4,4,8,10,14-pentamethyl-2,3,5,6,7,9-hexahydro-1H-cyclopenta[a]phenthrene-15,16-dione	O[C@@H]1C([C@H]2[C@@]([C@@H]3[C@@](CC2)([C@]2(C(=C(O)C(=O)C2=O)C=C3)C)C)(CC1)C)(C)C	C22H30O4	358.47	0	4	2	74.6	3.69	3.75	2.35	Moderately soluble	Moderately soluble	Soluble	High	low_risk
SY	Paeoniae Radix Alba	MOL001923	MID011728	[(3S,3aR,6S,7aR)-6-hydroxy-6-methyl-2,5-dioxo-3a,4,7,7a-tetrahydro-3H-benzofuran-3-yl]methyl benzoate	O1[C@H]2[C@@H]([C@H](C1=O)COC(=O)c1ccccc1)CC(=O)[C@@](O)(C2)C	C17H18O6	318.32	4	6	1	89.9	1.18	1.12	1.29	Soluble	Soluble	Soluble	High	medium_risk
SY	Paeoniae Radix Alba	MOL001925	MID011730	paeoniflorin_qt	O1[C@@]2([C@]3(O)[C@]4([C@@H](C3)[C@@](O[C@@H]14)(O)C2)COC(=O)c1ccccc1)C	C17H18O6	318.32	4	6	2	85.22	0.57	0.82	1.46	Soluble	Very soluble	Soluble	High	medium_risk
SY	Paeoniae Radix Alba	MOL001928	MID011733	albiflorin_qt	O1[C@]2([C@@]3(O)[C@]([C@H](C3)[C@H](O)C2)(C1=O)COC(=O)c1ccccc1)C	C17H18O6	318.32	4	6	2	93.06	0.58	0.66	1.37	Soluble	Soluble	Soluble	High	medium_risk
SY	Paeoniae Radix Alba	MOL001931	MID011736	4-Chlorobutyric acid	C(C(=O)O)CCCl	C4H7ClO2	122.55	3	2	1	37.3	0.64	1.09	0.89	Very soluble	Very soluble	Soluble	High	low_risk
SY	Paeoniae Radix Alba	MOL001934	MID011739	(3R,3aR,6S,7aR)-6-hydroxy-3,6-dimethyl-3a,4,7,7a-tetrahydro-3H-benzofuran-2,5-dione	O1[C@H]2[C@@H]([C@H](C1=O)C)CC(=O)[C@@](O)(C2)C	C10H14O4	198.22	0	4	1	63.6	0.17	0.28	0.35	Very soluble	Very soluble	Soluble	High	low_risk
SY	Paeoniae Radix Alba	MOL001935	MID011740	(3aR,6S,7aR)-6-hydroxy-6-methyl-3-methylene-3a,4,7,7a-tetrahydrobenzofuran-2,5-dione	O1[C@H]2[C@H](CC(=O)[C@@](O)(C2)C)C(=C)C1=O	C10H12O4	196.2	0	4	1	63.6	0.06	0.2	0.25	Very soluble	Very soluble	Soluble	High	low_risk
SY	Paeoniae Radix Alba	MOL001936	MID011741	cis-5-Octen-1-ol	C(/C=C\CC)CCCO	C8H16O	128.21	5	1	1	20.23	2.03	2.12	2.07	Very soluble	Soluble	Soluble	High	low_risk
SY	Paeoniae Radix Alba	MOL004480	MID014218	acetic acid	C(=O)(C)O	C2H4O2	60.05	0	2	1	37.3	-0.21	0.09	-0.49	Very soluble	Very soluble	Soluble	High	low_risk
SY	Paeoniae Radix Alba	MOL008707	MID018333	Ethylisobutyrate	C(=O)(OCC)C(C)C	C6H12O2	116.16	3	2	0	26.3	1.52	1.21	1.27	Very soluble	Very soluble	Soluble	High	low_risk
SY	Paeoniae Radix Alba	3715	MID003520	Gallic acid	c1(c(cc(cc1O)C(=O)O)O)O	C7H6O5	170.12	1	5	4	97.99	0.7	0.5	-0.16	Very soluble	Soluble	Soluble	High	low_risk
SY	Paeoniae Radix Alba	MOL007006	MID016685	oxypaeoniflorin	[C@@]12([C@]3([C@]4(O[C@@H]2O[C@@]([C@@H]1C3)(C4)O)C)O[C@@H]1O[C@H]([C@H]([C@H]([C@@H]1O)O)O)CO)COC(=O)c1ccc(cc1)O	C23H28O12	496.46	7	12	6	184.6	-1.38	-1.65	-1.17	Very soluble	Very soluble	Soluble	Low	ambiguous
SY	Paeoniae Radix Alba	1441	MID001362	Catechin	c1(cc(c(cc1)O)O)[C@@H]1[C@H](Cc2c(cc(cc2O1)O)O)O	C15H14O6	290.27	1	6	5	110.38	0.36	1.22	0.24	Soluble	Soluble	Soluble	High	medium_risk
SY	Paeoniae Radix Alba	MOL001927	MID011732	Albiflorin	O1[C@]2([C@@]3(O[C@@H]4O[C@@H]([C@@H](O)[C@H](O)[C@H]4O)CO)[C@]([C@H](C3)[C@H](O)C2)(C1=O)COC(=O)c1ccccc1)C	C23H28O11	480.46	7	11	5	172.21	-1.01	-1.51	-0.77	Very soluble	Soluble	Soluble	Low	ambiguous
SY	Paeoniae Radix Alba	7569	MID007098	Paeoniflorin	[C@@H]1([C@@H]([C@H]([C@@H](O[C@@H]1CO)O[C@]12C(COC(=O)c3ccccc3)([C@H](C1)[C@]1(C[C@@]2(OO1)C)O)C)O)O)O	C23H28O11	480.5	7	11	5	164.37	-0.23	-0.76	-0.27	Soluble	Soluble	Soluble	Low	ambiguous
SY	Paeoniae Radix Alba	965	MID000912	Benzoic acid	c1cccc(c1)C(=O)O	C7H6O2	122.12	1	2	1	37.3	1.87	1.38	1.6	Soluble	Soluble	Soluble	High	medium_risk
SY	Paeoniae Radix Alba	7694	MID007220	1,2,3,4,6-pentagalloylglucose	c1(cc(cc(c1O)O)C(=O)O[C@H]1[C@H](OC(=O)c2cc(c(c(c2)O)O)O)[C@H]([C@@H]([C@H](O1)COC(=O)c1cc(c(c(c1)O)O)O)OC(=O)c1cc(c(c(c1)O)O)O)OC(=O)c1cc(c(c(c1)O)O)O)O	C41H32O26	940.68	16	26	15	444.18	3.59	1.69	-2.83	Poorly soluble	Insoluble	Soluble	Low	ambiguous
SY	Paeoniae Radix Alba	981	MID000928	Benzoyl-oxypaeonilflorin	C(OC(=O)c1ccc(cc1)O)[C@]12C3(C[C@@H]1[C@]1(C[C@@]3(O[C@H]2O1)C)O)O[C@@H]1O[C@H](COC(=O)c2ccccc2)C([C@@H]([C@H]1O)O)O	C30H32O13	600.57	10	13	5	190.67	0.31	0.21	0.25	Soluble	Soluble	Soluble	Low	ambiguous
SJ	Zingiber officinale	119	MID000105	Acetylborneol	C1CC2C[C@H](C1(C2(C)C)C)OC(=O)C	C12H20O2	196.29	2	2	0	26.3	4.3	2.76	2.76	Soluble	Moderately soluble	Soluble	High	low_risk
SJ	Zingiber officinale.	258	MID000242	Aframodial	C1CC(C2[C@](C1)([C@H]([C@]1(CC2)OC1)C/C=C(\CC=O)/C=O)C)(C)C	C20H30O3	318.45	5	3	0	46.67	3.61	4.1	2.85	Soluble	Moderately soluble	Moderately soluble	High	low_risk
SJ	Zingiber officinale	1087	MID001030	Borneol	C12(CCC(C[C@H]1O)C2(C)C)C	C10H18O	154.25	0	1	1	20.23	2.72	2.19	2.45	Soluble	Soluble	Soluble	High	low_risk
SJ	Zingiber officinale	1358	MID001282	2-Caraneol	C1(CCC2C(C1)C2(C)C)(O)C	C10H18O	154.25	0	1	1	20.23	2.12	2.19	2.45	Soluble	Soluble	Soluble	High	low_risk
SJ	Zingiber officinale	1695	MID001603	Citronellol	CC(=CCCC(CCO)C)C	C10H20O	156.27	5	1	1	20.23	3.91	2.75	2.7	Soluble	Moderately soluble	Soluble	High	low_risk
SJ	Zingiber officinale	1696	MID001604	Citronellyl acetate	CC(=CCCC(CCOC(=O)C)C)C	C12H22O2	198.3	7	2	0	26.3	4.48	3.32	3.04	Soluble	Moderately soluble	Soluble	High	low_risk
SJ		2615	MID002462	Diethyl sulfide	CCSCC	C4H10S	90.19	2	0	0	25.3	1.95	1.76	1.82	Very soluble	Soluble	Soluble	High	medium_risk
SJ	Zingiber officinale.	3251	MID003080	(E)-8β,17-Epoxylabd-12-ene-15,16-dial	C1(C2[C@](CCC1)([C@H]([C@@]1(CC2)CO1)C/C=C(\CC=O)/C=O)C)(C)C	C20H30O3	318.45	5	3	0	46.67	3.61	4.1	2.85	Soluble	Moderately soluble	Moderately soluble	High	low_risk
SJ	Zingiber officinale.	3359	MID003184	4-Ethenyl-2,2,4-trimethyl-3-(1- methylethenyl)-cyclohexane-methanol	C1(CCC(C(C1C(=C)C)(C)C)CO)(C=C)C	C15H26O	222.37	3	1	1	20.23	4.63	3.8	3.56	Soluble	Moderately soluble	Soluble	High	low_risk
SJ	Zingiber officinale.	3373	MID003197	Ethyl acetate,Ethyl ethanoate [141-78-6]	CC(=O)OCC	C4H8O2	88.11	2	2	0	26.3	0.73	0.57	0.49	Very soluble	Very soluble	Soluble	High	low_risk
SJ	Zingiber officinale	3417	MID003240	Ethylpropionate [105-37-3]	C(C(=O)OCC)C	C5H10O2	102.13	3	2	0	26.3	1.21	0.96	0.89	Very soluble	Very soluble	Soluble	High	low_risk
SJ	Zingiber officinale.	3433	MID003253	β-Eudesmol	C1CC(=C)[C@H]2[C@](C1)(CC[C@H](C2)C(C)(C)O)C	C15H26O	222.37	1	1	1	20.23	3.74	3.92	3.67	Soluble	Soluble	Soluble	High	low_risk
SJ	Zingiber officinale	3538	MID003351	Fenchyl alcohol	C1CC2C(C(C1(C)C2)O)(C)C	C10H18O	154.25	0	1	1	20.23	3.17	2.19	2.45	Soluble	Soluble	Soluble	High	low_risk
SJ	Zingiber officinale.	3710	MID003516	Galanolactone	C\1(=C/C[C@@H]2C3(CCCC([C@@H]3CC[C@]32CO3)(C)C)C)/CCOC1=O	C20H30O3	318.45	2	3	0	38.83	4.63	4.26	3.75	Moderately soluble	Moderately soluble	Moderately soluble	High	medium_risk
SJ	Zingiber officinale	3856	MID003645	Geraniol	CC(=CCC/C(=C/CO)/C)C	C10H18O	154.25	4	1	1	20.23	3.56	2.67	2.59	Soluble	Soluble	Soluble	High	low_risk
SJ	Zingiber officinale	3857	MID003646	Geranyl acetate	CC(=CCC/C(=C/COC(=O)C)/C)C	C12H20O2	196.29	6	2	0	26.3	4.04	3.24	2.95	Soluble	Moderately soluble	Soluble	High	low_risk
SJ	Zingiber officinale	3893	MID003679	6- Gingerdione	c1cc(c(cc1CCC(=O)/C=C(\O)/CCCCC)OC)O	C17H24O4	292.37	9	4	2	66.76	3.8	3.92	2.05	Soluble	Moderately soluble	Moderately soluble	High	low_risk
SJ	Zingiber officinale	3895	MID003680	Gingerenone B	COc1c(O)ccc(c1)CCC(=O)/C=C/CCc1cc(c(c(c1)OC)O)OC	C22H26O6	386.44	10	6	2	85.22	3.72	3.81	2.11	Moderately soluble	Moderately soluble	Moderately soluble	High	medium_risk
SJ	Zingiber officinale	3896	MID003681	Gingerenone C	COc1c(O)ccc(c1)CCC(=O)/C=C/CCc1ccc(cc1)O	C20H22O4	326.39	8	4	2	66.76	3.77	3.8	2.77	Moderately soluble	Moderately soluble	Moderately soluble	High	medium_risk
SJ	Zingiber officinale	3899	MID003684	4-Gingerol	c1cc(c(cc1CCC(=O)CC(O)CCC)OC)O	C15H22O4	266.33	8	4	2	66.76	1.68	2.45	1.64	Soluble	Soluble	Soluble	High	low_risk
SJ	Zingiber officinale	3900	MID003685	Gingerol	COc1c(O)ccc(c1)CCC(=O)CC(CCCCC)O	C17H26O4	294.39	10	4	2	66.76	2.76	3.23	2.14	Soluble	Soluble	Moderately soluble	High	low_risk
SJ	Zingiber officinale	4404	MID004094	2-Heptanol	CC(CCCCC)O	C7H16O	116.2	4	1	1	20.23	2.31	1.95	1.89	Very soluble	Soluble	Soluble	High	low_risk
SJ	Zingiber officinale	4768	MID004448	1-(4-Hydroxy-3-methoxyphenyl)-3,5-octane-diol	c1(c(cc(cc1)CCC(CC(CCC)O)O)OC)O	C15H24O4	268.35	8	4	3	69.92	2.19	2.25	1.73	Soluble	Soluble	Soluble	High	low_risk
SJ	Zingiber ofricinale	5074	MID004744	D-Isoborneol	C1CC2C[C@@H](C1(C2(C)C)C)O	C10H18O	154.25	0	1	1	20.23	2.72	2.19	2.45	Soluble	Soluble	Soluble	High	low_risk
SJ	Zingiber offcinale	5075	MID004745	L-lsoborneol	C12CCC([C@@H](C1)O)(C2(C)C)C	C10H18O	154.25	0	1	1	20.23	2.72	2.19	2.45	Soluble	Soluble	Soluble	High	low_risk
SJ	Zingiber officinale	5155	MID004823	Isogingerenone-B	c1(c(O)ccc(c1)CC/C=C/C(=O)CCc1cc(c(O)c(OC)c1)OC)OC	C22H26O6	386.44	10	6	2	85.22	3.72	3.81	2.11	Moderately soluble	Moderately soluble	Moderately soluble	High	medium_risk
SJ	Zingiber officinale	6354	MID005945	Methyl acetate	CC(=O)OC	C3H6O2	74.08	1	2	0	26.3	0.18	0.18	0.03	Very soluble	Very soluble	Soluble	High	low_risk
SJ	Zingiber officinale	6363	MID005954	Methyl allyl sulfide	C=CCSC	C4H8S	88.17	2	0	0	25.3	1.52	1.54	1.67	Very soluble	Very soluble	Soluble	High	medium_risk
SJ	Zingiber officinale	6601	MID006182	Methylglyoxal	CC(=O)C=O	C3H4O2	72.06	1	2	0	34.14	-0.39	-0.23	-0.89	Highly soluble	Highly soluble	Soluble	High	low_risk
SJ	Zingiber officinale	6680	MID006259	4-Methyl-1-(1-methylethyl)-3-cyclohexen-1-ol-acetate	C1C(=CCC(C1)(C(C)C)OC(=O)C)C	C12H20O2	196.29	3	2	0	26.3	2.76	3.07	2.65	Soluble	Soluble	Soluble	High	low_risk
SJ	Zingiber officinale	7208	MID006751	E-Nerolidol	CC(=CCC/C(=C/CCC(O)(C=C)C)/C)C	C15H26O	222.37	7	1	1	20.23	4.83	4.4	3.86	Soluble	Moderately soluble	Soluble	High	medium_risk
SJ	Zingiber officinale	7295	MID006836	n-Nonanol	CCCCCCCCCO	C9H20O	144.25	7	1	1	20.23	3.77	2.73	2.54	Soluble	Soluble	Soluble	High	low_risk
SJ	Zingiber officinale	7622	MID007150	Parasorbic acid	C1[C@@H](OC(=O)C=C1)C	C6H8O2	112.13	0	2	0	26.3	1.11	0.88	0.77	Very soluble	Very soluble	Soluble	High	medium_risk
SJ	Zingiber officinale	8071	MID007571	n-Propanol；1-Propanol；n-Propyl alcohol；Propyl alcohol；Propan-1-ol	CCCO	C3H8O	60.1	1	1	1	20.23	0.25	0.39	0.29	Very soluble	Very soluble	Soluble	High	low_risk
SJ	Zingiber officinale	8599	MID008087	β-Santalol	C1(C(=C)C2CC1CC2)(CC/C=C(\CO)/C)C	C15H24O	220.35	4	1	1	20.23	4.94	3.7	3.56	Moderately soluble	Moderately soluble	Soluble	High	low_risk
SJ	Zingiber o	9463	MID008923	Terpinen-4-ol	C1(=CCC(CC1)(C(C)C)O)C	C10H18O	154.25	1	1	1	20.23	3.26	2.5	2.3	Soluble	Soluble	Soluble	High	low_risk
SJ	Zingiber Officile Roscoe	MOL000018	MID009870	(+/-)-Isoborneol	[C@]12([C@@H](C[C@@H](CC1)C2(C)C)O)C	C10H18O	154.25	0	1	1	20.23	2.72	2.19	2.45	Soluble	Soluble	Soluble	High	low_risk
SJ	Zingiber Officile Roscoe	MOL000032	MID009884	beta-Eudesmol	C1[C@@H](CC[C@]2(CCCC(=C)[C@H]12)C)C(C)(C)O	C15H26O	222.37	1	1	1	20.23	3.74	3.92	3.67	Soluble	Soluble	Soluble	High	low_risk
SJ	Zingiber Officile Roscoe	MOL000034	MID009886	2-[(1R,3S,4S)-3-isopropenyl-4-methyl-4-vinylcyclohexyl]propan-2-ol	CC(C)(O)[C@H]1C[C@H]([C@](CC1)(C)C=C)C(=C)C	C15H26O	222.37	3	1	1	20.23	4.41	3.94	3.56	Soluble	Moderately soluble	Soluble	High	low_risk
SJ	Zingiber Officile Roscoe	MOL000114	MID009964	vanillic acid	c1(cc(c(cc1)O)OC)C(=O)O	C8H8O4	168.15	2	4	2	66.76	1.43	1.1	0.74	Soluble	Soluble	Soluble	High	low_risk
SJ	Zingiber Officile Roscoe	MOL000118	MID009968	(L)-alpha-Terpineol	CC(C)(O)[C@@H]1CC=C(CC1)C	C10H18O	154.25	1	1	1	20.23	3.39	2.5	2.3	Soluble	Soluble	Soluble	High	low_risk
SJ	Zingiber Officile Roscoe	MOL000119	MID009969	ZINC02040970	[C@@](CC/C=C(/CCC=C(C)C)\C)(C=C)(C)O	C15H26O	222.37	7	1	1	20.23	4.83	4.4	3.86	Soluble	Moderately soluble	Soluble	High	medium_risk
SJ	Zingiber Officile Roscoe	MOL000123	MID009973	geraniol	C(=C\CO)(/CCC=C(C)C)\C	C10H18O	154.25	4	1	1	20.23	3.56	2.67	2.59	Soluble	Soluble	Soluble	High	low_risk
SJ	Zingiber Officile Roscoe	MOL000128	MID009978	NERYLACETATE	C(=C\COC(=O)C)(/CCC=C(C)C)\C	C12H20O2	196.29	6	2	0	26.3	4.04	3.24	2.95	Soluble	Moderately soluble	Soluble	High	low_risk
SJ	Zingiber Officile Roscoe	MOL000166	MID010011	ZINC01609418	[C@@H]1([C@](CCC=C(C)C)(C)O)CCC(=CC1)C	C15H26O	222.37	4	1	1	20.23	3.79	4.23	3.56	Soluble	Soluble	Soluble	High	low_risk
SJ	Zingiber Officile Roscoe	MOL000171	MID010016	Guaiol	C([C@H]1CC2=C([C@H](CC1)C)CC[C@@H]2C)(C)(C)O	C15H26O	222.37	1	1	1	20.23	3.07	3.92	3.67	Soluble	Soluble	Soluble	High	low_risk
SJ	Zingiber Officile Roscoe	MOL000196	MID010039	L-Bornyl acetate	C(=O)(C)O[C@@H]1C[C@@H]2CC[C@]1(C2(C)C)C	C12H20O2	196.29	2	2	0	26.3	4.3	2.76	2.76	Soluble	Moderately soluble	Soluble	High	low_risk
SJ	Zingiber Officile Roscoe	MOL000198	MID010041	(R)-lilool	[C@@](CCC=C(C)C)(C=C)(C)O	C10H18O	154.25	4	1	1	20.23	2.97	2.67	2.59	Soluble	Soluble	Soluble	High	low_risk
SJ	Zingiber Officile Roscoe	MOL000206	MID010049	isoeugenol	c1(cc(ccc1O)/C=C/C)OC	C10H12O2	164.2	2	2	1	29.46	3.04	2.33	2.01	Soluble	Soluble	Soluble	High	medium_risk
SJ	Zingiber Officile Roscoe	MOL000244	MID010086	()-Borneol	[C@]12(C([C@@H](C[C@@H]1O)CC2)(C)C)C	C10H18O	154.25	0	1	1	20.23	2.72	2.19	2.45	Soluble	Soluble	Soluble	High	low_risk
SJ	Zingiber Officile Roscoe	MOL000249	MID010091	Methylcinmate	c1(/C=C/C(=O)OC)ccccc1	C10H10O2	162.19	3	2	0	26.3	2.62	1.76	2.2	Soluble	Soluble	Soluble	High	medium_risk
SJ	Zingiber Officile Roscoe	MOL000254	MID010096	eugenol	c1(cc(ccc1O)CC=C)OC	C10H12O2	164.2	3	2	1	29.46	2.27	2.13	2.01	Soluble	Soluble	Soluble	High	medium_risk
SJ	Zingiber Officile Roscoe	MOL000259	MID010101	o-Thymol	c1(c(ccc(c1)C(C)C)C)O	C10H14O	150.22	1	1	1	20.23	3.49	2.82	2.76	Soluble	Soluble	Soluble	High	low_risk
SJ	Zingiber Officile Roscoe	MOL000267	MID010109	beta-Citronellol	[C@@H](CCC=C(C)C)(CCO)C	C10H20O	156.27	5	1	1	20.23	3.91	2.75	2.7	Soluble	Moderately soluble	Soluble	High	low_risk
SJ	Zingiber Officile Roscoe	MOL000303	MID010144	caprylic acid	C(=O)(CCCCCCC)O	C8H16O2	144.21	6	2	1	37.3	3.05	2.43	1.96	Soluble	Soluble	Soluble	High	low_risk
SJ	Zingiber Officile Roscoe	MOL000305	MID010146	lauric acid	C(=O)(CCCCCCCCCCC)O	C12H24O2	200.32	10	2	1	37.3	4.2	3.99	3.15	Soluble	Moderately soluble	Soluble	High	low_risk
SJ	Zingiber Officile Roscoe	MOL000597	MID010431	Neryl acetate	C(=C\COC(=O)C)(\CCC=C(C)C)/C	C12H20O2	196.29	6	2	0	26.3	4.04	3.24	2.95	Soluble	Moderately soluble	Soluble	High	low_risk
SJ	Zingiber Officile Roscoe	MOL000608	MID010442	()-Terpinen-4-ol	[C@]1(C(C)C)(CCC(=CC1)C)O	C10H18O	154.25	1	1	1	20.23	3.26	2.5	2.3	Soluble	Soluble	Soluble	High	low_risk
SJ	Zingiber Officile Roscoe	MOL000635	MID010467	vanillin	C(=O)c1cc(c(cc1)O)OC	C8H8O3	152.15	2	3	1	46.53	1.21	1.21	0.51	Very soluble	Very soluble	Soluble	High	low_risk
SJ	Zingiber Officile Roscoe	MOL000676	MID010507	DBP	c1(c(C(=O)OCCCC)cccc1)C(=O)OCCCC	C16H22O4	278.34	10	4	0	52.6	4.5	3.6	3.43	Soluble	Moderately soluble	Moderately soluble	High	low_risk
SJ	Zingiber Officile Roscoe	MOL000700	MID010531	Nerol	C(=C\CO)(\CCC=C(C)C)/C	C10H18O	154.25	4	1	1	20.23	3.56	2.67	2.59	Soluble	Soluble	Soluble	High	low_risk
SJ	Zingiber Officile Roscoe	MOL000875	MID010700	Cedrol	C1C[C@H]([C@@]23CC[C@]([C@@H](C([C@H]12)(C)C)C3)(O)C)C	C15H26O	222.37	0	1	1	20.23	3.88	3.61	3.81	Soluble	Moderately soluble	Soluble	High	low_risk
SJ	Zingiber Officile Roscoe	MOL000912	MID010737	(2S)-heptan-2-ol	C[C@@H](CCCCC)O	C7H16O	116.2	4	1	1	20.23	2.31	1.95	1.89	Very soluble	Soluble	Soluble	High	low_risk
SJ	Zingiber Officile Roscoe	MOL000920	MID010745	LILOOL (D)	CC(=CCC[C@@](C=C)(O)C)C	C10H18O	154.25	4	1	1	20.23	2.97	2.67	2.59	Soluble	Soluble	Soluble	High	low_risk
SJ	Zingiber Officile Roscoe	MOL000922	MID010747	(R)-p-Menth-1-en-4-ol	[C@]1(CC=C(CC1)C)(O)C(C)C	C10H18O	154.25	1	1	1	20.23	3.26	2.5	2.3	Soluble	Soluble	Soluble	High	low_risk
SJ	Zingiber Officile Roscoe	MOL000942	MID010766	(1R,4S,4aR,8aR)-4-isopropyl-1,6-dimethyl-3,4,4a,7,8,8a-hexahydro-2H-phthalen-1-ol	[C@@]1(CC[C@H]([C@@H]2C=C(CC[C@@H]12)C)C(C)C)(O)C	C15H26O	222.37	1	1	1	20.23	3.34	3.78	3.67	Soluble	Soluble	Soluble	High	low_risk
SJ	Zingiber Officile Roscoe	MOL000943	MID010767	epi-10- .gamma.-Eudesmol	C1CC(=C2[C@@](C1)(CC[C@H](C2)C(C)(O)C)C)C	C15H26O	222.37	1	1	1	20.23	3.39	4.06	3.67	Soluble	Soluble	Soluble	High	low_risk
SJ	Zingiber Officile Roscoe	MOL001015	MID010839	ZINC00388662	C1[C@@]2([C@H](C[C@H](C1)C2(C)C)OC(=O)C)C	C12H20O2	196.29	2	2	0	26.3	4.3	2.76	2.76	Soluble	Moderately soluble	Soluble	High	low_risk
SJ	Zingiber Officile Roscoe	MOL001211	MID011032	cis-lanceol	C(/C(=C\CCC(=C)[C@@H]1CC=C(CC1)C)/C)O	C15H24O	220.35	5	1	1	20.23	3.96	4.01	3.46	Soluble	Moderately soluble	Soluble	High	low_risk
SJ	Zingiber Officile Roscoe	MOL001217	MID011038	()-Bornyl acetate	[C@]12([C@H](C[C@@H](CC1)C2(C)C)OC(=O)C)C	C12H20O2	196.29	2	2	0	26.3	4.3	2.76	2.76	Soluble	Moderately soluble	Soluble	High	low_risk
SJ	Zingiber Officile Roscoe	MOL001285	MID011106	octanol	C(CCCCCCC)O	C8H18O	130.23	6	1	1	20.23	3	2.34	2.22	Soluble	Soluble	Soluble	High	low_risk
SJ	Zingiber Officile Roscoe	MOL001304	MID011125	2-ACETYLPYRROLE	[nH]1c(ccc1)C(=O)C	C6H7NO	109.13	1	1	1	32.86	0.73	1.22	-0.18	Very soluble	Very soluble	Soluble	High	medium_risk
SJ	Zingiber Officile Roscoe	MOL001390	MID011208	49070_FLUKA	C1C[C@H]([C@H]2[C@H]3[C@@H](CC[C@]([C@H]12)(O)C)C3(C)C)C	C15H26O	222.37	0	1	1	20.23	3.74	3.47	3.81	Soluble	Soluble	Soluble	High	low_risk
SJ	Zingiber Officile Roscoe	MOL001788	MID011596	adenine	[nH]1cnc2c(N)ncnc12	C5H5N5	135.13	0	3	2	80.48	0.13	-0.06	-1.23	Very soluble	Very soluble	Soluble	High	medium_risk
SJ	Zingiber Officile Roscoe	MOL001843	MID011650	HBA	c1(ccc(cc1)O)C=O	C7H6O2	122.12	1	2	1	37.3	1.35	1.2	0.79	Very soluble	Very soluble	Soluble	High	medium_risk
SJ	Zingiber Officile Roscoe	MOL001867	MID011674	Isovanillin	Oc1cc(C=O)ccc1OC	C8H8O3	152.15	2	3	1	46.53	0.97	1.21	0.51	Very soluble	Very soluble	Soluble	High	low_risk
SJ	Zingiber Officile Roscoe	MOL001945	MID011750	Majudin	o1c2c(c(OC)c3c(oc(=O)cc3)c2)cc1	C12H8O4	216.19	1	4	0	52.58	1.93	2.55	1.18	Soluble	Soluble	Moderately soluble	High	medium_risk
SJ	Zingiber Officile Roscoe	MOL002002	MID011805	cis-Carveol	[C@@H]1(C(=CC[C@H](C1)C(=C)C)C)O	C10H16O	152.23	1	1	1	20.23	3.12	2.28	2.2	Soluble	Soluble	Soluble	High	low_risk
SJ	Zingiber Officile Roscoe	MOL002042	MID011844	thymol	c1(c(ccc(c1)C)C(C)C)O	C10H14O	150.22	1	1	1	20.23	3.3	2.82	2.76	Soluble	Soluble	Soluble	High	low_risk
SJ	Zingiber Officile Roscoe	MOL002046	MID011848	hexanoic acid	CCCCCC(=O)O	C6H12O2	116.16	4	2	1	37.3	1.92	1.65	1.27	Very soluble	Soluble	Soluble	High	low_risk
SJ	Zingiber Officile Roscoe	MOL002126	MID011927	(1S,4R,5R)-1-isopropyl-4-methyl-4-bicyclo[3.1.0]hexanol	[C@]12(C(C)C)[C@@H](C2)[C@](CC1)(C)O	C10H18O	154.25	1	1	1	20.23	2.12	2.19	2.45	Soluble	Soluble	Soluble	High	low_risk
SJ	Zingiber Officile Roscoe	MOL002138	MID011939	p-Cymen-8-ol	C(c1ccc(cc1)C)(C)(C)O	C10H14O	150.22	1	1	1	20.23	1.99	2.11	2.49	Soluble	Soluble	Soluble	High	low_risk
SJ	Zingiber Officile Roscoe	MOL002153	MID011954	1H-Cycloprop(e)azulen-7-ol, decahydro-1,1,7-trimethyl-4-methylene-, (1aR-(1aalpha,4aalpha,7beta,7abeta,7balpha))-	C1C[C@@]([C@@H]2[C@@H]1C(=C)CC[C@@H]1[C@H]2C1(C)C)(O)C	C15H24O	220.35	0	1	1	20.23	3.11	3.39	3.67	Soluble	Soluble	Soluble	High	low_risk
SJ	Zingiber Officile Roscoe	MOL002170	MID011970	(4S,6S)-cis-Carveol	[C@H]1(C(=CC[C@@H](C1)C(=C)C)C)O	C10H16O	152.23	1	1	1	20.23	3.12	2.28	2.2	Soluble	Soluble	Soluble	High	low_risk
SJ	Zingiber Officile Roscoe	MOL002455	MID012247	[(3S)-3,7-dimethyloct-6-enyl] acetate	[C@H](CCC=C(C)C)(CCOC(=O)C)C	C12H22O2	198.3	7	2	0	26.3	4.48	3.32	3.04	Soluble	Moderately soluble	Soluble	High	low_risk
SJ	Zingiber Officile Roscoe	MOL002467	MID012259	6-gingerol	C(CC(=O)C[C@H](CCCCC)O)c1cc(c(cc1)O)OC	C17H26O4	294.39	10	4	2	66.76	2.76	3.23	2.14	Soluble	Soluble	Moderately soluble	High	low_risk
SJ	Zingiber Officile Roscoe	MOL002468	MID012260	hexahydrocurcumin	O[C@@H](CCc1cc(OC)c(O)cc1)CC(=O)CCc1cc(OC)c(O)cc1	C21H26O6	374.43	10	6	3	96.22	2.7	3	1.7	Soluble	Moderately soluble	Moderately soluble	High	medium_risk
SJ	Zingiber Officile Roscoe	MOL002472	MID012264	Neryl propiote	C(=C\COC(=O)CC)(\CCC=C(C)C)/C	C13H22O2	210.31	7	2	0	26.3	4.51	3.63	3.22	Soluble	Moderately soluble	Soluble	High	low_risk
SJ	Zingiber Officile Roscoe	MOL002478	MID012270	(2R)-heptan-2-ol	C(CCCC)[C@@H](C)O	C7H16O	116.2	4	1	1	20.23	2.31	1.95	1.89	Very soluble	Soluble	Soluble	High	low_risk
SJ	Zingiber Officile Roscoe	MOL002483	MID012275	1-(4-Hydroxy-3-methoxyphenyl)decan-5-one	C(CCCC(=O)CCCCC)c1cc(c(cc1)O)OC	C17H26O3	278.39	10	3	1	46.53	3.92	4.26	2.99	Soluble	Moderately soluble	Moderately soluble	High	low_risk
SJ	Zingiber Officile Roscoe	MOL002493	MID012285	6-gingediol	C(C[C@@H](C[C@@H](CCCCC)O)O)c1cc(c(cc1)O)OC	C17H28O4	296.4	10	4	3	69.92	3.27	3.03	2.23	Soluble	Moderately soluble	Moderately soluble	High	low_risk
SJ	Zingiber Officile Roscoe	MOL002495	MID012287	6-shogaol	c1(cc(c(cc1)O)OC)CCC(=O)/C=C/CCCCC	C17H24O3	276.37	9	3	1	46.53	3.99	4.04	2.9	Soluble	Moderately soluble	Moderately soluble	High	medium_risk
SJ	Zingiber Officile Roscoe	MOL002504	MID012296	Peruviol	[C@@](C)(C=C)(CC/C=C(/C)\CCC=C(C)C)O	C15H26O	222.37	7	1	1	20.23	4.83	4.4	3.86	Soluble	Moderately soluble	Soluble	High	medium_risk
SJ	Zingiber Officile Roscoe	MOL002506	MID012298	Gingerenone A	C(c1cc(c(cc1)O)OC)CC(=O)/C=C/CCc1cc(c(cc1)O)OC	C21H24O5	356.41	9	5	2	75.99	3.74	3.81	2.44	Moderately soluble	Moderately soluble	Moderately soluble	High	medium_risk
SJ	Zingiber Officile Roscoe	MOL002516	MID012308	zingerone	c1(cc(c(cc1)O)OC)CCC(=O)C	C11H14O3	194.23	4	3	1	46.53	1.11	1.92	1.42	Very soluble	Very soluble	Soluble	High	low_risk
SJ	Zingiber Officile Roscoe	MOL002522	MID012314	beta-Rhodinol	[C@H](CCC=C(C)C)(CCO)C	C10H20O	156.27	5	1	1	20.23	3.91	2.75	2.7	Soluble	Moderately soluble	Soluble	High	low_risk
SJ	Zingiber Officile Roscoe	MOL002527	MID012319	1,2-Dihydrocurcumin	O(c1cc(CCC(=O)/C=C(\O)/C=C/c2cc(OC)c(O)cc2)ccc1O)C	C21H22O6	370.4	8	6	3	96.22	3.79	3.66	1.55	Moderately soluble	Moderately soluble	Moderately soluble	High	medium_risk
SJ	Zingiber Officile Roscoe	MOL002624	MID012414	6-Paradol	c1(c(ccc(c1)CCC(=O)CCCCCCC)O)OC	C17H26O3	278.39	10	3	1	46.53	4.11	4.26	2.99	Soluble	Moderately soluble	Moderately soluble	High	low_risk
SJ	Zingiber Officile Roscoe	MOL002778	MID012566	THZ	c12c(scn1)cccc2	C7H5NS	135.19	0	1	0	41.13	2.01	2.3	1.5	Soluble	Soluble	Soluble	High	medium_risk
SJ	Zingiber Officile Roscoe	MOL002829	MID012614	trans-p-2-Menthen-1-ol	[C@@]1(CC[C@@H](C=C1)C(C)C)(C)O	C10H18O	154.25	1	1	1	20.23	2.29	2.36	2.3	Soluble	Soluble	Soluble	High	low_risk
SJ	Zingiber Officile Roscoe	MOL002854	MID012639	(1R,2R,4R)-Dihydrocarveol	[C@@H]1(C[C@H]([C@@H](CC1)C)O)C(=C)C	C10H18O	154.25	1	1	1	20.23	3.21	2.36	2.3	Soluble	Soluble	Soluble	High	low_risk
SJ	Zingiber Officile Roscoe	MOL003358	MID013121	Euxanthone	c12c(c(=O)c3c(o1)ccc(c3)O)c(ccc2)O	C13H8O4	228.2	0	4	2	70.67	2.8	2.36	0.87	Soluble	Soluble	Moderately soluble	High	medium_risk
SJ	Zingiber Officile Roscoe	MOL003536	MID013296	T-Cadinol	[C@]1(CC[C@H]([C@@H]2C=C(CC[C@@H]12)C)C(C)C)(O)C	C15H26O	222.37	1	1	1	20.23	3.34	3.78	3.67	Soluble	Soluble	Soluble	High	low_risk
SJ	Zingiber Officile Roscoe	MOL003537	MID013297	T-Muurolol	[C@]1(CC[C@H]([C@@H]2C=C(CC[C@H]12)C)C(C)C)(O)C	C15H26O	222.37	1	1	1	20.23	3.34	3.78	3.67	Soluble	Soluble	Soluble	High	low_risk
SJ	Zingiber Officile Roscoe	MOL003595	MID013354	cis-p-2,8-Menthadien-1-ol	C1=C[C@@](CC[C@@H]1C(=C)C)(O)C	C10H16O	152.23	1	1	1	20.23	2.4	2.28	2.2	Soluble	Soluble	Soluble	High	low_risk
SJ	Zingiber Officile Roscoe	MOL003962	MID013712	Geranyl propiote	C(=C\COC(=O)CC)(/CCC=C(C)C)\C	C13H22O2	210.31	7	2	0	26.3	4.51	3.63	3.22	Soluble	Moderately soluble	Soluble	High	low_risk
SJ	Zingiber Officile Roscoe	MOL004266	MID014010	ethyl (Z)-3-(4-methoxyphenyl)prop-2-enoate	C(=O)(/C=C\c1ccc(cc1)OC)OCC	C12H14O3	206.24	5	3	0	35.53	3.15	2.16	2.16	Soluble	Soluble	Soluble	High	medium_risk
SJ	Zingiber Officile Roscoe	MOL004419	MID014159	globulol	O[C@@]1([C@@H]2[C@H]([C@@H]3C([C@@H]3CC1)(C)C)[C@@H](CC2)C)C	C15H26O	222.37	0	1	1	20.23	3.74	3.47	3.81	Soluble	Soluble	Soluble	High	low_risk
SJ	Zingiber Officile Roscoe	MOL004480	MID014218	acetic acid	C(=O)(C)O	C2H4O2	60.05	0	2	1	37.3	-0.21	0.09	-0.49	Very soluble	Very soluble	Soluble	High	low_risk
SJ	Zingiber Officile Roscoe	MOL004581	MID014310	[(1R,5S)-7,7-dimethyl-4-bicyclo[3.1.1]hept-3-enyl]methyl acetate	[C@@H]12C[C@@H](CC=C1COC(=O)C)C2(C)C	C12H18O2	194.27	3	2	0	26.3	3.79	2.54	2.65	Soluble	Moderately soluble	Soluble	High	low_risk
SJ	Zingiber Officile Roscoe	MOL004671	MID014396	ISOPULEGOL	O[C@H]1[C@@H](CC[C@H](C1)C)C(=C)C	C10H18O	154.25	1	1	1	20.23	2.95	2.36	2.3	Soluble	Soluble	Soluble	High	low_risk
SJ	Zingiber Officile Roscoe	MOL004680	MID014404	cis-p-2-Menthen-1-ol	C1=C[C@](CC[C@@H]1C(C)C)(C)O	C10H18O	154.25	1	1	1	20.23	2.29	2.36	2.3	Soluble	Soluble	Soluble	High	low_risk
SJ	Zingiber Officile Roscoe	MOL004707	MID014429	tau-cadinol	O[C@@]1([C@H]2[C@@H]([C@@H](CC1)C(C)C)C=C(CC2)C)C	C15H26O	222.37	1	1	1	20.23	3.34	3.78	3.67	Soluble	Soluble	Soluble	High	low_risk
SJ	Zingiber Officile Roscoe	MOL004713	MID014435	alpha-Eudesmol	OC([C@H]1C[C@@H]2[C@@](CC1)(CCC=C2C)C)(C)C	C15H26O	222.37	1	1	1	20.23	3.5	3.92	3.67	Soluble	Soluble	Soluble	High	low_risk
SJ	Zingiber Officile Roscoe	MOL004832	MID014553	Butyl benzoate	c1c(cccc1)C(=O)OCCCC	C11H14O2	178.23	5	2	0	26.3	3.84	2.64	2.84	Soluble	Moderately soluble	Soluble	High	medium_risk
SJ	Zingiber Officile Roscoe	MOL005075	MID014792	Rhodinol (6CI)	[C@H](CCCC(=C)C)(CCO)C	C10H20O	156.27	6	1	1	20.23	3.51	2.75	2.7	Soluble	Soluble	Soluble	High	low_risk
SJ	Zingiber Officile Roscoe	MOL005078	MID014795	(3S)-3,7-dimethyloct-6-enoic acid	[C@H](CCC=C(C)C)(CC(=O)O)C	C10H18O2	170.25	5	2	1	37.3	3.02	2.84	2.47	Soluble	Soluble	Soluble	High	low_risk
SJ	Zingiber Officile Roscoe	MOL005151	MID014866	[(3S)-3,7-dimethylocta-1,6-dien-3-yl] acetate	O([C@](CCC=C(C)C)(C)C=C)C(=O)C	C12H20O2	196.29	6	2	0	26.3	3.93	3.24	2.95	Soluble	Moderately soluble	Soluble	High	low_risk
SJ	Zingiber Officile Roscoe	MOL005534	MID015240	trans-Verbenol	[C@@H]12C([C@@H]([C@@H](C=C1C)O)C2)(C)C	C10H16O	152.23	0	1	1	20.23	3.16	1.97	2.3	Soluble	Soluble	Soluble	High	low_risk
SJ	Zingiber Officile Roscoe	MOL005554	MID015259	i-Butanol	C(C(C)C)O	C4H10O	74.12	1	1	1	20.23	0.76	0.63	0.75	Very soluble	Very soluble	Soluble	High	low_risk
SJ	Zingiber Officile Roscoe	MOL005743	MID015446	Proximadiol	O[C@]1([C@H]2[C@@](CC[C@H](C2)C(O)(C)C)(CCC1)C)C	C15H28O2	240.38	1	2	2	40.46	2.95	3.11	2.88	Soluble	Soluble	Soluble	High	low_risk
SJ	Zingiber Officile Roscoe	MOL005752	MID015455	[(4R)-4-isopropenyl-1-cyclohexenyl]methanol	[C@H]1(CCC(=CC1)CO)C(=C)C	C10H16O	152.23	2	1	1	20.23	3.17	2.28	2.2	Soluble	Soluble	Soluble	High	low_risk
SJ	Zingiber Officile Roscoe	MOL005926	MID015629	Geranyl formate	C(=C\COC=O)(/CCC=C(C)C)\C	C11H18O2	182.26	6	2	0	26.3	4.15	2.85	2.67	Soluble	Moderately soluble	Soluble	High	low_risk
SJ	Zingiber Officile Roscoe	MOL006123	MID015824	zingiberol	[C@@H]1(C=C[C@](CC1)(C)O)[C@@H](CCC=C(C)C)C	C15H26O	222.37	4	1	1	20.23	4.26	4.09	3.56	Soluble	Moderately soluble	Soluble	High	low_risk
SJ	Zingiber Officile Roscoe	MOL006125	MID015826	Gingerdione	C(CC(=O)CC(=O)CCCCC)c1cc(c(cc1)O)OC	C17H24O4	292.37	10	4	1	63.6	2.88	3.44	2.05	Soluble	Soluble	Moderately soluble	High	low_risk
SJ	Zingiber Officile Roscoe	MOL006126	MID015827	Hexahydrocurcumin	C(CC(=O)C[C@@H](CCc1cc(c(cc1)O)OC)O)c1cc(c(cc1)O)OC	C21H26O6	374.43	10	6	3	96.22	2.7	3	1.7	Soluble	Moderately soluble	Moderately soluble	High	medium_risk
SJ	Zingiber Officile Roscoe	MOL006127	MID015828	6-Dehydrogingerdione	C(=C\C(=C\C(=O)CCCCC)\O)\c1cc(c(cc1)O)OC	C17H22O4	290.35	8	4	2	66.76	4.68	3.9	1.97	Moderately soluble	Moderately soluble	Soluble	High	medium_risk
SJ	Zingiber Officile Roscoe	MOL006132	MID015833	[5]-gingerol	c1c(c(cc(c1)CCC(=O)C[C@@H](CCCC)O)OC)O	C16H24O4	280.36	9	4	2	66.76	2.22	2.84	1.89	Soluble	Soluble	Moderately soluble	High	low_risk
SJ	Zingiber Officile Roscoe	MOL007330	MID016998	MENTHOL	[C@@H]1([C@@H](CC[C@H](C1)C)C(C)C)O	C10H20O	156.27	1	1	1	20.23	3.4	2.44	2.45	Soluble	Soluble	Soluble	High	low_risk
SJ	Zingiber Officile Roscoe	MOL007540	MID017205	amomumoside_qt	O[C@@H]1C[C@H]2[C@@H](C[C@@]1(C2(C)C)C)O	C10H18O2	170.25	0	2	2	40.46	1.35	1.16	1.52	Very soluble	Very soluble	Soluble	High	low_risk
SJ	Zingiber Officile Roscoe	MOL007548	MID017213	(1S,4aS,8aS)-7-isopropyl-1,4a-dimethyl-2,3,4,5,6,8a-hexahydrophthalen-1-ol	[C@]1(CCC[C@]2(CCC(=C[C@H]12)C(C)C)C)(O)C	C15H26O	222.37	1	1	1	20.23	3.64	3.92	3.67	Soluble	Soluble	Soluble	High	low_risk
SJ	Zingiber Officile Roscoe	MOL008990	MID018609	2-[(1R)-4-methyl-1-cyclohex-3-enyl]propan-2-yl acetate	[C@@H]1(C(OC(=O)C)(C)C)CCC(=CC1)C	C12H20O2	196.29	3	2	0	26.3	3.96	3.07	2.65	Soluble	Moderately soluble	Soluble	High	low_risk
SJ	Zingiber Officile Roscoe	MOL010044	MID019649	C09628	O[C@]12[C@](CC[C@@H]1C(C)C)(CC=C(CC2)C)C	C15H26O	222.37	1	1	1	20.23	3.58	3.92	3.67	Soluble	Soluble	Soluble	High	low_risk
SJ	Zingiber Officile Roscoe	MOL010120	MID019725	(1S,4R,4aR,8aR)-1-isopropyl-4,7-dimethyl-2,3,4,5,6,8a-hexahydro-1H-phthalen-4a-ol	O[C@@]12[C@H]([C@@H](CC[C@H]1C)C(C)C)C=C(CC2)C	C15H26O	222.37	1	1	1	20.23	3.7	3.78	3.67	Soluble	Soluble	Soluble	High	low_risk
SJ	Zingiber Officile Roscoe	MOL010123	MID019728	ZINC00394787	[C@H](OC(=O)C)(CC)C	C6H12O2	116.16	3	2	0	26.3	1.72	1.35	1.27	Very soluble	Very soluble	Soluble	High	low_risk
SJ	Zingiber Officile Roscoe	MOL010822	MID020420	ZINC04026824	[C@@]123[C@H](C([C@@H](C1)C(=C)[C@H](C2)O)(C)C)CC[C@H]3C	C15H24O	220.35	0	1	1	20.23	3.56	3.39	3.67	Soluble	Soluble	Soluble	High	low_risk
SJ	Zingiber Officile Roscoe	MOL011310	MID020901	(1R,3S,5R)-6,6-dimethyl-2-methylene-3-norpinol	[C@@H]1(C[C@H]2C[C@@H](C1=C)C2(C)C)O	C10H16O	152.23	0	1	1	20.23	1.79	1.97	2.3	Very soluble	Very soluble	Soluble	High	low_risk
SJ	Zingiber Officile Roscoe	MOL012359	MID021923	3-Cyclohexen-1-methanol	[C@@H]1(CC=CCC1)CO	C7H12O	112.17	1	1	1	20.23	1.31	1.33	1.35	Very soluble	Very soluble	Soluble	High	low_risk
SJ	Zingiber Officile Roscoe	MOL012409	MID021971	(2R-cis)-1,2,3,4,4a,5,6,7-Octahydro-alpha,alpha,4a,8-tetramethyl-2-phthalenemethanol	C1[C@@H](CC[C@]2(CCCC(=C12)C)C)C(O)(C)C	C15H26O	222.37	1	1	1	20.23	3.39	4.06	3.67	Soluble	Soluble	Soluble	High	low_risk
SJ	Zingiber Officile Roscoe	MOL012590	MID022152	Neric acid	C(=O)(/C=C(\C)/CCC=C(C)C)O	C10H16O2	168.23	4	2	1	37.3	3.09	2.76	2.38	Soluble	Soluble	Soluble	High	low_risk
SJ	Zingiber Officile Roscoe	MOL013268	MID022820	cis-Pinene hydrate	O[C@]1([C@H]2C([C@H](C2)CC1)(C)C)C	C10H18O	154.25	0	1	1	20.23	2.12	2.19	2.45	Soluble	Soluble	Soluble	High	low_risk
DZ	Ziziphus jujuha	788	MID000742	Asimilobine	C1c2c(c3c(c(cc4c3[C@@H]1NCC4)O)OC)cccc2	C17H17NO2	267.32	1	3	2	41.49	2.64	2.11	2.43	Soluble	Soluble	Moderately soluble	High	medium_risk
DZ	Ziziphus jujuba	1002	MID000949	Berberine	C1Cc2c(cc3c(c2)OCO3)c2[n+]1cc1c(c2)ccc(c1OC)OC	C20H18NO4	336.36	2	4	0	40.8	3.62	3.1	2.19	Moderately soluble	Moderately soluble	Moderately soluble	High	medium_risk
DZ	Ziziphus jujuba	1441	MID001362	Catechin	c1(cc(c(cc1)O)O)[C@@H]1[C@H](Cc2c(cc(cc2O1)O)O)O	C15H14O6	290.27	1	6	5	110.38	0.36	1.22	0.24	Soluble	Soluble	Soluble	High	medium_risk
DZ	Ziziphus jujuba	1444	MID001365	Catechol	c1cccc(c1O)O	C6H6O2	110.11	0	2	2	40.46	0.88	1.1	0.79	Very soluble	Very soluble	Soluble	High	low_risk
DZ	Ziziphus jujuba	8102	MID007602	Protopine	c12OCOc1cc1C(=O)Cc3c(c4c(OCO4)cc3)CN(CCc1c2)C	C20H19NO5	353.37	0	6	0	57.23	2.79	2.02	1.9	Moderately soluble	Soluble	Moderately soluble	High	low_risk
DZ	Jujubae Fructus	MOL000089	MID009941	catechol	c1(O)c(O)cccc1	C6H6O2	110.11	0	2	2	40.46	0.88	1.1	0.79	Very soluble	Very soluble	Soluble	High	low_risk
DZ	Jujubae Fructus	MOL000096	MID009948	(-)-catechin	[C@@H]1([C@H](O)Cc2c(O)cc(O)cc2O1)c1cc(O)c(O)cc1	C15H14O6	290.27	1	6	5	110.38	0.36	1.22	0.24	Soluble	Soluble	Soluble	High	medium_risk
DZ	Jujubae Fructus	MOL000261	MID010103	Myristicin	c12c(cc(cc1OC)CC=C)OCO2	C11H12O3	192.21	3	3	0	27.69	2.94	2.15	1.7	Soluble	Soluble	Soluble	High	medium_risk
DZ	Jujubae Fructus	MOL000421	MID010259	nicotinic acid	C(=O)(c1cccnc1)O	C6H5NO2	123.11	1	3	1	50.19	0.36	0.78	-1.13	Very soluble	Very soluble	Soluble	High	medium_risk
DZ	Jujubae Fructus	MOL000492	MID010331	(+)-catechin	[C@H]1([C@H](Cc2c(O1)cc(cc2O)O)O)c1cc(c(cc1)O)O	C15H14O6	290.27	1	6	5	110.38	0.36	1.22	0.24	Soluble	Soluble	Soluble	High	medium_risk
DZ	Jujubae Fructus	MOL000627	MID010460	Stepholidine	c1(cc2c(cc1OC)CCN1[C@@H]2Cc2c(C1)c(c(cc2)O)OC)O	C19H21NO4	327.37	2	5	2	62.16	2.59	1.91	1.75	Soluble	Soluble	Moderately soluble	High	low_risk
DZ	Jujubae Fructus	MOL000771	MID010600	p-coumaric acid	C(=O)(/C=C/c1ccc(cc1)O)O	C9H8O3	164.16	2	3	2	57.53	1.46	1.38	1.28	Soluble	Soluble	Soluble	High	medium_risk
DZ	Jujubae Fructus	MOL000787	MID010615	Fumarine	c12c3c(ccc1CC(=O)c1c(CCN(C2)C)cc2c(c1)OCO2)OCO3	C20H19NO5	353.37	0	6	0	57.23	2.79	2.02	1.9	Moderately soluble	Soluble	Moderately soluble	High	low_risk
DZ	Jujubae Fructus	MOL001335	MID011154	WLN: Q1R	c1ccc(cc1)CO	C7H8O	108.14	1	1	1	20.23	1.1	1.03	1.54	Very soluble	Very soluble	Soluble	High	medium_risk
DZ	Jujubae Fructus	MOL001522	MID011334	(S)-Coclaurine	O(c1cc2c([C@@H](NCC2)Cc2ccc(O)cc2)cc1O)C	C17H19NO3	285.34	3	4	3	61.72	2.58	1.83	1.84	Soluble	Soluble	Moderately soluble	High	medium_risk
DZ	Jujubae Fructus	MOL001841	MID011648	indole-3-acetic acid	c12c([nH]cc1CC(=O)O)cccc2	C10H9NO2	175.18	2	2	2	53.09	1.41	1.79	1.11	Soluble	Soluble	Soluble	High	medium_risk
DZ	Jujubae Fructus	MOL001952	MID011757	Sipyl alcohol	Oc1c(OC)cc(cc1OC)/C=C/CO	C11H14O4	210.23	4	4	2	58.92	1.27	1.31	0.84	Very soluble	Soluble	Soluble	High	low_risk
DZ	Jujubae Fructus	MOL002722	MID012509	Vomifoliol	O[C@]1(C(CC(=O)C=C1C)(C)C)/C=C/[C@H](O)C	C13H20O3	224.3	2	3	2	57.53	0.55	1.6	1.14	Very soluble	Very soluble	Soluble	High	low_risk
DZ	Jujubae Fructus	MOL004350	MID014094	Ruvoside_qt	O[C@@H]1CC[C@]2([C@@H](C1)CC[C@@H]1[C@@H]2CC[C@]2([C@@]1(CC[C@@H]2C1=CC(=O)OC1)O)C)CO	C23H34O5	390.51	2	5	3	86.99	1.42	2.58	2.73	Soluble	Soluble	Soluble	High	low_risk
DZ	Jujubae Fructus	MOL004498	MID014235	12-O-Nicotinoylisolineolone	n1cccc(c1)C(=O)O[C@@H]1C[C@@H]2[C@](CC=C3[C@@]2(CC[C@@H](C3)O)C)(O)[C@@]2([C@]1([C@H](CC2)C(=O)C)C)O	C27H35NO6	469.57	4	7	3	116.95	1.56	2.98	1.86	Soluble	Soluble	Moderately soluble	High	medium_risk
DZ	Jujubae Fructus	MOL005386	MID015098	Vulgarin	C1=C[C@@]([C@H]2[C@](C1=O)(CC[C@@H]1[C@@H]2OC(=O)[C@H]1C)C)(C)O	C15H20O4	264.32	0	4	1	63.6	1.25	1.47	1.62	Soluble	Soluble	Soluble	High	low_risk
DZ	Jujubae Fructus	MOL007213	MID016882	Nuciferin	c12c3[C@@H](Cc4c1cccc4)N(CCc3cc(c2OC)OC)C	C19H21NO2	295.38	2	3	0	21.7	3.43	2.75	2.9	Moderately soluble	Soluble	Moderately soluble	High	medium_risk
DZ	Jujubae Fructus	MOL008647	MID018278	Moupinamide	O(c1cc(/C=C/C(=O)NCCc2ccc(O)cc2)ccc1O)C	C18H19NO4	313.35	7	4	3	78.79	2.1	2.37	1.89	Soluble	Soluble	Moderately soluble	High	medium_risk
DZ	Jujubae Fructus	MOL012921	MID022480	stepharine	O(c1c2[C@]3(C[C@@H]4NCCc(c24)cc1OC)C=CC(=O)C=C3)C	C18H19NO3	297.35	2	4	1	47.56	2.07	1.52	1.81	Soluble	Soluble	Moderately soluble	High	medium_risk
DZ	Jujubae Fructus	MOL012940	MID022499	Spiradine A	C1C[C@@]2([C@@H]3[C@@]4(C1)[C@H]1[C@]56C[C@@]3(N([C@@H]4[C@@H]6C[C@@H](C(=C)C5)C1=O)C2)O)C	C20H25NO2	311.42	0	3	1	40.54	1.86	1.97	3.35	Soluble	Soluble	Soluble	High	low_risk
DZ	Jujubae Fructus	MOL012949	MID022508	(4S)-4-hydroxy-4-[(E,3S)-3-hydroxybut-1-enyl]-3,5,5-trimethylcyclohex-2-en-1-one	C1C(=O)C=C([C@](C1(C)C)(O)/C=C/[C@H](C)O)C	C13H20O3	224.3	2	3	2	57.53	0.55	1.6	1.14	Very soluble	Very soluble	Soluble	High	low_risk
DZ	Jujubae Fructus	MOL012952	MID022511	Daechualkaloid A	O1CC2=C(NC1)C(=O)CC2	C7H9NO2	139.15	0	2	1	38.33	-0.2	-0.2	-0.16	Very soluble	Very soluble	Soluble	High	medium_risk
DZ	Jujubae Fructus	MOL012953	MID022512	Jubanine-A	c1c2cc(c(c1)OC)/C=C/NC(=O)[C@@H](NC(=O)[C@H]1NCC[C@@H]1C2)CC(C)C	C21H29N3O3	371.47	3	4	3	79.46	2.69	0.6	1.4	Soluble	Moderately soluble	Moderately soluble	High	medium_risk
DZ	Jujubae Fructus	MOL012966	MID022525	(4R)-4-hydroxy-4-[(E,3S)-3-hydroxybut-1-enyl]-3,5,5-trimethylcyclohex-2-en-1-one	O[C@H](/C=C/[C@@]1(O)C(CC(=O)C=C1C)(C)C)C	C13H20O3	224.3	2	3	2	57.53	0.55	1.6	1.14	Very soluble	Very soluble	Soluble	High	low_risk
DZ	Jujubae Fructus	MOL012968	MID022527	1-(4-Coumaroyl)alpha-rhamnopyranose	[C@H]1([C@H]([C@H]([C@@H](O[C@H]1C)OC(=O)/C=C/c1ccc(cc1)O)O)O)O	C15H18O7	310.3	4	7	4	116.45	0.21	-0.33	-0.33	Very soluble	Soluble	Soluble	High	medium_risk
DZ	Jujubae Fructus	MOL012974	MID022533	Asimilobine	O(c1c2c3[C@H](NCCc3cc1O)Cc1c2cccc1)C	C17H17NO2	267.32	1	3	2	41.49	2.64	2.11	2.43	Soluble	Soluble	Moderately soluble	High	medium_risk
DZ	Jujubae Fructus	MOL012976	MID022535	coumestrol	c12oc(=O)c3c(c1ccc(c2)O)oc1c3ccc(c1)O	C15H8O5	268.22	0	5	2	83.81	2.76	3.1	1.76	Soluble	Moderately soluble	Moderately soluble	High	medium_risk
DZ	Jujubae Fructus	MOL012992	MID022551	Mauritine D	c12ccc(cc1)/C=C\NC(=O)[C@@H](NC(=O)[C@@H]1[C@@H](O2)CCN1)CC(C)C	C19H25N3O3	343.42	2	4	3	79.46	2.24	0.18	0.95	Soluble	Soluble	Moderately soluble	High	medium_risk
DZ	Jujubae Fructus	MOL000415	MID010253	Rutin	c1(c(c(=O)c2c(o1)cc(cc2O)O)O[C@@H]1O[C@H](CO[C@H]2[C@@H]([C@@H]([C@H]([C@@H](O2)C)O)O)O)[C@H]([C@@H]([C@H]1O)O)O)c1cc(c(cc1)O)O	C27H30O16	610.52	6	16	10	269.43	-0.33	-1.69	-3.89	Soluble	Moderately soluble	Soluble	Low	ambiguous
DZ	Jujubae Fructus	8237	MID007737	Quercetin	o1c(c2cc(c(cc2)O)O)c(c(=O)c2c1cc(cc2O)O)O	C15H10O7	302.24	1	7	5	131.36	1.54	1.99	-0.56	Soluble	Soluble	Soluble	High	medium_risk
DZ	Jujubae Fructus	MOL000354	MID010193	Isorhamnetin	c1(c(c(=O)c2c(o1)cc(cc2O)O)O)c1cc(c(cc1)O)OC	C16H12O7	316.26	2	7	4	120.36	1.87	2.29	-0.31	Soluble	Moderately soluble	Soluble	High	medium_risk
