# Supplementary material for: Screening of the key response component groups and mechanism verification of Huangqi-Guizhi-Wuwu-Decoction in treating rheumatoid arthritis based on a novel computational pharmacological model
Source: BMC Complement Med Ther. 2024 Jan 2;24:4. doi: 10.1186/s12906-023-04315-y (PMC10759359; doi:10.1186/s12906-023-04315-y)
Supplement: Supplementary file 4 — Additional file 4. [file 12906_2023_4315_MOESM4_ESM.xlsx]

## Sheet: Sheet1
The targets of HQ, GZ, SY, SJ and DZ were collected from SEA, HitPick and Swiss Target online tools
Herb name	target
HQ	NR1H4
HQ	GBA
HQ	PSEN2
HQ	ITGAL
HQ	GSK3B
HQ	GSK3A
HQ	CA2
HQ	GC
HQ	FNTA&FNTB
HQ	REN
HQ	CA1
HQ	FAAH
HQ	CNR2
HQ	P2RX3
HQ	PDE5A
HQ	PIK3CA
HQ	NR1H2
HQ	CYP24A1
HQ	CYP27B1
HQ	ADRA2C
HQ	CBS
HQ	CYP1B1
HQ	ELAVL3
HQ	ESRRB
HQ	ESR2
HQ	ESR1
HQ	FFAR1
HQ	ABCB1
HQ	MMP15
HQ	MMP26
HQ	MTNR1A
HQ	PDK3
HQ	PDK4
HQ	SHBG
HQ	TAS2R31
HQ	TYR
HQ	LHCGR
HQ	MPG
HQ	APP
HQ	ABCG2
HQ	AKR1B10
HQ	ALDH1A2
HQ	ALDH1B1
HQ	ALDH2
HQ	AKR1B1
HQ	AMY1A
HQ	ANO1
HQ	ANTXR2
HQ	MAOA
HQ	MAOB
HQ	CA13
HQ	CA12
HQ	CA3
HQ	CA4
HQ	CA5A
HQ	CA6
HQ	CA7
HQ	CALM1
HQ	CBR1
HQ	CELA1
HQ	CYP1A1
HQ	CYP19A1
HQ	CYP2C8
HQ	CREB1
HQ	DAPK1
HQ	ODC1
HQ	HSD17B3
HQ	ELAVL1
HQ	ERAP1
HQ	RCE1
HQ	GPR35
HQ	GRK6
HQ	HNF4A
HQ	IL2
HQ	TCF4
HQ	KCND3
HQ	KDM4E
HQ	RPS6KA3
HQ	GLO1
HQ	ALOX12
HQ	ALOX15
HQ	ALOX5
HQ	LRP6
HQ	MDH1
HQ	SLC16A3
HQ	ABCC1
HQ	NEK6
HQ	NMUR2
HQ	NOX4
HQ	NQO1
HQ	P4HB
HQ	PKN1
HQ	PGF
HQ	ACP1
HQ	ALPI
HQ	PTPN22
HQ	PTPRS
HQ	SLC22A12
HQ	ST6GAL1
HQ	TERT
HQ	TNKS
HQ	TOP2A
HQ	TTR
HQ	VEGFA
HQ	XDH
HQ	HSD11B1
HQ	AR
HQ	UGT2B7
HQ	CDC25A
HQ	POLA1
HQ	NPC1L1
HQ	GPBAR1
HQ	SHH
HQ	TRPM8
HQ	NR1I3
HQ	CDC25B
HQ	EPHX2
HQ	NR1H3
HQ	SERPINA6
HQ	HSD11B2
HQ	DRD2
HQ	RPS6KA5
HQ	C5AR1
HQ	TRPA1
HQ	HMGCR
HQ	SIGMAR1
HQ	HLCS
HQ	G6PD
HQ	ACHE
HQ	NDUFAB1
HQ	AKR1C2
HQ	AKR1C3
HQ	GFER
HQ	APEX1
HQ	ATG4B
HQ	GUSB
HQ	BRAF
HQ	CA14
HQ	CA5B
HQ	CA9
HQ	CREBBP
HQ	CHEK2
HQ	CHEK1
HQ	NDUFAF1
HQ	CISD1
HQ	C9
HQ	CYP26B1
HQ	CYP26A1
HQ	CPT1A
HQ	CPT1B
HQ	CPT2
HQ	CSNK2A2
HQ	CSNK2A1
HQ	CTDSP1
HQ	PDF
HQ	HSD17B1
HQ	HSD17B2
HQ	DHCR7
HQ	QDPR
HQ	POLB
HQ	DRD1
HQ	DUSP3
HQ	EBP
HQ	EGLN1
HQ	EP300
HQ	ERN1
HQ	CES1
HQ	CES2
HQ	F12
HQ	FABP4
HQ	FOLH1
HQ	FOS
HQ	FTO
HQ	FUT7
HQ	SLC37A4
HQ	GLRA3
HQ	GCGR
HQ	HCAR3
HQ	HDAC8
HQ	HIF1AN
HQ	HPSE
HQ	IGFBP1
HQ	IGFBP2
HQ	IGFBP3
HQ	IGFBP4
HQ	IGFBP5
HQ	IGFBP6
HQ	EIF4H
HQ	JUN
HQ	CAMK2A
HQ	KCNMA1
HQ	KCNB1
HQ	KCNK9
HQ	KDM2A
HQ	KDM2B
HQ	KDM3A
HQ	KDM4A
HQ	KDM4B
HQ	KDM4D
HQ	KDM4C
HQ	KDM5A
HQ	KDM5B
HQ	KDM5C
HQ	KDM6B
HQ	KLF5
HQ	KLK5
HQ	KLK7
HQ	KMO
HQ	RPS6KB2
HQ	LPAR1
HQ	LPAR5
HQ	LRRK2
HQ	LTB4R
HQ	SELL
HQ	SELE
HQ	MAX
HQ	MCL1
HQ	MDH2
HQ	MEP1B
HQ	MIF
HQ	MITF
HQ	MMP16
HQ	IGF2R
HQ	NDUFA1
HQ	NDUFA2
HQ	NDUFA4
HQ	NDUFA3
HQ	NDUFA5
HQ	NDUFA6
HQ	NDUFA7
HQ	NDUFA8
HQ	NDUFA9
HQ	NDUFA10
HQ	NDUFA11
HQ	NDUFA12
HQ	NDUFA13
HQ	NDUFB2
HQ	NDUFB1
HQ	NDUFB4
HQ	NDUFB3
HQ	NDUFB6
HQ	NDUFB5
HQ	NDUFB7
HQ	NDUFB8
HQ	NDUFB9
HQ	NDUFB11
HQ	NDUFB10
HQ	NDUFC1
HQ	NDUFC2
HQ	NDUFAF2
HQ	NDUFAF4
HQ	NDUFAF3
HQ	NDUFS1
HQ	NDUFS2
HQ	NDUFS3
HQ	NDUFS4
HQ	NDUFS5
HQ	NDUFS6
HQ	NDUFS7
HQ	NDUFS8
HQ	NDUFV1
HQ	NDUFV2
HQ	NDUFV3
HQ	IKBKG
HQ	NEU3
HQ	NFE2L2
HQ	NFKB1
HQ	NNMT
HQ	NR4A1
HQ	NR4A2
HQ	NSD2
HQ	MT-ND1
HQ	MT-ND2
HQ	MT-ND3
HQ	MT-ND4L
HQ	MT-ND4
HQ	MT-ND6
HQ	MT-ND5
HQ	NDUFA4L2
HQ	PIK3C2G
HQ	P4HA1
HQ	P4HTM
HQ	PLA2G4B
HQ	PLA2G4A
HQ	PLA2G2D
HQ	ADCYAP1R1
HQ	PARP15
HQ	PARP10
HQ	PASK
HQ	PDE4C
HQ	PDE4D
HQ	PDE4B
HQ	PTGER1
HQ	MPO
HQ	PDGFRA
HQ	PTGS1
HQ	PLAA
HQ	POLH
HQ	POLI
HQ	ALPG
HQ	ALPL
HQ	PRKX
HQ	PTPN12
HQ	PTPN7
HQ	PTPN1
HQ	PYGL
HQ	RARA
HQ	RARB
HQ	RARG
HQ	RBBP9
HQ	RAF1
HQ	RET
HQ	RNASEH1
HQ	ROCK1
HQ	ROCK2
HQ	RXRB
HQ	RXRG
HQ	RXRA
HQ	SLC13A5
HQ	SLC22A3
HQ	SLC22A6
HQ	SLC22A8
HQ	SLC29A1
HQ	SRD5A1
HQ	SRD5A2
HQ	UBA2
HQ	SAE1
HQ	SLC5A7
HQ	SLC6A5
HQ	CXCL12
HQ	SENP7
HQ	SIRT5
HQ	SMO
HQ	SPTLC2
HQ	SRPK1
HQ	STK17B
HQ	STS
HQ	IARS1
HQ	TAS2R14
HQ	TAAR1
HQ	MAPT
HQ	TUBB1
HQ	RELA
HQ	F3
HQ	THRA
HQ	THRB
HQ	TLR1
HQ	TNFRSF1A
HQ	TPMT
HQ	TAS1R1
HQ	TAS1R3
HQ	TSSK2
HQ	TRPV1
HQ	SLC7A11
HQ	PLA2G2E
HQ	PLA2G1B
HQ	ADRA1A
HQ	ADRA1B
HQ	CYP17A1
HQ	SLC6A2
HQ	MDM2
HQ	ADORA3
HQ	HTR2A
HQ	CCNE2&CDK2&CCNE1
HQ	CCNB3&CDK1&CCNB1&CCNB2
HQ	PGGT1B
HQ	CTSS
HQ	KCNA5
HQ	HTR6
HQ	CAPN2
HQ	CAPN1
HQ	ADRA2A
HQ	ADRA2B
HQ	JAK3
HQ	PTK2B
HQ	ADORA1
HQ	CTSB
HQ	BCHE
HQ	HMOX1
HQ	AURKA
HQ	ADRA1D
HQ	PPOX
HQ	GRM5
HQ	DUT
HQ	EIF2AK1
HQ	ERBB2
HQ	JAK2
HQ	ADAM17
HQ	PER2
HQ	HCRTR2
HQ	HCRTR1
HQ	BACE2
HQ	MAPK8
HQ	CASP3
HQ	NTRK1
HQ	CASP6
HQ	CASP7
HQ	NR3C2
HQ	PGGT1B&FNTA
HQ	HIF1A
HQ	QRFPR
HQ	SLC6A3
HQ	AURKB
HQ	GRM2
HQ	TLR9
HQ	NUAK1
HQ	PON1
HQ	AHR
HQ	CCR4
HQ	GSTO1
HQ	CAMK2B
HQ	PRKCA
HQ	MMP2
HQ	MMP12
HQ	HSP90AA1
HQ	NCOA1
HQ	RAC1
HQ	SLC22A2
HQ	CCR8
HQ	COMT
HQ	COPS5
HQ	PHLPP2
HQ	PSMD14
HQ	RRM2
HQ	RAPGEF4
HQ	SMARCA2
HQ	SMARCA4
HQ	GNG2
HQ	GNB1
HQ	PADI3
HQ	PADI4
HQ	TUBB
HQ	DRD5
HQ	KYAT3
HQ	ALOX15B
HQ	PDE1A
HQ	PDE1B
HQ	HTR4
HQ	NR0B1
HQ	REV1
HQ	SERPINH1
HQ	SLC18A2
HQ	SLC18A1
HQ	AKR1C4
HQ	BACE1
HQ	CCND3
HQ	HSPE1
HQ	HSPD1
HQ	CYP1A2
HQ	DNM1
HQ	GPR183
HQ	HDAC2
HQ	HDAC1
HQ	HSPA1A
HQ	IMPDH1
HQ	IMPDH2
HQ	KCNA3
HQ	MET
HQ	MMP1
HQ	MMP9
HQ	MYOC
HQ	NOD2
HQ	NR0B2
HQ	NQO2
HQ	PTGER2
HQ	PTGER3
HQ	PTGER4
HQ	PTGS2
HQ	PTPN11
HQ	PTGES
HQ	PTPN6
HQ	RHOA
HQ	SENP6
HQ	TRPM5
HQ	XBP1
HQ	PTGR1
HQ	ESRRA
HQ	WEE1
HQ	PRKAB1
HQ	PRKAG1
HQ	CYP11B1
HQ	CYP11B2
HQ	ERCC5
HQ	FEN1
HQ	GABRA3
HQ	GABRB3
HQ	GABRG2
HQ	CDC25C
HQ	MTNR1B
HQ	TOP2B
HQ	PTAFR
HQ	PAM
HQ	CTBP2
HQ	ESRRG
HQ	G6PC
HQ	ABAT
HQ	HCAR2
HQ	HDAC11
HQ	HDAC10
HQ	HDAC5
HQ	HDAC4
HQ	HDAC7
HQ	HDAC9
HQ	LPAR2
HQ	MB
HQ	SLC12A2
HQ	ALDH5A1
HQ	STAT1
HQ	TRPM2
HQ	CTSV
HQ	ABCC2
HQ	YWHAG
HQ	DAPK2
HQ	DPP4
HQ	ERCC1
HQ	EGFR
HQ	GSTA1
HQ	PTPsigma
HQ	SNCA
HQ	TH
HQ	ERCC4
HQ	SLC5A2
HQ	MAP2K1
HQ	CCNA2
HQ	CCND1
HQ	HCK
HQ	HTR2C
HQ	ABCC9
HQ	CHRNA5
HQ	CHRNA4
HQ	CHRNA7
HQ	CHRNB2
HQ	AKR1C1
HQ	ENPEP
HQ	C3AR1
HQ	CCR9
HQ	CYP2B6
HQ	CYP2A6
HQ	CYP2C19
HQ	CYP3A4
HQ	CSNK2B
HQ	CYCS
HQ	CRACR2A
HQ	FDPS
HQ	GRM1
HQ	HPGDS
HQ	EPHX1
HQ	KCNJ11
HQ	KCNN4
HQ	KLK14
HQ	LDLR
HQ	NAMPT
HQ	DDO
HQ	PIK3C2A
HQ	ACP3
HQ	DHODH
HQ	RRM1
HQ	SLC6A7
HQ	PHGDH
HQ	SIRT2
HQ	SGMS2
HQ	STAMBP
HQ	STK11
HQ	MARS1
HQ	TBXA2R
HQ	TGM2
HQ	TBXAS1
HQ	SLC18A3
HQ	VHL
HQ	SLC22A5
HQ	SLC16A1
HQ	SLCO2B1
HQ	MYLK
HQ	CTRC
HQ	DRD4
HQ	KCNA2
HQ	KCNA1
HQ	KCNA4
HQ	KCNA6
HQ	KCNA7
HQ	KCNN1
HQ	KCNN2
HQ	PCSK7
HQ	PGR
HQ	DAO
HQ	CYSLTR1
HQ	KCNK2
HQ	NLRP3
HQ	PDK1
HQ	SLC5A1
HQ	SLC5A4
HQ	SLC28A3
HQ	MMP7
HQ	MMP8
HQ	MMP13
HQ	ADORA2A
HQ	EIF4A1
HQ	PTPN2
HQ	B4GALT1
HQ	CD22
HQ	FGF1
HQ	FGF2
HQ	GAPDH
HQ	IL6
HQ	LGALS1
HQ	LGALS3
HQ	LGALS7
HQ	LGALS7B
HQ	LGALS9
HQ	P2RY14
HQ	NPEPPS
HQ	NRAS
HQ	SLC28A2
HQ	SLC5A11
HQ	MGAM
HQ	PFKFB3
HQ	PPARA
HQ	TNKS2
GZ	NAT1
GZ	DBH
GZ	ECE2
GZ	ERN1
GZ	MYOC
GZ	NFKB1
GZ	NFE2L2
GZ	SLC22A8
GZ	ACE
GZ	AKR1B10
GZ	AKR1C4
GZ	AKR1B1
GZ	PAM
GZ	LAP3
GZ	ANPEP
GZ	APEX1
GZ	ASAH1
GZ	CA12
GZ	CA5B
GZ	CPA1
GZ	CPA3
GZ	CBS
GZ	CMA1
GZ	CYP26B1
GZ	CTBP2
GZ	EP300
GZ	ERAP2
GZ	ERCC1
GZ	ESRRG
GZ	CES1
GZ	CES2
GZ	FABP4
GZ	FABP5
GZ	FABP3
GZ	FFAR4
GZ	FFAR1
GZ	FOLH1
GZ	GGH
GZ	GPR17
GZ	GSR
GZ	GSTA1
GZ	HDAC11
GZ	HDAC2
GZ	HDAC8
GZ	HMGB1
GZ	HSPA1A
GZ	CXCL8
GZ	KAT2B
GZ	KAT8
GZ	KAT5
GZ	KCNMA1
GZ	RPS6KB2
GZ	SLC7A5
GZ	LTA4H
GZ	LTB4R2
GZ	LTB4R
GZ	LY96
GZ	SELL
GZ	SELP
GZ	MMEL1
GZ	MMP10
GZ	MMP12
GZ	MMP16
GZ	MMP8
GZ	MMP2
GZ	CDC25A
GZ	CDC25C
GZ	CDC25B
GZ	NAALAD2
GZ	MME
GZ	NR0B1
GZ	DAO
GZ	OXER1
GZ	PLA2G4A
GZ	PTGER1
GZ	PTGER2
GZ	PTGER3
GZ	PTGER4
GZ	MPO
GZ	PTGFR
GZ	RCOR3
GZ	SLC13A5
GZ	SLC15A1
GZ	SLC22A6
GZ	SLC6A5
GZ	SIRT5
GZ	YARS1
GZ	TBXA2R
GZ	TAAR1
GZ	THRA
GZ	THRB
GZ	TBXAS1
GZ	TTR
GZ	ERCC4
GZ	CTRB2
GZ	HSD11B1
GZ	AR
GZ	UGT2B7
GZ	SHBG
GZ	ESR2
GZ	ESR1
GZ	POLA1
GZ	NPC1L1
GZ	GPBAR1
GZ	SHH
GZ	TRPM8
GZ	NR1I3
GZ	CA2
GZ	CA1
GZ	EPHX2
GZ	NR1H4
GZ	CA4
GZ	CYP19A1
GZ	NR1H3
GZ	SERPINA6
GZ	HSD11B2
GZ	DRD2
GZ	RPS6KA5
GZ	C5AR1
GZ	TRPA1
GZ	HMGCR
GZ	SIGMAR1
GZ	HLCS
GZ	ALOX5
GZ	G6PD
GZ	YWHAG
GZ	MPG
GZ	APP
GZ	ADH5
GZ	AKR1C1
GZ	AKR1C2
GZ	AKR1C3
GZ	ENPEP
GZ	GFER
GZ	ATG4B
GZ	BHMT
GZ	CA14
GZ	CA3
GZ	CA5A
GZ	CA6
GZ	CA7
GZ	CA9
GZ	HSPE1
GZ	HSPD1
GZ	C9
GZ	CSNK2A2
GZ	CYCS
GZ	HSD17B14
GZ	HSD17B1
GZ	HSD17B2
GZ	QDPR
GZ	POLB
GZ	DNM1
GZ	FTO
GZ	FUT7
GZ	FYN
GZ	ABAT
GZ	GLRA3
GZ	GLRB
GZ	GPR35
GZ	HCAR3
GZ	HIF1AN
GZ	IGFBP1
GZ	IGFBP2
GZ	IGFBP4
GZ	IGFBP6
GZ	IGFBP5
GZ	IGFBP3
GZ	KDM2A
GZ	KDM2B
GZ	KDM3A
GZ	KDM4A
GZ	KDM4B
GZ	KDM4D
GZ	KDM4E
GZ	KDM5A
GZ	KDM5C
GZ	KDM6B
GZ	KDM4C
GZ	KDM5B
GZ	KMO
GZ	ALOX15
GZ	SELE
GZ	MEP1B
GZ	NEU3
GZ	NOX4
GZ	NR4A2
GZ	NR4A1
GZ	NSD2
GZ	DDO
GZ	P4HA1
GZ	P4HTM
GZ	PLA2G4B
GZ	PLA2G2D
GZ	SERPINE1
GZ	PARP15
GZ	PLAA
GZ	PLEC
GZ	POLH
GZ	POLI
GZ	ALPG
GZ	ALPL
GZ	PTPN7
GZ	RARA
GZ	RARB
GZ	RARG
GZ	RHOA
GZ	RXRB
GZ	RXRA
GZ	RXRG
GZ	SRD5A2
GZ	CXCL12
GZ	ALDH5A1
GZ	SNCA
GZ	TOP1
GZ	TPMT
GZ	TH
GZ	TYR
GZ	SLC7A11
GZ	LCN2
GZ	CYP2C9
GZ	CYP2C19
GZ	NR3C1
GZ	GSK3B
GZ	CYP3A4
GZ	FLT1
GZ	PDGFRB
GZ	KIT
GZ	IGF1R
GZ	EGFR
GZ	TEK
GZ	PDE4B
GZ	CCND1&CDK4
GZ	CCNE2&CDK2&CCNE1
GZ	CAPN1
GZ	MAPK3
GZ	PIK3CD
GZ	PIK3CB
GZ	PIK3CA
GZ	CDK2
GZ	CDK1
GZ	RET
GZ	NAAA
GZ	MKNK2
GZ	CDK2&CCNA1&CCNA2
GZ	PTK2
GZ	FPR1
GZ	PLK4
GZ	TTK
GZ	FPR2
GZ	NR5A1
GZ	EPHB4
GZ	CDK9
GZ	CSF1R
GZ	SYK
GZ	SRC
GZ	CSNK1D
GZ	PIK3CG
GZ	IRAK4
GZ	CCNE1&CDK2
GZ	LRRK2
GZ	MAPKAPK2
GZ	MAPK8
GZ	ADORA2A
GZ	ABCC1
GZ	ABL1
GZ	MTOR
GZ	PRKDC
GZ	HCK
GZ	DYRK1A
GZ	MAPK10
GZ	ERBB4
GZ	CCNA2&CDK2
GZ	CLK1
GZ	ALK
GZ	DYRK2
GZ	PDE5A
GZ	MTNR1A
GZ	MTNR1B
GZ	JAK2
GZ	NQO2
GZ	SLC22A2
GZ	CTSL
GZ	CHEK1
GZ	MKNK1
GZ	PDE2A
GZ	PDE10A
GZ	USP7
GZ	USP47
GZ	CSNK2A1
GZ	TRPV1
GZ	LIPG
GZ	EDNRA
GZ	INSR
GZ	PPP1CA
GZ	CDK4
GZ	HCRTR1
GZ	GRK3
GZ	CDK9&CCNT1
GZ	NTRK1
GZ	PI4KB
GZ	GRK2
GZ	SIRT3
GZ	SIRT2
GZ	NOS2
GZ	SIRT1
GZ	AGPAT2
GZ	DYRK1B
GZ	GRK5
GZ	TRHR
GZ	CHRNA4&CHRNB2
GZ	JAK3
GZ	JAK1
GZ	CHRNB1
GZ	CHRND
GZ	CHRNG
GZ	OPRK1
GZ	ADRA1A
GZ	ADRA1B
GZ	CYP17A1
GZ	SLC6A2
GZ	MDM2
GZ	ADORA3
GZ	ADRA2C
GZ	HTR2A
GZ	CCNB3&CDK1&CCNB1&CCNB2
GZ	FNTA&FNTB
GZ	PGGT1B
GZ	CTSS
GZ	KCNA5
GZ	HTR6
GZ	CAPN2
GZ	ADRA2A
GZ	ADRA2B
GZ	PTK2B
GZ	ADORA1
GZ	CTSB
GZ	BCHE
GZ	HMOX1
GZ	AURKA
GZ	ADRA1D
GZ	PPOX
GZ	GRM5
GZ	DUT
GZ	EIF2AK1
GZ	ERBB2
GZ	ADAM17
GZ	PER2
GZ	HCRTR2
GZ	BACE2
GZ	CASP3
GZ	CASP6
GZ	CASP7
GZ	NR3C2
GZ	PGGT1B&FNTA
GZ	HIF1A
GZ	QRFPR
GZ	SLC6A3
GZ	AURKB
GZ	TERT
GZ	GRM2
GZ	TLR9
GZ	ACR
GZ	RNPEP
GZ	CTSK
GZ	CELA1
GZ	CYP1A2
GZ	CAPNS1
GZ	DNPEP
GZ	SLC1A2
GZ	SLC1A1
GZ	RCE1
GZ	GABRB1
GZ	GABRB2
GZ	GPR139
GZ	GPR88
GZ	GRM6
GZ	KCNK9
GZ	KIF11
GZ	KYNU
GZ	LOXL2
GZ	MAP3K7
GZ	MAN2B1
GZ	MAX
GZ	ABCB1
GZ	NCOA1
GZ	P2RX1
GZ	P2RX4
GZ	PARP10
GZ	PRTN3
GZ	NPEPPS
GZ	SCN4A
GZ	SENP7
GZ	SMAD3
GZ	SPPL2A
GZ	STAT1
GZ	LARS1
GZ	TAB1
GZ	TAS1R1
GZ	TAS1R3
GZ	UBE2I
GZ	PLAUR
GZ	ELANE
GZ	PGD
GZ	CYP1B1
GZ	ELAVL3
GZ	FUT4
GZ	KLK2
GZ	PGAM1
GZ	PGF
GZ	ST3GAL3
GZ	TAS2R31
GZ	VEGFA
GZ	BACE1
GZ	CYP26A1
GZ	HSD17B3
GZ	LIG1
GZ	ESRRB
GZ	HAO1
GZ	HCAR2
GZ	HNF4A
GZ	CAMKK2
GZ	KLF5
GZ	MIF
GZ	MB
GZ	NLRP1
GZ	PARP16
GZ	PTPRC
GZ	UQCRB
GZ	RPA1
GZ	TAS2R14
GZ	USP4
GZ	USP5
GZ	MAOB
GZ	BTN3A1
GZ	SQLE
GZ	FNTA
GZ	FNTB
GZ	GGPS1
GZ	LSS
GZ	ICMT
GZ	FDPS
GZ	REN
GZ	CPB2
GZ	TRPM2
GZ	PLA2G7
GZ	APOBEC3A
GZ	ACMSD
GZ	PRMT6
GZ	APAF1
GZ	CARM1
GZ	CTSG
GZ	CCR6
GZ	CTRB1
GZ	CTDSP1
GZ	MLYCD
GZ	DUSP22
GZ	ERCC5
GZ	FEN1
GZ	HDAC5
GZ	HDAC7
GZ	HDAC9
GZ	HDAC1
GZ	HDAC6
GZ	HKDC1
GZ	HPGDS
GZ	HSP90AA1
GZ	EPHX1
GZ	KCNK3
GZ	KCNN4
GZ	L3MBTL3
GZ	LPAR1
GZ	LPAR5
GZ	MITF
GZ	NCOR1
GZ	PLA2G1B
GZ	PAX8
GZ	PTGS1
GZ	PTGS2
GZ	PIN1
GZ	PLCG1
GZ	ACP3
GZ	ATIC
GZ	DHODH
GZ	PTPsigma
GZ	RBP4
GZ	RNASEH1
GZ	SLC6A1
GZ	SLC6A7
GZ	SENP6
GZ	SENP8
GZ	PHGDH
GZ	TDP2
GZ	UCHL1
GZ	NR1H2
GZ	HTR1E
GZ	HTR5A
GZ	ABCG2
GZ	CHRNA10
GZ	ACHE
GZ	CHRNA9
GZ	MAOA
GZ	CHAT
GZ	CYP1A1
GZ	CYP24A1
GZ	CYP27A1
GZ	DPYD
GZ	DHFR
GZ	FABP2
GZ	FABP1
GZ	FOS
GZ	SLC37A4
GZ	GFPT1
GZ	GPR183
GZ	GRIK2
GZ	GRIK1
GZ	HDAC10
GZ	HDAC3
GZ	HDAC4
GZ	IMPDH1
GZ	IMPDH2
GZ	JUN
GZ	KCNA3
GZ	KCNK2
GZ	KCNQ3
GZ	GLO1
GZ	MMP1
GZ	MMP9
GZ	IKBKG
GZ	NLRP3
GZ	PARP14
GZ	PPME1
GZ	RBBP9
GZ	SLC12A2
GZ	SLC12A5
GZ	SENP2
GZ	SENP1
GZ	MAPT
GZ	TUBB1
GZ	RELA
GZ	F3
GZ	TNFRSF1A
GZ	TOP2A
GZ	ATP6V1B1
GZ	NDUFAB1
GZ	CA13
GZ	CALM1
GZ	NDUFAF1
GZ	ODC1
GZ	DHCR7
GZ	DRD1
GZ	DRD5
GZ	DUSP3
GZ	EBP
GZ	CAMK2A
GZ	ALOX12
GZ	IGF2R
GZ	NDUFA1
GZ	NDUFA2
GZ	NDUFA3
GZ	NDUFA4
GZ	NDUFA5
GZ	NDUFA7
GZ	NDUFA6
GZ	NDUFA8
GZ	NDUFA9
GZ	NDUFA10
GZ	NDUFA11
GZ	NDUFA12
GZ	NDUFA13
GZ	NDUFB1
GZ	NDUFB2
GZ	NDUFB3
GZ	NDUFB4
GZ	NDUFB6
GZ	NDUFB5
GZ	NDUFB7
GZ	NDUFB8
GZ	NDUFB9
GZ	NDUFB10
GZ	NDUFB11
GZ	NDUFC1
GZ	NDUFC2
GZ	NDUFAF2
GZ	NDUFAF3
GZ	NDUFAF4
GZ	NDUFS1
GZ	NDUFS2
GZ	NDUFS3
GZ	NDUFS4
GZ	NDUFS6
GZ	NDUFS5
GZ	NDUFS7
GZ	NDUFS8
GZ	NDUFV1
GZ	NDUFV2
GZ	NDUFV3
GZ	MT-ND1
GZ	MT-ND2
GZ	MT-ND3
GZ	MT-ND4
GZ	MT-ND4L
GZ	MT-ND5
GZ	MT-ND6
GZ	NDUFA4L2
GZ	SLC22A3
GZ	STK17B
GZ	CHRM4
GZ	CHRM1
GZ	EGLN1
GZ	FADS1
GZ	CBR1
GZ	DCTPP1
GZ	SRD5A1
GZ	CXCR2
GZ	PARP1
GZ	GPR84
GZ	KDR
GZ	CHRNA3
GZ	CHRNA4
GZ	METAP2
GZ	MPI
GZ	PSMB5
GZ	TDO2
GZ	CHRNA3&CHRNB4
GZ	TLR7
GZ	PTPN22
GZ	EIF4A3
GZ	UGT1A1
GZ	GLRA4
GZ	HTR2B
GZ	GABRB3&GABRG2&GABRA1
GZ	ALB
GZ	PRKCA
GZ	FLT3
GZ	DRD3
GZ	IDO1
GZ	MC4R
GZ	NOS1
GZ	NOS3
GZ	CHRM2
GZ	ACER2
GZ	ADH1B
GZ	ADH1C
GZ	ADH1A
GZ	ADH7
GZ	BBOX1
GZ	CERT1
GZ	CYP4F2
GZ	CPT2
GZ	DAGLA
GZ	POLM
GZ	POLL
GZ	ENPP2
GZ	FAAH
GZ	GABBR1
GZ	GABBR2
GZ	GABRR1
GZ	GABRQ
GZ	GBA
GZ	GNAI1
GZ	GNAI3
GZ	GNAO1
GZ	GPR174
GZ	GPR18
GZ	GPR34
GZ	GSTK1
GZ	GSTM1
GZ	KDM7A
GZ	LPAR2
GZ	LPAR3
GZ	LPAR4
GZ	LPAR6
GZ	SLC25A20
GZ	MPEG1
GZ	NOD1
GZ	SMPD2
GZ	P2RY10
GZ	PLA2G5
GZ	PLA2G2C
GZ	PLA2G2A
GZ	PLA2G10
GZ	PAOX
GZ	PHF8
GZ	PTGIR
GZ	POLK
GZ	ACP1
GZ	PPARD
GZ	PPARA
GZ	PPARG
GZ	S1PR2
GZ	S1PR4
GZ	S1PR3
GZ	S1PR5
GZ	SLC22A1
GZ	S1PR1
GZ	SLC6A11
GZ	SLCO2A1
GZ	SPHK1
GZ	SPTLC2
GZ	TLR2
GZ	SLC22A11
GZ	VDR
GZ	SAE1&UBA2
GZ	PLG
GZ	PTPN1
GZ	CDC45
GZ	CACNA2D1
GZ	GABRA2&GABRB2&GABRG2
GZ	PTGDR2
GZ	PTGES
GZ	FDFT1
GZ	ACE2
GZ	ADA
GZ	ALDH1A1
GZ	ALDH3A1
GZ	ALDH2
GZ	NPPA
GZ	AOC2
GZ	AOC3
GZ	ADAMTS5
GZ	BCL2A1
GZ	CASP1
GZ	CD69
GZ	CISD1
GZ	CYSLTR2
GZ	CNOT7
GZ	CYP2D6
GZ	DLG4
GZ	EGLN3
GZ	ERAP1
GZ	FAAH2
GZ	FCER2
GZ	FUCA1
GZ	GLS
GZ	GNPAT
GZ	GRM3
GZ	HRH2
GZ	ITGA4
GZ	ITGB1
GZ	LNPEP
GZ	LPL
GZ	MGLL
GZ	MMP14
GZ	MMP13
GZ	MMP3
GZ	SLC16A3
GZ	NCEH1
GZ	NCOR2
GZ	GRIN2B
GZ	NPY5R
GZ	PARP3
GZ	PLCG2
GZ	PREP
GZ	PRNP
GZ	SCN2A
GZ	SCN5A
GZ	TMEM97
GZ	SLC18A2
GZ	AHR
GZ	CTRC
GZ	DRD4
GZ	KCNA2
GZ	KCNA1
GZ	KCNA4
GZ	KCNA6
GZ	KCNA7
GZ	KCNN1
GZ	KCNN2
GZ	NQO1
GZ	PCSK7
GZ	PGR
GZ	CYP2A6
GZ	XDH
GZ	GLI1
GZ	GLI2
GZ	INMT
GZ	HTR4
GZ	NT5E
GZ	CHRM5
GZ	CHRM3
GZ	ATF1
GZ	CACNA1D
GZ	CTSH
GZ	CNR1
GZ	CNR2
GZ	GABRA6
GZ	GABRG2
GZ	GRK6
GZ	RASGRP1
GZ	HRH1
GZ	KAT2A
GZ	MDH1
GZ	MDH2
GZ	NPC1
GZ	NR1D1
GZ	PHLPP2
GZ	PHOSPHO1
GZ	PIN4
GZ	PTPN6
GZ	SCN3A
GZ	SCN8A
GZ	STS
GZ	TAOK3
GZ	TLR1
GZ	XPA
GZ	G6PC
GZ	GNB1
GZ	GNG2
GZ	NR0B2
GZ	PTPN11
GZ	PTGR1
GZ	SREBF2
GZ	SLC6A4
GZ	CYP51A1
GZ	RORA
GZ	PTPRF
GZ	PTPN2
GZ	RORC
GZ	PDE4D
GZ	ATP12A
GZ	CD81
GZ	SCD
GZ	CXCR3
GZ	TDP1
GZ	CYP2J2
GZ	ELOB
GZ	ELOC
GZ	RCOR1
GZ	UPP1
GZ	SLC18A3
GZ	GAD2
GZ	CYP3A43
GZ	CYP3A7
GZ	GRM4
GZ	PIM2
GZ	CYP2C8
GZ	DAPK2
GZ	ELAVL1
GZ	NEK6
GZ	ALPI
GZ	PSMD14
GZ	ST6GAL1
GZ	COMT
GZ	ADRB1
GZ	DUSP1
GZ	HRH3
GZ	HRH4
GZ	F2R
GZ	LIMK2
GZ	MCHR1
GZ	PPM1B
GZ	PPP1CC
GZ	PRKCQ
GZ	SSTR2
GZ	SSTR4
GZ	GNRHR
GZ	KCNH2
GZ	CYP27B1
GZ	MAPK14
GZ	ROCK1
GZ	AKT1
GZ	ABCC2
GZ	SLCO2B1
GZ	LDHB
GZ	CYP2C18
GZ	GABRA1&GABRB2&GABRG2
GZ	HTR2C
GZ	ADAM9
GZ	AREG
GZ	BMP1
GZ	CASP10
GZ	CCR2
GZ	GABRA2
GZ	RASGRP3
GZ	HPSE
GZ	KEAP1
GZ	KLK14
GZ	KLK5
GZ	MCHR2
GZ	MMP7
GZ	MYLK
GZ	NOD2
GZ	NPBWR1
GZ	PABPC1
GZ	PPIB
GZ	PPID
GZ	REV1
GZ	RAPGEF4
GZ	TGM3
GZ	TSPO
GZ	XBP1
GZ	XPO1
GZ	TLR4
GZ	PMM2
GZ	MET
GZ	CRHR1
GZ	PIM1
GZ	CSNK1G2
GZ	CLK4
GZ	CLK2
GZ	CLK3
GZ	CSNK1E
GZ	CSNK1G3
GZ	PIM3
GZ	MAP3K19
GZ	PDGFRA&PDGFRB
GZ	GABRB3&GABRA3&GABRG2
GZ	GABRB3&GABRG2&GABRA5
GZ	FGFR1
GZ	C1R
GZ	P2RX7
GZ	BRD4
GZ	BAZ2B
GZ	BAZ2A
GZ	PARP2
GZ	TNKS
GZ	CYP11B2
GZ	CYP11B1
GZ	CDK5R1&CDK5
GZ	ADORA2B
GZ	GLB1
GZ	CACNA1A
GZ	CACNA1C
GZ	CACNB1
GZ	CDK5R1
GZ	CDC7
GZ	CDK5
GZ	CXCR5
GZ	DBF4
GZ	ENPP3
GZ	ESRRA
GZ	FGB
GZ	GABRA1
GZ	GABRA4
GZ	GABRA3
GZ	GPR55
GZ	GSTM2
GZ	HCN1
GZ	HCN4
GZ	KDM6A
GZ	PRKCZ
GZ	LOXL4
GZ	LOX
GZ	METAP1
GZ	MCL1
GZ	MAP2K1
GZ	NCOA3
GZ	OGFRL1
GZ	P2RY12
GZ	PDK2
GZ	PPIA
GZ	RXFP1
GZ	SLC27A1
GZ	SAE1
GZ	UBA2
GZ	SETD7
GZ	SOAT1
GZ	STIM2
GZ	STAT3
GZ	TGFBR2
GZ	TRPC1
GZ	TXNRD1
GZ	WRN
GZ	SCN10A
GZ	F2
GZ	PLAU
GZ	CTSC
GZ	CTSV
GZ	KLKB1
GZ	CTSF
GZ	TNKS2
GZ	TUBB3
GZ	TYK2
GZ	RGS4
GZ	CCND3&CCND1&CDK4&CCND2
GZ	PDE7A
GZ	BDKRB2
GZ	CDK7&CCNH
GZ	CETP
GZ	MST1R
GZ	BRPF1
GZ	ADRB2
GZ	SMPD1
GZ	BRAF
GZ	EBPL
GZ	LYPLA1
GZ	LYPLA2
GZ	RAF1
GZ	SPR
GZ	TAAR5
GZ	SLC5A7
GZ	CACNA1B
GZ	GRIK3
GZ	SLC5A2
GZ	GCGR
GZ	SLC10A2
GZ	PSEN2&PSENEN&NCSTN&APH1A&PSEN1&APH1B
GZ	IL6ST
GZ	AVPR1A
GZ	PRKCD
GZ	TTL
GZ	OXTR
GZ	OPRL1
GZ	CASR
GZ	CCR1
GZ	BRS3
GZ	ABHD6
GZ	PRKCG
GZ	PRKCB
GZ	PRKCE
GZ	PRKCH
GZ	GABBR2&GABBR1
GZ	NPY2R
GZ	PRCP
GZ	OPRM1
GZ	SCN9A
GZ	TNK2
GZ	MAP3K11
GZ	MAP3K8
GZ	GCK
GZ	GRIK5
GZ	KISS1R
GZ	ADSS2
GZ	GPHN
GZ	GABRA3&GABRB2&GABRG2
GZ	SLC6A13
GZ	BHMT2
GZ	GCLC
GZ	GSTO1
GZ	SLC22A5
GZ	SLC22A7
GZ	NEU4
GZ	SLC1A5
GZ	CASP4
GZ	PDK3
GZ	PDK4
GZ	AADAT
GZ	GRIN2A
GZ	PTGES2
GZ	PPP5C
GZ	PTP4A3
GZ	ANTXR2
GZ	KCNB1
GZ	NOX1
GZ	MBD2
GZ	ADAM33
GZ	AMPD3
GZ	CASP9
GZ	CPB1
GZ	DPP7
GZ	ECE1
GZ	EPOR
GZ	F13A1
GZ	FKBP1A
GZ	KDM1B
GZ	KDM1A
GZ	KLK3
GZ	KLK4
GZ	KLK1
GZ	KLK8
GZ	KLK7
GZ	LGALS1
GZ	LGALS9
GZ	LGMN
GZ	MGMT
GZ	NMBR
GZ	NPFFR2
GZ	NPFFR1
GZ	ADCYAP1R1
GZ	PADI1
GZ	PADI3
GZ	PADI4
GZ	ADIPOR1
GZ	ADIPOR2
GZ	EPX
GZ	PPIG
GZ	PTPRB
GZ	RAD51
GZ	AGER
GZ	RPS27
GZ	S100B
GZ	SGMS2
GZ	STAMBP
GZ	TGM1
GZ	TGM6
GZ	TGM2
GZ	TMPRSS11D
GZ	TPSAB1
GZ	PRSS1
GZ	UBE2B
GZ	OPRD1
GZ	HEXA
GZ	KCNH3
GZ	GRIN1
GZ	SLC9A2
GZ	ADRM1
GZ	ADAMTS4
GZ	BRD2
GZ	BRD3
GZ	CASP8
GZ	CREB1
GZ	DPP8
GZ	F7
GZ	GHSR
GZ	NFKBIA
GZ	KLK6
GZ	MDM4
GZ	TACR1
GZ	TACR3
GZ	PLA2G2E
GZ	PIR
GZ	PSMC6
GZ	PSMC1
GZ	PSMC3
GZ	PSMC4
GZ	PSMC2
GZ	PSMC5
GZ	PSMA1
GZ	PSMA3
GZ	PSMA2
GZ	PSMA4
GZ	PSMA5
GZ	PSMA6
GZ	PSMB10
GZ	PSMB11
GZ	PSMA7
GZ	PSMB3
GZ	PSMB1
GZ	PSMB2
GZ	PSMB6
GZ	PSMB4
GZ	PSMB7
GZ	PSMD11
GZ	PSMD12
GZ	PSMD13
GZ	PSMD1
GZ	PSMA8
GZ	PSMD2
GZ	PSMD4
GZ	PSMD6
GZ	PSMD3
GZ	PSMD8
GZ	PSMD7
GZ	PTPRA
GZ	SEM1
GZ	INPPL1
GZ	TRPC7
GZ	BCL2L1
GZ	BCL2
GZ	ARG1
GZ	AVPR2
GZ	CXCR1
GZ	PIK3R1
GZ	DAPK1
GZ	PYGL
GZ	PLK1
GZ	NEK2
GZ	HSP90B1
GZ	HSP90AB1
GZ	CDK6
GZ	PKN1
GZ	CAMK2B
GZ	AXL
GZ	WEE1
GZ	CCR4
GZ	CHRNA7
GZ	HSPA8
GZ	DNTT
GZ	SLC5A1
GZ	SLC5A4
GZ	SLC28A3
GZ	HRAS
GZ	EIF4A1
GZ	CDC14A
GZ	DUSP10
GZ	PADI2
GZ	PTPN14
GZ	UBLCP1
GZ	IL2
GZ	SLC29A1
GZ	TNF
GZ	CHIA
GZ	SLC28A2
GZ	LGALS3
GZ	APLNR
GZ	RRM1
GZ	SUMO1
GZ	TMPRSS4
GZ	TAS1R2
GZ	APOBEC3G
GZ	CHRNA1
GZ	PFKFB4
GZ	PFKFB3
GZ	GABRA5
GZ	GRIA4
GZ	HGFAC
GZ	EIF4H
GZ	LRP6
GZ	NNMT
GZ	PDGFRA
GZ	SDHB
GZ	TMIGD3
GZ	FLT4
GZ	AGTR2
GZ	TMPRSS15
GZ	TCF4
GZ	MGAM
GZ	SI
GZ	MAP3K14
GZ	AKT2
GZ	AKT3
GZ	PRKG1
GZ	MC5R
GZ	MC3R
GZ	GLA
GZ	ICAM1
GZ	ITGAL
GZ	ITGB2
GZ	PTGDR
GZ	PTPRE
GZ	TRPM5
GZ	CRYAB
GZ	MSR1
GZ	CHRNB2
GZ	CHRNB4
GZ	DDAH1
GZ	FCGR1A
GZ	ITGB7
GZ	LOXL3
GZ	ADRB3
GZ	CYSLTR1
GZ	NUDT1
GZ	CHRNA5
GZ	CCR8
GZ	DGAT1
GZ	ERBB3
GZ	GALR1
GZ	GABRB3
GZ	IL6
GZ	MCOLN3
GZ	P2RX3
GZ	P4HB
GZ	PTPN5
GZ	PYGM
GZ	RIPK1
GZ	SLC47A1
GZ	UBE2N
GZ	HPGD
GZ	HTR1A
GZ	HTR7
GZ	EDNRB
GZ	F12
GZ	MBTPS1
GZ	CD274
GZ	CTSA
GZ	ROCK2
GZ	CCR5
GZ	BRD9
GZ	SCNN1A
GZ	SGMS1
GZ	XPNPEP1
GZ	XPNPEP2
GZ	ITGAV&ITGB3
GZ	ITGA2B&ITGB3
GZ	CCKBR
GZ	F10
GZ	F11
GZ	SLC10A1
GZ	HAAO
GZ	GUSB
GZ	BRD1
GZ	BRPF3
GZ	CBX7
GZ	CCND1
GZ	FABP7
GZ	EIF4E
GZ	MMP15
GZ	MMP26
GZ	MRGPRX1
GZ	PTPRG
GZ	RAB7A
GZ	SLC9A1
GZ	SORT1
GZ	UHRF1
GZ	AMY2A
GZ	GAA
GZ	TACR2
GZ	SPHK2
GZ	SLC16A1
SY	CYP19A1
SY	HMGCR
SY	OPRM1
SY	OPRK1
SY	HSD11B1
SY	CDC25A
SY	PRKCA
SY	AOC3
SY	PTPN1
SY	UGT2B7
SY	PPP1CA
SY	PPP5C
SY	PPP1CC
SY	LRRK2
SY	CES1
SY	TRPV4
SY	PPM1B
SY	CYP3A4
SY	MMP2
SY	MPO
SY	AHCY
SY	DAO
SY	PRKCG
SY	PRKCE
SY	PRKCH
SY	PRKCQ
SY	PTGS2
SY	GSR
SY	ERBB2
SY	EGFR
SY	PTGS1
SY	PRKCD
SY	CYP11B1
SY	CYP11B2
SY	NFKBIA
SY	RELA
SY	EDNRA
SY	EHMT2
SY	CASP3
SY	PREP
SY	PIK3CA&PIK3R1
SY	CYP2C9
SY	CYP2C19
SY	NR3C1
SY	GSK3B
SY	FLT1
SY	PDGFRB
SY	KIT
SY	IGF1R
SY	TEK
SY	PDE4B
SY	CCND1&CDK4
SY	CCNE2&CDK2&CCNE1
SY	CAPN1
SY	MAPK3
SY	PIK3CD
SY	PIK3CB
SY	PIK3CA
SY	CDK2
SY	CDK1
SY	RET
SY	NAAA
SY	MKNK2
SY	CDK2&CCNA1&CCNA2
SY	PTK2
SY	FPR1
SY	PLK4
SY	TTK
SY	FPR2
SY	NR5A1
SY	EPHB4
SY	TAAR1
SY	CDK9
SY	CSF1R
SY	SYK
SY	SRC
SY	CSNK1D
SY	PIK3CG
SY	IRAK4
SY	CCNE1&CDK2
SY	MAPKAPK2
SY	MAPK8
SY	ADORA2A
SY	ABCC1
SY	ABL1
SY	CA2
SY	MTOR
SY	PRKDC
SY	HCK
SY	DYRK1A
[truncated: 2,866 more rows]
