# Supplementary material for: Screening of the key response component groups and mechanism verification of Huangqi-Guizhi-Wuwu-Decoction in treating rheumatoid arthritis based on a novel computational pharmacological model
Source: BMC Complement Med Ther. 2024 Jan 2;24:4. doi: 10.1186/s12906-023-04315-y (PMC10759359; doi:10.1186/s12906-023-04315-y)
Supplement: Supplementary file 5 — Additional file 5. [file 12906_2023_4315_MOESM5_ESM.xlsx]

## Sheet: Sheet1
323 targets co-existed in all herbs
HTR4
MYLK
HTR6
CYP1B1
CSNK2A1
DAPK1
CSNK2A2
PRKCA
TAAR1
GABRG2
AR
ENPEP
ABCB1
CTBP2
FNTA
SLC5A1
SLC5A2
HIF1A
SLC5A4
HSD11B1
HSD11B2
TERT
HMOX1
JUN
EIF2AK1
NR0B1
BRAF
SLC6A5
CYP2C8
CYP1A2
CYP1A1
NOX4
PAM
RET
ACHE
RARG
SERPINA6
SLC6A2
SLC6A3
IKBKG
JAK2
JAK3
DUSP3
MYOC
GPR35
FOS
F3
SIRT2
MMP12
BACE1
BACE2
MMP13
MMP16
RARA
RARB
SLC29A1
PHLPP2
KCNA5
PTGS2
EGFR
PTGS1
ALOX5
P4HTM
BCHE
SLC16A1
STAT1
NR1H4
FABP4
APEX1
PKN1
HSPA1A
SLC28A3
TPMT
AHR
HPGDS
ADORA3
TUBB1
ADORA1
SLC16A3
MAP2K1
CDC25C
CDC25A
CDC25B
MTNR1A
MTNR1B
PSEN2
FTO
GLO1
CYP2C19
CYP19A1
DRD2
MCL1
ESRRA
SRD5A2
NEK6
ESRRB
ESRRG
NFKB1
CXCL12
P4HA1
TBXAS1
MDM2
HPSE
SHBG
NFE2L2
LRRK2
HTR2C
ADRA1D
PTPN22
HTR2A
ADRA1B
ADRA1A
MB
ACP3
HIF1AN
ACP1
HSP90AA1
SIGMAR1
ADRA2C
ADRA2B
ADRA2A
TNFRSF1A
PIK3CA
ADORA2A
MET
UGT2B7
HDAC5
HDAC2
ROCK1
HDAC1
HDAC8
CYP3A4
HDAC9
HDAC7
TTR
RBBP9
NTRK1
PTPN1
DUT
TRPA1
CCNE2
PTPN11
GFER
HCRTR2
HCRTR1
DHODH
KLF5
IMPDH1
IMPDH2
PTPN6
PTPN7
P4HB
PTPN2
EIF4A1
APP
FAAH
CISD1
ANTXR2
STS
CHEK1
PDK4
PDK3
ST6GAL1
MIF
CES2
CES1
PTGES
SLC22A6
MAOB
MAOA
SLC22A2
KLK5
LPAR2
KLK7
TRPM2
CYP27B1
TRPM8
KCNN4
TAS2R31
TYR
PARP15
PARP10
AKR1B10
CALM1
SLC22A8
TOP2A
AKR1B1
SLC7A11
CTSS
FFAR1
CCR4
CTSB
CBR1
GPBAR1
RHOA
HCK
TLR9
PGGT1B
MAPT
HSD17B3
RELA
CYP17A1
HSD17B1
HSD17B2
PGGT1B
XDH
CA12
NQO1
NQO2
AKR1C1
AKR1C3
AKR1C2
KLK14
AKR1C4
VEGFA
PER2
STK17B
GSTA1
MPG
COMT
MPO
NR3C2
CAPN2
CAPN1
CA14
CA13
G6PD
KDM2A
KDM2B
KMO
ERN1
ADAM17
FOLH1
PLAA
ABCG2
CHRNA5
ALOX15
ALOX12
HCAR2
HCAR3
FUT7
RNASEH1
GRK6
CCNB3
EPHX2
EPHX1
TRPV1
ESR1
SELE
IL2
ESR2
QDPR
NR4A2
NR4A1
DAO
CYP11B2
CYP11B1
GNB1
ALPL
ALPI
KDM5A
GSK3B
KDM5B
KDM5C
THRB
THRA
ELAVL1
LTB4R
ELAVL3
POLB
GRM2
CYP26B1
CA1
GRM5
CASP7
CA3
CA5B
ALDH2
CA2
CA5A
CASP6
CASP3
CA4
CA7
PDE4B
CA6
POLI
CA9
QRFPR
YWHAG
POLH
KDM6B
ABCC1
MMP7
MMP1
MMP2
MMP8
MMP9
DNM1
CREB1
PDE5A
KDM3A
PLA2G1B
HMGCR
PPOX
AURKB
AURKA
MAPK8
GNG2
CNR2
TNKS2
CBS
ERBB2
PTK2B
KDM4A
KDM4B
KDM4C
KDM4D
KDM4E
CYP24A1
ERCC4
ERCC1
RPS6KB2
