# Supplementary material for: Screening of the key response component groups and mechanism verification of Huangqi-Guizhi-Wuwu-Decoction in treating rheumatoid arthritis based on a novel computational pharmacological model
Source: BMC Complement Med Ther. 2024 Jan 2;24:4. doi: 10.1186/s12906-023-04315-y (PMC10759359; doi:10.1186/s12906-023-04315-y)
Supplement: Supplementary file 6 — Additional file 6. [file 12906_2023_4315_MOESM6_ESM.xlsx]

## Sheet: Sheet1
1666 targets after removing duplicate target genes
YWHAG
MPG
HTR1E
HTR5A
PGD
APP
APOBEC3A
ABCG2
CHRNA10
ACHE
CHRNA9
CHRNB1
CHRND
CHRNG
ACMSD
AKR1C1
AKR1B10
AKR1C2
AKR1C4
AKR1C3
ALDH1A2
ALDH1B1
ALDH2
AKR1B1
PAM
ENPEP
GFER
AMY1A
PRMT6
ANTXR2
MAOA
APAF1
APEX1
MAOB
ATG4B
BACE1
GUSB
BHMT
BTN3A1
CA14
CA12
CA3
CA4
CA5A
CA1
CA5B
CA6
CA7
CALM1
CA2
CARM1
CA9
CTSG
CPA1
CPA3
CPB2
CBR1
CBS
CCR6
CELA1
BCHE
CHAT
CMA1
CYP1A1
CYP19A1
CYP1B1
CYP1A2
CYP26B1
CYP24A1
CYP27A1
CYP26A1
CYP2C8
CYP2C19
CREB1
CSNK2A2
CTBP2
CTRB1
CTDSP1
CYCS
DAPK1
MLYCD
HSD17B1
HSD17B2
HSD17B3
QDPR
LIG1
DBH
DPYD
DUSP22
DHFR
ELAVL1
ELAVL3
ELANE
ERAP1
ERCC5
SQLE
ERN1
ESRRB
ESRRG
CES1
CES2
ESR2
ESR1
FABP4
FABP3
FABP2
FABP1
FABP5
RCE1
FEN1
FNTA
FNTB
FOS
FOLH1
FTO
FUT4
FUT7
SLC37A4
ABAT
GABRB1
GFPT1
GGPS1
GLI1
GLI2
GLRA3
GPR139
GPR183
GPR35
GRIK2
GRIK1
GRK6
GSTA1
HAO1
HCAR3
HCAR2
HDAC10
HDAC11
HDAC2
HDAC3
HDAC4
HDAC5
HDAC7
HDAC8
HDAC9
HDAC1
HDAC6
HIF1AN
HKDC1
HMGB1
HNF4A
HPGDS
HSP90AA1
EPHX1
EPHX2
IGFBP1
IGFBP2
IGFBP4
IGFBP6
IGFBP5
IL2
CXCL8
IMPDH1
IMPDH2
JUN
KCND3
KCNA3
KCNK2
KCNK9
KCNK3
KCNN4
KCNQ3
KDM2A
KDM2B
KDM3A
KDM4A
KDM4B
KDM4D
KDM4E
KDM5A
KDM5B
KDM6B
KDM5C
KDM4C
CAMKK2
KLF5
KIF11
KLK2
KMO
RPS6KB2
RPS6KA3
GLO1
LTA4H
L3MBTL3
ALOX12
ALOX15
LPAR1
LPAR5
ALOX5
LRP6
LSS
LTB4R
MDH1
ABCB1
MEP1B
MIF
MITF
MMP1
SLC16A3
MMP2
CDC25C
CDC25B
MMP9
ABCC1
MTNR1A
MTNR1B
MB
MYOC
NAALAD2
NCOR1
NEK6
IKBKG
NEU3
NFKB1
NFE2L2
NLRP1
NLRP3
NMUR2
NOX4
NQO1
NR0B1
NQO2
NR1H4
NR4A2
NR4A1
NSD2
NUAK1
DAO
DDO
P2RX4
P4HA1
P4HTM
PLA2G1B
PLA2G4B
PLA2G2D
PARP15
PARP16
PARP10
PARP14
PAX8
P4HB
PDK3
PDK4
PTGER2
PTGER3
PTGER4
MPO
PGAM1
PTGS1
PTGS2
PIN1
PKN1
PLAA
PLCG1
PGF
PLEC
PON1
ACP1
ACP3
ALPI
ALPL
PPME1
PTPN7
PTPRC
PTPRS
ATIC
DHODH
PTPsigma
UQCRB
RARA
RARB
RARG
RBBP9
RCOR3
RBP4
RPA1
RHOA
RNASEH1
RXRB
RXRG
RXRA
SLC12A2
SLC12A5
SLC15A1
SLC22A6
SLC22A8
SRD5A2
SLC6A1
SLC6A7
CXCL12
SENP2
SENP1
SENP6
SENP8
SENP7
PHGDH
SHBG
ST6GAL1
ST3GAL3
ALDH5A1
STAT1
YARS1
TAS2R31
TAS2R14
TAAR1
MAPT
TUBB1
TERT
RELA
F3
TBXAS1
TLR9
TNFRSF1A
TOP2A
TPMT
TRPA1
TRPM2
TTR
TDP2
TYR
USP4
USP5
UCHL1
PLAUR
ATP6V1B1
VEGFA
SLC7A11
XDH
NDUFAB1
ACR
ADH5
AHR
RNPEP
LAP3
ANPEP
ANO1
BRAF
CA13
CAPN1
CAPN2
CTSK
CREBBP
CCND3
HSPE1
HSPD1
CHEK2
CHEK1
NDUFAF1
CISD1
C9
COMT
CAPNS1
CPT1A
CPT1B
CPT2
CSNK2A1
ODC1
PDF
HSD17B14
DHCR7
HSD11B1
DNPEP
POLB
DRD1
DUSP3
DNM1
SLC1A2
SLC1A1
EBP
EGLN1
EP300
ERCC1
EGFR
F12
FYN
GABRB2
GLRB
GCGR
GPR88
GRM6
HPSE
HSPA1A
IGFBP3
IDO1
ICMT
EIF4H
TCF4
KAT2B
KAT8
CAMK1G
CAMK2A
KCNMA1
KCNB1
KCNA5
KLK5
KLK7
KYNU
LOXL2
LRRK2
SELL
SELP
SELE
MAP3K7
MAN2B1
MAX
MCL1
MDH2
MET
MMP15
MMP16
MMP26
CDC25A
IGF2R
NCOA1
NDUFA1
NDUFA2
NDUFA4
NDUFA3
NDUFA5
NDUFA6
NDUFA7
NDUFA8
NDUFA9
NDUFA10
NDUFA11
NDUFA12
NDUFA13
NDUFB2
NDUFB1
NDUFB4
NDUFB3
NDUFB6
NDUFB5
NDUFB7
NDUFB8
NDUFB9
NDUFB11
NDUFB10
NDUFC1
NDUFC2
NDUFAF2
NDUFAF4
NDUFAF3
NDUFS1
NDUFS2
NDUFS3
NDUFS4
NDUFS5
NDUFS6
NDUFS7
NDUFS8
NDUFV1
NDUFV2
NDUFV3
NNMT
NOX1
MT-ND1
MT-ND2
MT-ND3
MT-ND4L
MT-ND4
MT-ND6
MT-ND5
NDUFA4L2
P2RX1
PIK3C2G
PLA2G4A
ADCYAP1R1
SERPINE1
PASK
PDE4C
PDE4D
PDE4B
PTGER1
PDGFRA
POLH
POLI
ALPG
PRKX
PRTN3
NPEPPS
PTPN12
PTPN22
PTGES
PTPN6
PTPN1
PYGL
RAF1
RET
ROCK1
ROCK2
SLC13A5
SLC22A3
SLC22A12
SLC29A1
SRD5A1
UBA2
SAE1
SLC5A7
SLC6A5
SCN4A
SIRT5
SMAD3
SMO
SPPL2A
SPTLC2
SRPK1
STK17B
STK38L
STS
IARS1
LARS1
SNCA
TAB1
THRA
THRB
TLR1
TNKS
TOP1
TRPM8
TAS1R1
TAS1R3
TSSK2
TRPV1
TH
UBE2I
ERCC4
HTR1A
HTR1B
HTR1D
HTR2A
HTR2C
HTR2B
HTR4
HTR6
NUDT1
ADORA1
ADORA2A
PRKAB1
PRKAB2
PRKAG1
ADORA2B
ADORA3
PRKAA1
ACER2
ACE
CHRNA5
CHRNA7
CHRNA1
CHRM1
CHRM2
CHRM5
CHRM4
CHRM3
ADAM12
ADRA1A
ADRA1B
ADRA1D
ADRA2A
ADA
ADCY5
ADH1A
ADRA2C
ADH1C
ADH1B
ADH7
ADRB1
ADRB2
ADRB3
AKT3
ALDH1A1
ALDH3A1
ALB
AKT1
AMY2A
AOC3
ASAH1
ATF1
BCL2A1
BAZ2A
BAZ2B
GLB1
BMP1
BBOX1
BRS3
BRSK2
CYP11B1
C3AR1
CYP11B2
CACNA1A
CACNA1C
CACNA1B
CACNA1D
CACNB1
CASP5
CASP10
CTSB
CTSL
CBX7
CCKAR
CD22
CD69
CD81
CDC42
CDK5R1
CDC7
CDK5
CERT1
CFTR
CLK3
CLK1
CYSLTR1
CNOT7
CNR2
CYP2A6
CYP2D6
CYP2J2
CYP2C9
CYP4F2
CYP3A4
CXCR5
DAPK2
DBF4
DAGLA
HSD11B2
POLA1
POLL
POLM
DPP4
DRD3
DRD5
DRD2
DRD4
DYRK3
EIF2AK3
ECE1
EDNRB
EDNRA
ELOB
ELOC
ENPP2
ENPP3
EPHA1
EPHA3
EPHA4
EPHA5
EPHA6
EPHA7
EPHA8
EPHB1
EPHB2
EPHB3
EPHB6
ERAP2
ESRRA
FAAH
FADS1
FFAR4
FFAR1
FGB
FPR1
FDPS
FPR2
FUCA1
G6PC
G6PD
GABBR1
GABBR2
GNG2
GNB1
CCKBR
GABRA1
GABRA2
GABRA4
GABRA3
GABRA6
GABRR1
GABRB3
GABRQ
GABRG2
GBA
GHSR
NR3C1
GLRA2
GNAI1
GNAI3
GNAO1
GPR174
GPR18
GPR17
GPR34
GPR84
GPR55
GRIK3
GRM4
RASGRP3
GRPR
GSR
GSTK1
GSTM1
GSTM2
GSK3B
GDA
HSD17B10
HCN1
HCN4
HGFAC
HMOX1
HMGCR
IDE
EIF4A3
IL1B
JAK3
KAT2A
KYAT3
CAMK2D
KCNA1
KCNA2
KCNA4
KCNN1
KCNN2
KCNN3
KDM6A
KDM7A
KIF20A
PRKG2
KISS1R
KLK14
PRKCB
PRKD2
PRKCA
PRKCE
PRKCG
PRKCH
PRKCZ
SLC7A5
LNPEP
LOXL4
LPAR2
LPAR3
LPAR4
LPAR6
ALOX15B
LOX
MAGI3
METAP1
MC3R
SLC25A20
MC5R
MC4R
NR3C2
MGMT
MGLL
MKNK1
MMP11
MMP12
MMP14
MMP17
MMP25
MMP7
MMP3
MMP8
MAP2K1
MPC2
MPEG1
MSR1
MC1R
MTAP
MAP2
MLNR
MYLK
NAAA
NCEH1
NCOA3
NCOR2
MME
TACR2
NMBR
TACR1
TACR3
GRIN2B
NOD2
NOD1
NR0B2
NR1D1
NR1I3
SMPD2
OGFRL1
OPRM1
OXER1
HCRTR1
P2RY10
P2RY12
PLA2G5
PLA2G2C
PLA2G2A
PLA2G10
PABPC1
PADI3
PADI4
PAK4
PAOX
PDE1A
PDE1B
PDK1
PDK2
PGA5
PTGFR
PHF8
PHLPP2
PHOSPHO1
PTGIR
PIN4
PIM2
POLK
PPP1CA
PPARD
PPARA
PPIA
PPIB
PPID
PPM1B
PPARG
PRNP
PSMB8
PSMD14
PTPN11
PTPN2
PTPRF
PYGM
RAC1
RAD51
RCOR1
REV1
RGS17
RRM1
RORA
RUVBL1
RXFP1
RYR2
S1PR2
S1PR4
S1PR3
S1PR5
SLC22A1
SLC22A2
SLC27A1
SLC28A3
S1PR1
SLC6A11
AHCY
SLC6A3
SLC6A2
SCN8A
SLC6A4
SERPINH1
SETD7
TMEM97
ST3GAL1
SIGMAR1
SLCO2A1
SOAT1
SPR
SPHK1
SSTR1
SSTR2
SSTR4
SSTR3
SSTR5
STIM2
STAT3
TBXA2R
TUBB
TGFBR2
TLR2
TOP2B
PLAT
TRPC1
TRPC3
TRPC6
TRPM5
TXNRD1
TAS1R2
TSPO
TDP1
UBE2D3
UGT2B7
UPP1
PLAU
SLC18A3
VHL
SLC18A2
WRN
XBP1
HAAO
NT5E
HTR7
ABCC9
ACE2
CHRNA2
CHRNA4
CHRNB2
ADAM17
ADAM9
ALDH1A3
NPPA
AOC2
AREG
SMPD1
ADAMTS5
B4GALT1
CASP1
CASP7
CASP3
CTSH
CTSV
CCNA2
CCND1
CCR4
CCR2
CCR8
CCR9
CTH
CYSLTR2
CYP17A1
CNR1
CYP2B6
CSNK2B
COPS5
CTRC
CXCR3
DLG4
EBPL
CRACR2A
EGLN3
FAAH2
FCER2
FDFT1
FGF1
FGF2
FKBP1A
GAPDH
GBA2
GGH
GLS
GNPAT
GRM1
GRM3
RASGRP1
GSTO1
HCK
HRH2
HRH1
IL6
ITGA4
ITGB1
KAT5
CAMK2B
KCNJ11
KCNA6
KCNA7
KEAP1
DTYMK
LDHB
LDLR
LGALS1
LGALS3
LGALS4
LGALS7; LGALS7B
LGALS8
LGALS9
LPL
LTB4R2
LY96
LYPLA1
LYPLA2
MAG
METAP2
MCHR2
MCHR1
MMEL1
MMP10
MMP13
ABCC2
NAMPT
NPBWR1
NPC1
NPY5R
P2RY14
PIK3C2A
PADI1
PADI2
PARP3
PCSK7
PTGDR2
PLCG2
PREP
PGR
PTAFR
PTPN13
PTPN9
PTPRG
RAD52
NRAS
RRM2
RAPGEF4
SLC28A2
SLC5A4
SLC5A11
SLC5A1
SLC5A2
SCN2A
SCN3A
SCN5A
SIRT2
SMARCA2
SMARCA4
SGMS2
STAMBP
STK11
MARS1
TAAR5
TAOK3
TGM3
TGM2
TP53BP1
MPL
WEE1
XPA
XPO1
SLC1A5
AADAT
ADAM33
AMPD3
BCAT1
CASP4
CASP9
CPB1
CTSS
DDAH1
DPP7
EPOR
F13A1
PFKFB3
FSHR
HIF1A
KDM1B
KDM1A
KIF20B
KLK3
KLK4
KLK1
KLK8
LGMN
MBD2
GRIN2A
NPFFR2
NPFFR1
PAFAH1B2
ADIPOR1
ADIPOR2
EPX
PTGES2
PMM2
PPIG
PTPRO
PTPRB
PPP5C
AGER
RPS27
S100B
SIRT1
SIRT3
SLC9A2
SPHK2
TGM1
TGM6
F2
TLR8
TMPRSS11D
TNNC1
TNKS2
TNNI3
TNNT2
PTP4A3
TPSAB1
PRSS1
UBE2B
UBLCP1
UNG
ADRM1
AR
NAT1
ATP12A
ATP1A1
ADAMTS4
BHMT2
BRD2
BRD3
BRPF1
C5AR1
CASP8
SERPINA6
DPP8
ECE2
F7
GABRD
GPBAR1
GRIK5
GCLC
HEXA
HSPA8
NFKBIA
KCNH3
KLK6
MDM4
GRIN1
NOTCH1
SLC10A1
OPRD1
PLA2G2E
PDCD4
PIR
PSMC6
PSMC1
PSMC3
PSMC4
PSMC2
PSMC5
PSMA1
PSMA3
PSMA2
PSMA4
PSMA5
PSMA6
PSMB10
PSMB11
PSMA7
PSMB3
PSMB1
PSMB2
PSMB6
PSMB4
PSMB7
PSMB5
PSMD11
PSMD12
PSMD13
PSMD1
PSMA8
PSMD2
PSMD4
PSMD6
PSMD3
PSMD8
PSMD7
PTPRA
ADSS2
SLC22A11
SEM1
INPPL1
SLCO4C1
SPTLC1
DNTT
TRPC7
P2RX7
TTL
SLC10A2
PCNA
F10
MAP2K6
SI
ALK
AURKB
CDK1
CXCR1
PTK2
FLT3
IGF1R
NEK2
PIK3R1
PIM1
AXL
AVPR2
KDR
ADRA2B
DCLK2
MAPK7
HCRTR2
PDE3A
APOBEC3G
BRD1
BRPF3
FABP7
PTK2B
EIF4E
ITGAL
MAPK8
MRGPRX1
CD274
CTSA
PTPRE
DGAT1
RAB7A
SCNN1A
SLC9A1
SGMS1
SORT1
UHRF1
XPNPEP1
XPNPEP2
AKR1A1
CASR
CDC14A
DUSP10
PFKFB4
GABRA5
GRIA4
LIPA
MAPK10
PTPN14
SDHB
TMIGD3
FLT4
APLNR
CRYAB
TMPRSS15
GALR1
GRM7
SLC2A1
NMUR1
NR5A2
SLC47A1
SLC47A2
SAT1
SOAT2
SREBF2
NR5A1
SUMO1
TAOK1
TLR4
TLR7
TMPRSS4
SFN
ABCC8
CHRNA3
CHRNB4
ADCY1
GLA
AGTR2
BDKRB2
CETP
ERBB3
FCGR1A
FOXO1
ITGB7
CSNK1D
LOXL3
LHCGR
MBTPS1
MCOLN3
P2RX3
PTGDR
PTPN5
QRFPR
RIPK1
STAT6
UBE2N
ICAM1
ITGB2
HPGD
PLA2G7
NR1H2
PGM1
OPRK1
TPI1
PTGR1
REN
VDR
LCN2
GLTP
CTRB2
HSP90B1
UQCRC1
UQCRH
LYZ
PIK3CG
ATP5C1
ATP5A1
ATP5B
SLC16A7
SLCO2B1
SLC16A1
UGT1A1
GLRA4
SLC18A1
SLC22A5
GAD2
CYP3A43
CYP3A7
SRPK2
SLC22A7
SLC22A10
ALOXE3
CAT
IKBKB
SKP1
CCBL1
TUBA4A
CHIT1
SCN10A
HRAS
CYP2C18
GPHN
SRC
ATP1B1
ATP1A4
ATP1B2
ATP1A3
PRKCD
CYP4A11
GRIN3A
ANXA5
MBL2
RNASE1
SHH
NR1H3
NPC1L1
EPHA2
YES1
BLK
SYK
CSK
BMX
LYN
TXK
FGR
PTK6
BTK
TYRO3
COQ8B
CDK2
RPS6KB1
AURKA
LDHA
MELK
TYMS
TSHR
PARP1
FGFR1
CTSD
TNF
GRM2
RPS6KA5
HLCS
PNP
MAN1B1
UGCG
PNMT
GAA
NOS1
NOS3
PLG
MAN2A1
PDE5A
PDE11A
PDE10A
VCP
TNNC1&TNNT2&TNNI3
FLT1
PDGFRB
KIT
TEK
CCND1&CDK4
CCNE2&CDK2&CCNE1
MAPK3
PIK3CD
PIK3CB
PIK3CA
MKNK2
CDK2&CCNA1&CCNA2
PLK4
TTK
EPHB4
CDK9
CSF1R
IRAK4
CCNE1&CDK2
MAPKAPK2
ABL1
MTOR
PRKDC
DYRK1A
ERBB4
CCNA2&CDK2
DYRK2
JAK2
PDE2A
USP7
USP47
LIPG
INSR
CDK4
GRK3
CDK9&CCNT1
NTRK1
PI4KB
GRK2
NOS2
AGPAT2
DYRK1B
GRK5
TRHR
CHRNA4&CHRNB2
JAK1
GABRB3&GABRG2&GABRA1
CDK5R1&CDK5
GCK
GRM5
LIMK1
GABRB3&GABRA3&GABRG2
GABRB3&GABRG2&GABRA5
GABRA2&GABRB3&GABRG2
MAP3K14
TYMP
PDE7A
CD38
RORC
CYP51A1
SCD
FNTA&FNTB
SAE1&UBA2
CDC45
CACNA2D1
GABRA2&GABRB2&GABRG2
MAPK1
BCL2
MDM2
CHRNA3&CHRNB4
CHRNB4&CHRNA2
CHRNA3&CHRNB2
SGK1
PTPRCAP
KCNH2
PARP2
PIM3
PDPK1
NEK1
TRPV3
SCN9A
HRH3
HRH4
DUSP1
F2R
LIMK2
PGGT1B&FNTA
PPP1CC
PRKCQ
GNRHR
CYP27B1
MAPK14
RGS4
CCNB3&CDK1&CCNB1&CCNB2
QPCT
CDK7&CCNH
CCNC&CDK8
TYK2
CCND3&CCND1&CDK4&CCND2
DNMT3A
CSNK1E
PSEN2&PSENEN&NCSTN&APH1A&PSEN1&APH1B
CCR1
CDK8
MAPK9
GSK3A
NR1I2
ALOX5AP
BRD4
CDK6
CDK3
GYS1
TRAP1
HSP90AB1
PAK1
ERBB2
CXCR2
CFD
ITGAL&ICAM1&ITGB2
CLK4
CLK2
BDKRB1
EIF4A1
AMPD2
F2RL1
ITGB1&ITGA4
AGTR1
AMPD1
BCL2L2
TP53
GABRA1&GABRB2&GABRG2
CDK1&CCNB1
CCNE1&CDK3
HTR3A
AVPR1A
ADAM10
AKT2
NISCH
ITGA2B&ITGB3
GLUL
MGAM
PRKG1
TNK2
DCTPP1
MPI
TDO2
INMT
CEL
CHUK
HPRT1
PDGFRA&PDGFRB
KCNJ11&ABCC9
WNT3A
ITK
DUT
KCNJ1
PER2
CRHR1
SORD
PIK3CA&PIK3R1
PIK3CD&PIK3R1
TAB1&MAP3K7
PIK3R1&PIK3CB
LIPE
PLA2G6
C1R
TGFBR1
IDH1
EZR
GRIA1
MAP4K4
HTT
CDC42BPA
DMPK
XIAP
ADCY10
GPER1
PIK3C2B
PDE3B
PRF1
NCOR2&HDAC3
PBRM1
SLC1A3
LIPC
SLC27A4
PLK1
IL6ST
PGGT1B
OXTR
OPRL1
ABHD6
GABBR2&GABBR1
NPY2R
PRCP
MAP3K11
EIF2AK1
MAP3K8
CCL5
CCR5
EEF2K
CSNK1A1
F9
FGFR3
FGFR2
GABRA1&GABRB2
GABRA3&GABRB2&GABRG2
SLC6A13
NEU4
EPAS1
CTSC
TK2
MAP3K5
PDE4A
MAP2K2
LCK
TK1
F11
PRSS3
KMT5A
PPM1A
ADK
HSPA5
HK2
HK1
DNMT1
YARS
LGALS7
TRPV4
EHMT2
CSNK1G2
CSNK1G3
MAP3K19
KLKB1
CTSF
TUBB3
MST1R
BCL2L1
ACPP
NOTUM
ARG1
BCAT2
CHIA
DAPK3
SLC6A9
UTS2R
GC
ITGAV&ITGB3
PRKD1
HTR1F
ROCK2&ROCK1
PKN2
FAP
DPP9
MALT1
WDR5
ERG
PRKCI
HCN2
HCN3
NMT1
PBK
BAD
CACNA1G
PDE8B
ZAP70
MERTK
PDE9A
CACNA1S
PDE1C
HTR3B&HTR3A
PRMT8
HASPIN
CHRNB1&CHRNA1&CHRNG&CHRND
CHRNB3&CHRNA6&CHRNB2&CHRNA3
CCL2
RCOR1&KDM1A
GPR142
POLR1A
ATAD2
PRMT1
RPS6KA2
BRD9
IARS
MAP3K9
MARS
PPOX
BACE2
CASP6
