# Supplementary material for: Screening of the key response component groups and mechanism verification of Huangqi-Guizhi-Wuwu-Decoction in treating rheumatoid arthritis based on a novel computational pharmacological model
Source: BMC Complement Med Ther. 2024 Jan 2;24:4. doi: 10.1186/s12906-023-04315-y (PMC10759359; doi:10.1186/s12906-023-04315-y)
Supplement: Supplementary file 7 — Additional file 7. [file 12906_2023_4315_MOESM7_ESM.xlsx]

## Sheet: Sheet1
59 components were defined as KRCG
ID	Component name	MW	#Rotatable bonds	#H-bond acceptors	#H-bond donors	TPSA	XLOGP3	WLOGP	MLOGP	ESOL Log S	Ali Log S	Silicos-IT LogSw	GI absorption	hERG_inhibition
MID013540	Benzyl acetate	150.17	3	2	0	26.3	1.96	1.6	1.98	-2.21	-2.14	-2.86	High	medium_risk
MID009964	vanillic acid	168.15	2	4	2	66.76	1.43	1.1	0.74	-2.02	-2.44	-1.32	High	low_risk
MID014553	Butyl benzoate	178.23	5	2	0	26.3	3.84	2.64	2.84	-3.38	-4.09	-3.69	High	medium_risk
MID018278	Moupinamide	313.35	7	4	3	78.79	2.1	2.37	1.89	-3.03	-3.38	-4.78	High	medium_risk
MID020156	Ethyl benzoate	150.17	3	2	0	26.3	2.64	1.86	2.25	-2.64	-2.84	-2.86	High	medium_risk
MID012811	Benzyl benzoate	212.24	4	2	0	26.3	3.97	2.89	3.41	-3.95	-4.22	-5.01	High	medium_risk
MID012414	6-Paradol	278.39	10	3	1	46.53	4.11	4.26	2.99	-3.72	-4.79	-5.52	High	low_risk
MID010062	Benzoic Acid	122.12	1	2	1	37.3	1.87	1.38	1.6	-2.2	-2.27	-1.72	High	medium_risk
MID012275	1-(4-Hydroxy-3-methoxyphenyl)decan-5-one	278.39	10	3	1	46.53	3.92	4.26	2.99	-3.6	-4.6	-5.52	High	low_risk
MID010180	hydrocinnamic acid	150.17	3	2	1	37.3	1.84	1.7	1.98	-2.14	-2.24	-2.56	High	medium_risk
MID014010	ethyl (Z)-3-(4-methoxyphenyl)prop-2-enoate	206.24	5	3	0	35.53	3.15	2.16	2.16	-3.07	-3.57	-3.1	High	medium_risk
MID014390	heptanoic acid	130.18	5	2	1	37.3	2.42	2.04	1.63	-1.84	-2.85	-1.63	High	low_risk
MID007737	Quercetin	302.24	1	7	5	131.36	1.54	1.99	-0.56	#N/A	#N/A	#N/A	High	medium_risk
MID011864	Ethyl methoxycinmate	206.24	5	3	0	35.53	3.15	2.16	2.16	-3.07	-3.57	-3.1	High	medium_risk
MID021019	Phenethyl acetate	164.2	4	2	0	26.3	2.3	1.79	2.29	-2.41	-2.49	-3.27	High	medium_risk
MID020155	Phenethyl benzoate	226.27	5	2	0	26.3	4.01	3.09	3.67	-3.96	-4.26	-5.42	High	medium_risk
MID015919	Clorius	136.15	2	2	0	26.3	2.12	1.47	1.93	-2.33	-2.3	-2.44	High	medium_risk
MID007590	Protocatechuic acid	154.12	1	4	3	77.76	1.15	0.8	0.4	-1.86	-2.38	-0.6	High	low_risk
MID012287	6-shogaol	276.37	9	3	1	46.53	3.99	4.04	2.9	-3.7	-4.67	-4.8	High	medium_risk
MID010091	Methylcinmate	162.19	3	2	0	26.3	2.62	1.76	2.2	-2.67	-2.82	-2.55	High	medium_risk
MID021748	o-Anisic acid	152.15	2	3	1	46.53	1.59	1.39	1.32	-2.06	-2.18	-1.88	High	low_risk
MID020553	(Z)-Ethyl cinmate	176.21	4	2	0	26.3	2.99	2.15	2.49	-2.89	-3.21	-2.96	High	medium_risk
MID010227	cis-Ferulic acid	194.18	3	4	2	66.76	1.51	1.39	1	-2.11	-2.52	-1.42	High	medium_risk
MID010146	lauric acid	200.32	10	2	1	37.3	4.2	3.99	3.15	-3.07	-4.69	-3.69	High	low_risk
MID012285	6-gingediol	296.4	10	4	3	69.92	3.27	3.03	2.23	-3.29	-4.41	-4.11	High	low_risk
MID012298	Gingerenone A	356.41	9	5	2	75.99	3.74	3.81	2.44	-4.15	-5.03	-5.63	High	medium_risk
MID011896	Diethyl phthalate	222.24	6	4	0	52.6	2.42	2.04	2.39	-2.62	-3.17	-3.37	High	low_risk
MID011648	indole-3-acetic acid	175.18	2	2	2	53.09	1.41	1.79	1.11	-2.19	-2.13	-3.06	High	medium_risk
MID004823	Isogingerenone-B	386.44	10	6	2	85.22	3.72	3.81	2.11	-4.24	-5.2	-5.74	High	medium_risk
MID012259	6-gingerol	294.39	10	4	2	66.76	2.76	3.23	2.14	-2.96	-3.82	-4.58	High	low_risk
MID009953	4-Hydroxybenzoic acid	138.12	1	3	2	57.53	1.58	1.09	0.99	-2.07	-2.4	-1.17	High	low_risk
MID015631	isoferulic acid	194.18	3	4	2	66.76	1.51	1.39	1	-2.11	-2.52	-1.42	High	medium_risk
MID011609	salicylic acid	138.12	1	3	2	57.53	2.26	1.09	0.99	-2.5	-3.1	-1.17	High	low_risk
MID020144	2-Methoxycinmic Acid	178.18	3	3	1	46.53	1.81	1.68	1.59	-2.23	-2.41	-1.99	High	medium_risk
MID005737	Melilotic acid	166.17	3	3	2	57.53	1.43	1.41	1.37	-1.94	-2.24	-2	High	low_risk
MID013850	2-Coumarate	164.16	2	3	2	57.53	2.03	1.38	1.28	-2.37	-2.87	-1.28	High	medium_risk
MID019861	Isoamyl benzoate	192.25	5	2	0	26.3	4.15	2.89	3.13	-3.63	-4.41	-3.72	High	medium_risk
MID013284	Benzenepropanol	136.19	3	1	1	20.23	1.88	1.61	2.19	-2.11	-1.93	-3	High	medium_risk
MID010460	Stepholidine	327.37	2	5	2	62.16	2.59	1.91	1.75	-3.74	-3.54	-4.48	High	low_risk
MID011925	beta-asarone	208.25	4	3	0	27.69	3	2.64	1.97	-3.05	-3.25	-3.26	High	low_risk
MID014235	12-O-Nicotinoylisolineolone	469.57	4	7	3	116.95	1.56	2.98	1.86	-3.6	-3.63	-4.45	High	medium_risk
MID007602	Protopine	353.37	0	6	0	57.23	2.79	2.02	1.9	-4.13	-3.65	-5.38	High	low_risk
MID011728	[(3S,3aR,6S,7aR)-6-hydroxy-6-methyl-2,5-dioxo-3a,4,7,7a-tetrahydro-3H-benzofuran-3-yl]methyl benzoate	318.32	4	6	1	89.9	1.18	1.12	1.29	-2.49	-2.66	-3.32	High	medium_risk
MID003409	Formononetin	268.26	2	4	1	59.67	2.8	3.17	1.33	#N/A	#N/A	#N/A	High	medium_risk
MID022512	Jubanine-A	371.47	3	4	3	79.46	2.69	0.6	1.4	-3.8	-4.01	-5.25	High	medium_risk
MID022551	Mauritine D	343.42	2	4	3	79.46	2.24	0.18	0.95	-3.43	-3.54	-4.6	High	medium_risk
MID012264	Neryl propiote	210.31	7	2	0	26.3	4.51	3.63	3.22	-3.52	-4.78	-2.92	High	low_risk
MID018609	2-[(1R)-4-methyl-1-cyclohex-3-enyl]propan-2-yl acetate	196.29	3	2	0	26.3	3.96	3.07	2.65	-3.35	-4.21	-2.36	High	low_risk
MID012296	Peruviol	222.37	7	1	1	20.23	4.83	4.4	3.86	-3.8	-4.99	-3.15	High	medium_risk
MID001604	Citronellyl acetate	198.3	7	2	0	26.3	4.48	3.32	3.04	-3.43	-4.75	-2.88	High	low_risk
MID016882	Nuciferin	295.38	2	3	0	21.7	3.43	2.75	2.9	-4.1	-3.57	-5.76	High	medium_risk
MID009973	geraniol	154.25	4	1	1	20.23	3.56	2.67	2.59	-2.78	-3.67	-1.84	High	low_risk
MID010259	nicotinic acid	123.11	1	3	1	50.19	0.36	0.78	-1.13	-1.26	-0.98	-1.35	High	medium_risk
MID011674	Isovanillin	152.15	2	3	1	46.53	0.97	1.21	0.51	-1.67	-1.53	-1.88	High	low_risk
MID007098	Paeoniflorin	480.5	7	11	5	164.37	-0.23	-0.76	-0.27	#N/A	#N/A	#N/A	Low	ambiguous
MID015314	2'-Hydroxyacetophenone	136.15	1	2	1	37.3	1.92	1.59	1.12	-2.27	-2.33	-2.13	High	low_risk
MID014094	Ruvoside_qt	390.51	2	5	3	86.99	1.42	2.58	2.73	-3.02	-2.85	-2.9	High	low_risk
MID011596	adenine	135.13	0	3	2	80.48	0.13	-0.06	-1.23	-1.43	-1.38	-1.77	High	medium_risk
MID011723	(3S,3aR,5S,6S,7aR)-5,6-dihydroxy-3,6-dimethyl-3,3a,4,5,7,7a-hexahydrobenzofuran-2-one	200.23	0	4	2	66.76	0.16	0.07	0.46	-1.18	-1.12	-0.42	High	low_risk
